# Supplementary material for: Comparative evaluation of ACetic - MEthanol high salt dissociation approach for single-cell transcriptomics of frozen human tissues
Source: Front Cell Dev Biol. 2025 Jan 7;12:1469955. doi: 10.3389/fcell.2024.1469955 (PMC11748064; doi:10.3389/fcell.2024.1469955)
Supplement: Supplementary file 1 [file Table2.xlsx]

## Sheet: Sheet1
Supplementary Table 2
Signatures	Gene	ACME HS Adrenocortical neoplasms	ACME HS Adrenal medullary tumors	ACME HS PitNETs	ACME HS Thyroid carcinomas	enzymatic Adrenocortical neoplasms	enzymatic Adrenal medullary tumors	enzymatic PitNETs	enzymatic Thyroid carcinomas	nuclei Adrenocortical neoplasms	nuclei Adrenal medullary tumors	nuclei PitNETs
necrosis	HMGB1	0.04618426	0.06925339	0.04603636	0.04292872	0.06431831	0.05021457	0.07073768	0.03102966	0.01962648	0.0246764	0.02703135
necrosis	ATP5F1A	0.01639528	0.02120928	0.01711713	0.01370815	0.01932749	0.01204644	0.02158288	0.007779653	0.002485638	0.00376517	0.005442993
necrosis	CALR	0.01206507	0.01455296	0.02447213	0.01712569	0.01464967	0.01053026	0.01813285	0.005368599	0.001002307	0.0007080525	0.000895355
necrosis	ARHGAP45	0.0006516366	0.0002782426	0.0002534971	0.0001708521	0.001246524	0.00189937	0.002262289	0.0004272225	0.0004484307	0.0008543993	0.001044299
necrosis	S100A8	0.0008754062	0.0007002872	0.0008858887	0.0005424964	0.01021011	0.06009217	0.0134588	0.0001912295	0.0001260035	13.2072	0.0001039203
necrosis	S100A9	0.0009774266	0.0005222975	0.00046832	0.0005461348	0.01590388	0.0825104	0.01355441	0.0002771594	0.0001145718	2.88918	79.9744
necrosis	NAMPT	0.005393698	0.003905071	0.008126661	0.002128693	0.008314448	0.01604655	0.009207964	0.004878602	0.01139982	0.005747684	0.001654621
necrosis	ANXA1	0.00316537	0.001924871	0.00110405	0.002208156	0.01298661	0.00667641	0.01826722	0.003749679	0.001294187	0.0007656829	0.0008960289
necrosis	KRT18	0.004131381	0.0006752998	0.01867394	0.02484178	0.001888852	60.4579	0.02446428	0.005652412	0.000210997	46.1636	0.0001673549
necrosis	TNF	6.16568800	0.0001123707	0.0002992218	24.7413	0.0009514208	0.001247688	0.001265275	0.000155815	8.44204	0.0001283794	28.5488
necrosis	AGER	0.0008315088	0.001081981	0.0004957528	0.001597231	0.0004360312	0.001030891	0.000372954	0.0003703641	0.0003732168	0.0004553896	0.0003052366
apoptosis	CASP3	0.004102037	0.002668509	0.002389196	0.002380596	0.002454528	0.001967991	0.002339226	0.002213878	0.002316153	0.003444122	0.001548457
apoptosis	BAX	0.007686694	0.00145592	0.002413642	0.0007907977	0.009760695	0.006003619	0.006716634	0.001846491	0.001514232	0.001030531	0.001102914
apoptosis	BAD	0.007488401	0.004215078	0.004263085	0.00252189	0.005488453	0.002202771	0.003175556	0.00182314	0.0003633803	0.00029761	0.0005376017
apoptosis	BID	0.0006377724	0.0004145278	0.0004617181	0.000471882	0.003702875	0.00273005	0.002018774	0.002045889	0.000604245	0.00090257	0.0004847641
apoptosis	APAF1	0.001872543	0.001932321	0.0008598655	0.00238042	0.002020049	0.002868489	0.002242462	0.00251553	0.003540457	0.002086184	0.002082814
apoptosis	TP53	0.001601209	0.001400935	0.0009738565	0.001353208	0.001106504	0.001509634	0.001306692	0.001114386	0.001387923	0.001790445	0.0008629755
apoptosis	FAS	0.00288045	0.0008602322	46.3736	0.0002488027	0.002305044	0.000720613	0.0009346073	0.0004185902	0.003712661	0.001018499	0.0005644215
apoptosis	TNFRSF10B	0.002974873	0.0004840692	0.0001982579	0.0006137563	0.001854898	0.0009699938	0.0009495173	0.001879143	0.004000981	0.001198636	0.0008131107
apoptosis	CYCS	0.01096457	0.01326353	0.007512603	0.003950346	0.01246605	0.008718624	0.01328941	0.001957239	0.0004215813	0.0009231766	0.0004580033
apoptosis	BCL2	0.00025316	0.0025149	0.0009362198	0.02705494	0.001226855	0.004296135	0.003919876	0.08561267	0.003879408	0.02046997	0.01531816
apoptosis	AIFM1	0.003171797	0.002187386	0.001094593	0.001606648	0.003312552	0.001016385	0.001896688	0.001528855	0.004308583	0.002309694	0.001644949
DNA_dmg	TP53	0.001601209	0.001400935	0.0009738565	0.001353208	0.001106504	0.001509634	0.001306692	0.001114386	0.001387923	0.001790445	0.0008629755
DNA_dmg	BRCA1	0.001810897	0.00151125	0.002017889	0.002208233	0.0006925573	0.002170925	0.001344935	0.001164589	0.0009858727	0.001565121	0.002153529
DNA_dmg	CHEK2	0.001419915	0.0001694754	0.0002387893	0.000275431	0.001037202	0.00027672	0.0003731416	0.0003669098	0.001398243	0.0005486549	0.0006775394
DNA_dmg	ATM	0.01116395	0.02656568	0.02112073	0.02806129	0.008123506	0.02673727	0.01868381	0.01765452	0.01893455	0.02632923	0.02843498
DNA_dmg	RAD51	0.0003536354	0.0001309483	0.0001131968	67.308	0.0001860613	0.0001092717	76.384	69.0512	0.0001172027	0.0001235596	0.0001118159
DNA_dmg	RPA1	0.002071312	0.002184553	0.003931805	0.001787569	0.001377315	0.001549193	0.00225218	0.003004048	0.003002165	0.003512794	0.005925825
DNA_dmg	MDM2	0.01559148	0.00636195	0.003003378	0.006050141	0.007405273	0.01034456	0.006706246	0.005530033	0.01212116	0.006307162	0.006021719
DNA_dmg	ATR	0.02132393	0.01022471	0.007885424	0.01396389	0.01101679	0.01348956	0.006575873	0.01251285	0.03779912	0.008179073	0.01763599
DNA_dmg	XRCC5	0.009670555	0.02183485	0.0113063	0.01580023	0.01599494	0.01235315	0.02346032	0.01766393	0.01493604	0.01916674	0.01440894
oxidative	NFE2L2	0.008742055	0.01114756	0.004567282	0.01240102	0.01231266	0.008063915	0.01188701	0.009956703	0.0172394	0.008320528	0.007333451
oxidative	KEAP1	0.003706621	0.002588203	0.002150722	0.002163557	0.001903859	0.001245029	0.001756427	0.0008166203	0.001236464	0.0009998081	0.0006003211
oxidative	SOD1	0.1315492	0.028044	0.02676141	0.01109053	0.06612363	0.01559982	0.03760962	0.007734803	0.001788918	0.001051845	0.0008232469
oxidative	CAT	0.007462861	0.001515579	0.00248817	0.001964449	0.005845966	0.003243801	0.003130934	0.002748004	0.005185926	0.002051156	0.0005545295
oxidative	HMOX1	0.0009031012	0.001715437	0.0008197697	0.0004448355	0.00992596	0.008223159	0.00371127	0.0003337637	0.001062147	0.00168287	65.9556
oxidative	GCLC	0.002777385	0.003184073	0.002978136	0.002486157	0.002365914	0.004502115	0.002628538	0.005400433	0.007001214	0.005843018	0.003945448
oxidative	GCLM	0.004756943	0.001976847	0.002796217	0.001426419	0.003623945	0.001944058	0.003742341	0.002138898	0.003977632	0.001117021	0.001359958
oxidative	NQO1	0.02091443	0.00150978	0.0001825577	0.0008162524	0.01109703	0.0004915017	0.002108707	0.0006002963	0.0003552221	0.0001268856	54.9126
oxidative	PRDX1	0.05056811	0.01106801	0.0179833	0.003570309	0.05664799	0.01184056	0.03975049	0.007202953	0.0001573877	0.0003510413	0.0003400431
unfolded	ATF4	0.01313637	0.01345351	0.007321867	0.00494761	0.00738441	0.009408122	0.006331212	0.002809338	0.004281262	0.002459752	0.002724193
unfolded	ATF6	0.00356311	0.006129374	0.004792936	0.01214166	0.003227391	0.004483093	0.004576424	0.01599231	0.01653325	0.01261998	0.01341841
unfolded	XBP1	0.003266255	0.005420776	0.005004801	0.01875834	0.003543933	0.004214783	0.009369358	0.006535581	0.00196404	0.001464567	0.002214107
unfolded	HSPA5	0.01488166	0.03170209	0.03094525	0.03354565	0.01935127	0.01630661	0.04785339	0.01204541	0.0008032513	0.000854616	0.001534223
unfolded	DDIT3	0.03068386	0.01022668	0.00436529	0.001516282	0.0100865	0.004059849	0.005147464	0.0008042045	0.001802302	0.001037384	0.0004011718
unfolded	HERPUD1	0.01350852	0.01267367	0.007485925	0.007730957	0.02589918	0.01282864	0.01565108	0.006625201	0.005139913	0.004078085	0.001836082
unfolded	DNAJC3	0.005641139	0.01655151	0.00476497	0.01659218	0.006679985	0.006425159	0.01457674	0.01135887	0.008675875	0.007816119	0.007452788
unfolded	ERN1	0.008869876	0.00169557	0.001271614	0.005375525	0.007697833	0.001633505	0.00315714	0.006442162	0.008614007	0.002734061	0.005329857
unfolded	ERN2	0.0001533555	22.718	37.9822	9.87796	14.8556	0.25133	0.0008608751	0.798635	0.01391	16.2635	38.1904
unfolded	PDIA6	0.01148829	0.007014642	0.009712996	0.01231216	0.02385102	0.005892162	0.01799584	0.008692163	0.002241486	0.001548908	0.001802533
senescence	CDKN1A	0.009883957	0.002818875	0.001215011	0.004259349	0.002781881	0.003487497	0.002612931	0.0007546974	0.0003566668	0.000761582	0.0003017513
senescence	CDKN2A	0.0007219538	0.001255448	0.005104228	0.0001550224	0.009722765	0.0005134505	0.006602189	0.000427346	0.001006728	0.000545364	0.004591217
senescence	IGFBP3	0.01143321	0.001754264	0.0006319229	0.0007010089	0.003325028	0.001899722	0.00272272	0.0004035439	0.0002470814	0.0005654194	0.0003312915
senescence	GADD45A	0.004647787	0.001284588	0.002579488	0.00122829	0.001983614	0.001660693	0.0031679	0.0007116607	0.0001699023	0.0003784129	0.0003012702
senescence	CCND1	0.005626422	0.00810493	0.005958748	0.02003892	0.004581528	0.008438807	0.01129856	0.00832921	0.002004818	0.001620206	0.001842544
senescence	CDKN2B	0.0001954046	0.0005153939	0.0005777793	0.0001189456	0.0004864411	0.0003072455	0.0016515	92.5469	0.0001417967	95.3743	0.0002060789
senescence	IL1A	34.5727	15.3972	7.49047	0	35.035	19.2793	23.2855	0.0001031494	6.18159	2.61217	22.3454
senescence	IL1B	35.6061	85.9113	0.0001783432	0	0.001581581	0.001777343	0.001813361	0.0003897463	19.972	0.0001139469	0.0002109411
senescence	IL6	4.24886	30.6131	62.9799	13.4693	44.8036	56.9401	0.0001409496	37.5768	1.51505	81.5127	10.3249
senescence	IL10	11.7035	95.3677	0.0003941419	0	0.0001945992	0.000329775	0.0001853727	38.5131	9.52656	38.1875	6.06684
senescence	HMGA1	0.0003070307	0.001866823	0.0009392061	0.001495973	0.0009357762	0.001925468	0.00180889	0.0005623773	62.5948	0.0003742615	0.0001372323
senescence	HMGB2	0.007633135	0.00591744	0.004780525	0.001471903	0.009739406	0.007077975	0.008223313	0.0009865863	0.0003858	0.0006518024	0.0008140395
senescence	UBB	0.0902021	0.05711255	0.05220257	0.03416852	0.08357375	0.02588403	0.07983889	0.02794551	0.0001095723	44.2904	0.0005937678
adrenal	CYP11B1	0.07317213	0.02454021	0	0	0.006167498	2.31264	0	13.8917	0.09647085	0	0
adrenal	CYP11B2	0.1043302	48.7508	0	0	34.6864	5.97876	0	0	0.0002202119	0	0
adrenal	CYP11A1	0.05511649	0.002459316	87.2945	55.6384	0.01874937	20.8165	46.9482	20.8994	0.04000375	0.0003721	0.0001705606
adrenal	SULT2A1	0.04433758	0.001359897	5.38144	59.7985	0.06820098	18.8924	16.2545	0.0002471626	0.01519421	11.542	11.7379
adrenal	STAR	0.08731586	0.006176103	9.09218	86.9672	0.09172269	0.0001162747	78.6662	15.5886	0.01946327	11.8355	0
adrenal	HSD3B2	0.05171908	0.01372436	0	0	0.0156073	5.22203	0.102797	2.20213	0.007013987	2.61495	4.43271
adrenal	CYP21A2	0.1242404	0.003068017	0.0001107762	0.0001490424	0.06781218	34.7198	22.5172	84.0109	0.008297753	2.37105	0.0003154723
adrenal	NR5A1	0.01513048	0.0002539951	0.0005201722	0	0.005926457	10.4441	2.05903	12.6162	0.008134208	28.2824	0.0002309481
adrenal	DBH	3.08981	0.05719779	0	35.3993	1.73328	0.02284813	0.746688	5.82754	0	0.0209971	0
adrenal	PNMT	1.0455	0.07484623	0.0005887693	26.864	6.20644	0.03843111	0.0002472635	0.002545174	2.6493	0.001219744	0.0002645812
adrenal	CHGA	77.9461	1553612	0.01263456	0.4064436	0.0001144313	0.3804993	0.005466365	0.1004065	0	0.0383071	0.0007719333
pituitary	POMC	0.0006294773	0.002091099	9281487	0.00372077	0.001608528	0.003964613	3602485	0.0001162724	5.4039	3.45128	14.5776
pituitary	GH1	10.8714	35.426	0.0001469562	0	3.37684	0	2763065	1.74501	0	0	0.005425307
pituitary	PRL	51.4864	0.127919	0.0009840833	0	22.2516	0.423017	2886706	2.53315	0	0	0.004904695
pituitary	TSHB	0	0	0	0	0	0	79.2133	0	0	0	0
pituitary	FSHB	0	0	0.0006456343	0	1.94114	0	20.0228	0.22811	0	0.16117	33.7405
pituitary	LHB	70.6598	7.69314	0.0001197352	11.1959	24.1573	14.4241	15.3753	23.7685	2.02341	3.9893	2.93493
pituitary	SSTR2	0.001372549	0.003003517	0.0001359991	0.0005466892	0.0001135716	0.00482543	0.0009892176	83.7666	0.0001532632	0.00280582	74.792
pituitary	SST	0.661512	0.003519589	0	0.1223789	1.20759	0.03441896	8.35448	0.001332759	0	45.6805	0
pituitary	GHRH	0.93848	0.0003228256	0	0	2.74698	0.001854018	0	0.000128282	0	44.9592	0
thyroid	TSHR	0.0003866326	0.0003043432	0.0001716066	0.002696961	0.0001986403	0.0002025252	0.0001601466	0.009873339	0.0005274967	0.0003182035	0.0001214008
thyroid	TG	0.0001776277	0.002074096	23.2047	0.009530399	55.6325	0.0005982661	21.6326	0.04827162	0.0008140437	0.003666796	0.0002134568
thyroid	TPO	0	8.16991	5.60384	0.001263716	7.70176	7.96407	17.3074	0.006636849	21.265	11.4289	20.3761
thyroid	SLC5A5	5.26528	5.26683	0	60.9404	5.58411	22.4417	10.3161	29.4454	18.3287	31.8558	37.2791
thyroid	FOXE1	4.00429	1.15192	0	0.0005086267	52.9963	11.8834	43.5339	0.0001691128	2.02227	10.1977	0
thyroid	PAX8	67.0356	53.5593	48.1493	0.00426261	0.0001085461	9.80495	0.0001116811	0.007685061	9.63136	74.0781	0.0003259501
thyroid	NKX2-1	0	0.179191	0	0.006570639	0.430815	0	0	0.002848279	0	0	0
thyroid	TTF1	0.004173661	0.006039863	0.004800797	0.00453762	0.003662453	0.005262265	0.005983236	0.002330697	0.002473408	0.003647683	0.004324137
thyroid	ACHE	0.000140006	0.002631038	0.0001267049	58.2324	61.9266	0.002946096	0.0002380171	0.0001584433	26.9675	0.0003429346	0.0002148595
thyroid	DUOX1	0.001071368	0.002081727	0.0008273339	0.001553086	0.0002533507	0.0007986374	0.001345447	0.0006545407	0.0007539472	0.002539871	0.0002752947
thyroid	DBH	3.08981	0.05719779	0	35.3993	1.73328	0.02284813	0.746688	5.82754	0	0.0209971	0
thyroid	CHGA	77.9461	1553612	0.01263456	0.4064436	0.0001144313	0.3804993	0.005466365	0.1004065	0	0.0383071	0.0007719333
thyroid	SYP	0.004296481	0.01204876	0.02240735	0.007744577	0.003081587	0.02838558	0.008226205	0.001580273	0.001450782	0.01632498	0.008928567
thyroid	SF1	0.01861913	0.02121935	0.02926524	0.01531241	0.01827357	0.0237832	0.02052954	0.01195086	0.01408822	0.01017284	0.01264707
thyroid	INHA	0.01209368	0.0004154309	0.001068882	0.0001690489	0.03147787	0.0003296732	0.0001595945	0.0002761868	0.001046318	0.0005134635	0.0004213797
heat_shock	HSP90AA1	0.0586452	0.0853695	0.0283317	0.0872833	0.110124	0.0679252	0.155239	0.038215	0.0116579	0.0124983	0.00911229
heat_shock	HSP90AB1	0.0643484	0.128147	0.0401991	0.0684396	0.186413	0.0711521	0.164516	0.0326688	0.00811961	0.00846975	0.00586502
heat_shock	HSP90B1	0.0400689	0.0513432	0.0307673	0.0996798	0.0506602	0.0281267	0.0537729	0.0222492	0.00956	0.00452877	0.00367479
heat_shock	HSPA12A	0.0103617	0.00476842	0.00854359	0.00205039	0.00200338	0.00577225	0.00376687	0.00616012	0.0180535	0.0105358	0.0103876
heat_shock	HSPA12B	5.80865e-05	6.47156e-05	5.29604e-05	6.38035e-05	3.17951e-05	0.000152489	0.000102977	0.000105661	0.000187807	0.000136454	1.98732e-05
heat_shock	HSPA13	0.00359016	0.00840257	0.00493432	0.010075	0.00223364	0.00332551	0.00679658	0.00155399	0.000509108	0.0010009	0.00105431
heat_shock	HSPA14	0.00138321	0.000840747	0.000618734	0.000889297	0.000427604	0.00114907	0.000789639	0.000297096	0.000280559	0.000339655	0.000319155
heat_shock	HSPA14.1	0.00389819	0.00248634	0.00149303	0.00133406	0.00105153	0.00160794	0.0015235	0.00102414	0.00132272	0.00116287	0.000900606
heat_shock	HSPA1A	0.0136928	0.00582618	0.00170861	0.00210623	0.0152034	0.0218774	0.02379	0.00802716	0.00372259	0.000447203	2.8329e-05
heat_shock	HSPA1B	0.00406424	0.00345335	0.00078235	0.000536571	0.00291489	0.0103168	0.00899016	0.00469122	0.00266647	0.000402636	0.000256138
heat_shock	HSPA1L	0.000103108	0.000141141	0.000138743	0.00012929	6.84649e-05	0.000193232	0.000162657	7.93114e-05	7.37388e-05	0.000157269	0.000107225
heat_shock	HSPA2	0.000433162	0.00039656	9.21977e-05	0.000606345	0.000265805	0.000155274	0.000780163	0.00028334	8.03419e-05	0.000132793	9.35189e-05
heat_shock	HSPA4	0.00677681	0.0106934	0.00503037	0.00605829	0.00673491	0.00440878	0.0120277	0.0070779	0.00706537	0.0060508	0.00542953
heat_shock	HSPA4L	0.00820974	0.00743137	0.00816861	0.00294596	0.00254975	0.00757738	0.00668125	0.00427882	0.00555264	0.008085	0.00589408
heat_shock	HSPA5	0.0162432	0.0317338	0.0209975	0.0335457	0.0195496	0.0168597	0.0481479	0.0110114	0.000799403	0.000969816	0.00158586
heat_shock	HSPA6	0.000126885	0.000736423	6.82155e-05	7.90879e-05	0.000926716	0.00220126	0.00132127	0.000466356	9.94249e-05	0.000933484	7.44308e-05
heat_shock	HSPA8	0.0224447	0.0286931	0.0155037	0.0207882	0.0322779	0.0271291	0.0372038	0.0082239	0.00105769	0.00124219	0.000848509
heat_shock	HSPA9	0.0249259	0.0207465	0.0093126	0.00950925	0.0192189	0.014998	0.0179025	0.00688347	0.0171281	0.00882674	0.00378092
heat_shock	HSPB1	0.0553743	0.0203033	0.00351348	0.020796	0.106126	0.0170496	0.0138567	0.0112772	0.00402649	0.000585279	0.000130511
heat_shock	HSPB11	0.00814652	0.00458181	0.00465225	0.00237463	0.00887432	0.00299656	0.0072164	0.00451939	0.00437547	0.00285859	0.0036362
heat_shock	HSPB2	8.53054e-05	0.000212965	1.13263e-05	9.59695e-05	4.37933e-05	9.27857e-05	5.72119e-05	7.48616e-05	5.49196e-05	3.53369e-05	7.00604e-06
heat_shock	HSPB3	8.63926e-07	2.36817e-05	0.0035792	0	0	1.6075e-06	0.000562052	9.69505e-06	0	4.4807e-07	0
heat_shock	HSPB6	0.00943175	0.00197394	3.45211e-05	0.000536416	0.00786698	0.00460949	0.000101297	5.88298e-05	0.00053508	0.000179585	1.79678e-05
heat_shock	HSPB7	0.00199766	0.000250336	5.34862e-05	9.73515e-05	0.0017329	0.00154093	9.91878e-05	0.000173644	0.000420779	0.000848629	4.84911e-06
heat_shock	HSPB8	0.00290347	0.00104303	0.000233387	0.000829639	0.00102763	0.000492131	0.000303124	0.00237388	0.000482063	0.00037487	0.000205796
heat_shock	HSPB9	7.23998e-06	2.06559e-05	0	0.00032327	2.85554e-06	4.50649e-06	3.0853e-05	4.69456e-05	5.71578e-06	1.68573e-05	0
heat_shock	HSPBAP1	0.00120608	0.00101657	0.00227223	0.00136914	0.00126928	0.00234794	0.00123819	0.0025779	0.0046224	0.0026915	0.00516998
heat_shock	HSPBP1	0.00205699	0.00181379	0.00134594	0.00215691	0.00163107	0.000895047	0.00201153	0.000946291	0.00061141	0.000854413	0.000944442
heat_shock	HSPD1	0.125403	0.0275582	0.0118026	0.0192617	0.12034	0.0176143	0.0287884	0.011745	0.0150033	0.00564825	0.00296065
heat_shock	HSPE1	0.278239	0.0362301	0.0184628	0.0130209	0.132344	0.0128363	0.0179544	0.00536182	0.00333248	0.000706685	0.000298779
heat_shock	HSPG2	0.00930337	0.00203478	0.00094659	0.001836	0.00853686	0.00404302	0.00157806	0.00238488	0.0158057	0.00293991	0.000310507
heat_shock	HSPH1	0.00839267	0.0156257	0.0100425	0.0216913	0.0058957	0.0146988	0.0195911	0.0210549	0.0058588	0.00791786	0.00414703
Supplementary Table S2. Enrichment score of key stress and death markers in ACME HS, enzyme and nuclei datasets. Genes associated with apoptosis, necrosis, cellular senescence, DNA damage, heat shock, unfolded protein response are represented. The percentage of all counts that belong to a given set of genes is indicated.

## Sheet: Sheet2
		ACME adrenal_cortex	ACME adrenal_medulla	ACME pituitary	ACME thyroid		enzymatic adrenal_cortex	enzymatic adrenal_medulla	enzymatic pituitary	enzymatic thyroid	nuclei adrenal_cortex	nuclei adrenal_medulla	nuclei pituitary
necrosis	HMGB1	0.0461843	0.0692534	0.0460364	0.0429287	HMGB1	0.0643183	0.0502146	0.0707377	0.0310297	0.0196265	0.0246764	0.0270313
necrosis	ATP5F1A	0.0163953	0.0212093	0.0171171	0.0137082	ATP5F1A	0.0193275	0.0120464	0.0215829	0.00777965	0.00248564	0.00376517	0.00544299
necrosis	CALR	0.0120651	0.014553	0.0244721	0.0171257	CALR	0.0146497	0.0105303	0.0181328	0.0053686	0.00100231	0.000708052	0.000895355
necrosis	ARHGAP45	0.000651637	0.000278243	0.000253497	0.000170852	ARHGAP45	0.00124652	0.00189937	0.00226229	0.000427223	0.000448431	0.000854399	0.0010443
necrosis	S100A8	0.000875406	0.000700287	0.000885889	0.000542496	S100A8	0.0102101	0.0600922	0.0134588	0.000191229	0.000126004	13.2072	0.00010392
necrosis	S100A9	0.000977427	0.000522297	0.00046832	0.000546135	S100A9	0.0159039	0.0825104	0.0135544	0.000277159	0.000114572	2.88918	79.9744
necrosis	NAMPT	0.0053937	0.00390507	0.00812666	0.00212869	NAMPT	0.00831445	0.0160465	0.00920796	0.0048786	0.0113998	0.00574768	0.00165462
necrosis	ANXA1	0.00316537	0.00192487	0.00110405	0.00220816	ANXA1	0.0129866	0.00667641	0.0182672	0.00374968	0.00129419	0.000765683	0.000896029
necrosis	KRT18	0.00413138	0.0006753	0.0186739	0.0248418	KRT18	0.00188885	60.4579	0.0244643	0.00565241	0.000210997	46.1636	0.000167355
necrosis	TNF	6.16569	0.000112371	0.000299222	24.7413	TNF	0.000951421	0.00124769	0.00126527	0.000155815	8.44204	0.000128379	28.5488
necrosis	AGER	0.000831509	0.00108198	0.000495753	0.00159723	AGER	0.000436031	0.00103089	0.000372954	0.000370364	0.000373217	0.00045539	0.000305237
		ACME adrenal_cortex	ACME adrenal_medulla	ACME pituitary	ACME thyroid		enzymatic adrenal_cortex	enzymatic adrenal_medulla	enzymatic pituitary	enzymatic thyroid	nuclei adrenal_cortex	nuclei adrenal_medulla	nuclei pituitary
apoptosis	CASP3	0.00410204	0.00266851	0.0023892	0.0023806	CASP3	0.00245453	0.00196799	0.00233923	0.00221388	0.00231615	0.00344412	0.00154846
apoptosis	BAX	0.00768669	0.00145592	0.00241364	0.000790798	BAX	0.00976069	0.00600362	0.00671663	0.00184649	0.00151423	0.00103053	0.00110291
apoptosis	BAD	0.0074884	0.00421508	0.00426308	0.00252189	BAD	0.00548845	0.00220277	0.00317556	0.00182314	0.00036338	0.00029761	0.000537602
apoptosis	BID	0.000637772	0.000414528	0.000461718	0.000471882	BID	0.00370288	0.00273005	0.00201877	0.00204589	0.000604245	0.00090257	0.000484764
apoptosis	APAF1	0.00187254	0.00193232	0.000859865	0.00238042	APAF1	0.00202005	0.00286849	0.00224246	0.00251553	0.00354046	0.00208618	0.00208281
apoptosis	TP53	0.00160121	0.00140094	0.000973857	0.00135321	TP53	0.0011065	0.00150963	0.00130669	0.00111439	0.00138792	0.00179045	0.000862976
apoptosis	FAS	0.00288045	0.000860232	46.3736	0.000248803	FAS	0.00230504	0.000720613	0.000934607	0.00041859	0.00371266	0.0010185	0.000564422
apoptosis	TNFRSF10B	0.00297487	0.000484069	0.000198258	0.000613756	TNFRSF10B	0.0018549	0.000969994	0.000949517	0.00187914	0.00400098	0.00119864	0.000813111
apoptosis	CYCS	0.0109646	0.0132635	0.0075126	0.00395035	CYCS	0.012466	0.00871862	0.0132894	0.00195724	0.000421581	0.000923177	0.000458003
apoptosis	BCL2	0.00025316	0.0025149	0.00093622	0.0270549	BCL2	0.00122686	0.00429614	0.00391988	0.0856127	0.00387941	0.02047	0.0153182
apoptosis	AIFM1	0.0031718	0.00218739	0.00109459	0.00160665	AIFM1	0.00331255	0.00101639	0.00189669	0.00152885	0.00430858	0.00230969	0.00164495
DNA_dmg	TP53	0.00160121	0.00140094	0.000973857	0.00135321	TP53	0.0011065	0.00150963	0.00130669	0.00111439	0.00138792	0.00179045	0.000862976
DNA_dmg	BRCA1	0.0018109	0.00151125	0.00201789	0.00220823	BRCA1	0.000692557	0.00217093	0.00134494	0.00116459	0.000985873	0.00156512	0.00215353
DNA_dmg	CHEK2	0.00141991	0.000169475	0.000238789	0.000275431	CHEK2	0.0010372	0.00027672	0.000373142	0.00036691	0.00139824	0.000548655	0.000677539
DNA_dmg	ATM	0.011164	0.0265657	0.0211207	0.0280613	ATM	0.00812351	0.0267373	0.0186838	0.0176545	0.0189346	0.0263292	0.028435
DNA_dmg	RAD51	0.000353635	0.000130948	0.000113197	67.308	RAD51	0.000186061	0.000109272	76.384	69.0512	0.000117203	0.00012356	0.000111816
DNA_dmg	RPA1	0.00207131	0.00218455	0.00393181	0.00178757	RPA1	0.00137732	0.00154919	0.00225218	0.00300405	0.00300217	0.00351279	0.00592583
DNA_dmg	MDM2	0.0155915	0.00636195	0.00300338	0.00605014	MDM2	0.00740527	0.0103446	0.00670625	0.00553003	0.0121212	0.00630716	0.00602172
DNA_dmg	ATR	0.0213239	0.0102247	0.00788542	0.0139639	ATR	0.0110168	0.0134896	0.00657587	0.0125129	0.0377991	0.00817907	0.017636
DNA_dmg	XRCC5	0.00967056	0.0218348	0.0113063	0.0158002	XRCC5	0.0159949	0.0123532	0.0234603	0.0176639	0.014936	0.0191667	0.0144089
oxidative	NFE2L2	0.00874206	0.0111476	0.00456728	0.012401	NFE2L2	0.0123127	0.00806391	0.011887	0.0099567	0.0172394	0.00832053	0.00733345
oxidative	KEAP1	0.00370662	0.0025882	0.00215072	0.00216356	KEAP1	0.00190386	0.00124503	0.00175643	0.00081662	0.00123646	0.000999808	0.000600321
oxidative	SOD1	0.131549	0.028044	0.0267614	0.0110905	SOD1	0.0661236	0.0155998	0.0376096	0.0077348	0.00178892	0.00105185	0.000823247
oxidative	CAT	0.00746286	0.00151558	0.00248817	0.00196445	CAT	0.00584597	0.0032438	0.00313093	0.002748	0.00518593	0.00205116	0.000554529
oxidative	HMOX1	0.000903101	0.00171544	0.00081977	0.000444835	HMOX1	0.00992596	0.00822316	0.00371127	0.000333764	0.00106215	0.00168287	65.9556
oxidative	GCLC	0.00277738	0.00318407	0.00297814	0.00248616	GCLC	0.00236591	0.00450212	0.00262854	0.00540043	0.00700121	0.00584302	0.00394545
oxidative	GCLM	0.00475694	0.00197685	0.00279622	0.00142642	GCLM	0.00362394	0.00194406	0.00374234	0.0021389	0.00397763	0.00111702	0.00135996
oxidative	NQO1	0.0209144	0.00150978	0.000182558	0.000816252	NQO1	0.011097	0.000491502	0.00210871	0.000600296	0.000355222	0.000126886	54.9126
oxidative	PRDX1	0.0505681	0.011068	0.0179833	0.00357031	PRDX1	0.056648	0.0118406	0.0397505	0.00720295	0.000157388	0.000351041	0.000340043
unfolded	ATF4	0.0131364	0.0134535	0.00732187	0.00494761	ATF4	0.00738441	0.00940812	0.00633121	0.00280934	0.00428126	0.00245975	0.00272419
unfolded	ATF6	0.00356311	0.00612937	0.00479294	0.0121417	ATF6	0.00322739	0.00448309	0.00457642	0.0159923	0.0165332	0.01262	0.0134184
unfolded	XBP1	0.00326626	0.00542078	0.0050048	0.0187583	XBP1	0.00354393	0.00421478	0.00936936	0.00653558	0.00196404	0.00146457	0.00221411
unfolded	HSPA5	0.0148817	0.0317021	0.0309453	0.0335457	HSPA5	0.0193513	0.0163066	0.0478534	0.0120454	0.000803251	0.000854616	0.00153422
unfolded	DDIT3	0.0306839	0.0102267	0.00436529	0.00151628	DDIT3	0.0100865	0.00405985	0.00514746	0.000804205	0.0018023	0.00103738	0.000401172
unfolded	HERPUD1	0.0135085	0.0126737	0.00748593	0.00773096	HERPUD1	0.0258992	0.0128286	0.0156511	0.0066252	0.00513991	0.00407809	0.00183608
unfolded	DNAJC3	0.00564114	0.0165515	0.00476497	0.0165922	DNAJC3	0.00667999	0.00642516	0.0145767	0.0113589	0.00867587	0.00781612	0.00745279
unfolded	ERN1	0.00886988	0.00169557	0.00127161	0.00537552	ERN1	0.00769783	0.0016335	0.00315714	0.00644216	0.00861401	0.00273406	0.00532986
unfolded	ERN2	0.000153355	22.718	37.9822	9.87796	ERN2	14.8556	0.25133	0.000860875	0.798635	0.01391	16.2635	38.1904
unfolded	PDIA6	0.0114883	0.00701464	0.009713	0.0123122	PDIA6	0.023851	0.00589216	0.0179958	0.00869216	0.00224149	0.00154891	0.00180253
senescence	CDKN1A	0.00988396	0.00281888	0.00121501	0.00425935	CDKN1A	0.00278188	0.0034875	0.00261293	0.000754697	0.000356667	0.000761582	0.000301751
senescence	CDKN2A	0.000721954	0.00125545	0.00510423	0.000155022	CDKN2A	0.00972276	0.00051345	0.00660219	0.000427346	0.00100673	0.000545364	0.00459122
senescence	IGFBP3	0.0114332	0.00175426	0.000631923	0.000701009	IGFBP3	0.00332503	0.00189972	0.00272272	0.000403544	0.000247081	0.000565419	0.000331292
senescence	GADD45A	0.00464779	0.00128459	0.00257949	0.00122829	GADD45A	0.00198361	0.00166069	0.0031679	0.000711661	0.000169902	0.000378413	0.00030127
senescence	CCND1	0.00562642	0.00810493	0.00595875	0.0200389	CCND1	0.00458153	0.00843881	0.0112986	0.00832921	0.00200482	0.00162021	0.00184254
senescence	CDKN2B	0.000195405	0.000515394	0.000577779	0.000118946	CDKN2B	0.000486441	0.000307245	0.0016515	92.5469	0.000141797	95.3743	0.000206079
senescence	IL1A	34.5727	15.3972	7.49047	0	IL1A	35.035	19.2793	23.2855	0.000103149	6.18159	2.61217	22.3454
senescence	IL1B	35.6061	85.9113	0.000178343	0	IL1B	0.00158158	0.00177734	0.00181336	0.000389746	19.972	0.000113947	0.000210941
senescence	IL6	4.24886	30.6131	62.9799	13.4693	IL6	44.8036	56.9401	0.00014095	37.5768	1.51505	81.5127	10.3249
senescence	IL10	11.7035	95.3677	0.000394142	0	IL10	0.000194599	0.000329775	0.000185373	38.5131	9.52656	38.1875	6.06684
senescence	HMGA1	0.000307031	0.00186682	0.000939206	0.00149597	HMGA1	0.000935776	0.00192547	0.00180889	0.000562377	62.5948	0.000374261	0.000137232
senescence	HMGB2	0.00763314	0.00591744	0.00478052	0.0014719	HMGB2	0.00973941	0.00707798	0.00822331	0.000986586	0.0003858	0.000651802	0.000814039
senescence	UBB	0.0902021	0.0571125	0.0522026	0.0341685	UBB	0.0835738	0.025884	0.0798389	0.0279455	0.000109572	44.2904	0.000593768
adrenal	CYP11B1	0.0731721	0.0245402	0	0	CYP11B1	0.0061675	2.31264	0	13.8917	0.0964708	0	0
adrenal	CYP11B2	0.10433	48.7508	0	0	CYP11B2	34.6864	5.97876	0	0	0.000220212	0	0
adrenal	CYP11A1	0.0551165	0.00245932	87.2945	55.6384	CYP11A1	0.0187494	20.8165	46.9482	20.8994	0.0400037	0.0003721	0.000170561
adrenal	SULT2A1	0.0443376	0.0013599	5.38144	59.7985	SULT2A1	0.068201	18.8924	16.2545	0.000247163	0.0151942	11.542	11.7379
adrenal	STAR	0.0873159	0.0061761	9.09218	86.9672	STAR	0.0917227	0.000116275	78.6662	15.5886	0.0194633	11.8355	0
adrenal	HSD3B2	0.0517191	0.0137244	0	0	HSD3B2	0.0156073	5.22203	0.102797	2.20213	0.00701399	2.61495	4.43271
adrenal	CYP21A2	0.12424	0.00306802	0.000110776	0.000149042	CYP21A2	0.0678122	34.7198	22.5172	84.0109	0.00829775	2.37105	0.000315472
adrenal	NR5A1	0.0151305	0.000253995	0.000520172	0	NR5A1	0.00592646	10.4441	2.05903	12.6162	0.00813421	28.2824	0.000230948
adrenal	DBH	3.08981	0.0571978	0	35.3993	DBH	1.73328	0.0228481	0.746688	5.82754	0	0.0209971	0
adrenal	PNMT	1.0455	0.0748462	0.000588769	26.864	PNMT	6.20644	0.0384311	0.000247264	0.00254517	2.6493	0.00121974	0.000264581
adrenal	CHGA	77.9461	1553612	0.0126346	0.406444	CHGA	0.000114431	0.380499	0.00546636	0.100406	0	0.0383071	0.000771933
pituitary	POMC	0.000629477	0.0020911	9281487	0.00372077	POMC	0.00160853	0.00396461	3602485	0.000116272	5.4039	3.45128	14.5776
pituitary	GH1	10.8714	35.426	0.000146956	0	GH1	3.37684	0	2763065	1.74501	0	0	0.00542531
pituitary	PRL	51.4864	0.127919	0.000984083	0	PRL	22.2516	0.423017	2886706	2.53315	0	0	0.00490469
pituitary	TSHB	0	0	0	0	TSHB	0	0	79.2133	0	0	0	0
pituitary	FSHB	0	0	0.000645634	0	FSHB	1.94114	0	20.0228	0.22811	0	0.16117	33.7405
pituitary	LHB	70.6598	7.69314	0.000119735	11.1959	LHB	24.1573	14.4241	15.3753	23.7685	2.02341	3.9893	2.93493
pituitary	SSTR2	0.00137255	0.00300352	0.000135999	0.000546689	SSTR2	0.000113572	0.00482543	0.000989218	83.7666	0.000153263	0.00280582	74.792
pituitary	SST	0.661512	0.00351959	0	0.122379	SST	1.20759	0.034419	8.35448	0.00133276	0	45.6805	0
pituitary	GHRH	0.93848	0.000322826	0	0	GHRH	2.74698	0.00185402	0	0.000128282	0	44.9592	0
thyroid	TSHR	0.000386633	0.000304343	0.000171607	0.00269696	TSHR	0.00019864	0.000202525	0.000160147	0.00987334	0.000527497	0.000318203	0.000121401
thyroid	TG	0.000177628	0.0020741	23.2047	0.0095304	TG	55.6325	0.000598266	21.6326	0.0482716	0.000814044	0.0036668	0.000213457
thyroid	TPO	0	8.16991	5.60384	0.00126372	TPO	7.70176	7.96407	17.3074	0.00663685	21.265	11.4289	20.3761
thyroid	SLC5A5	5.26528	5.26683	0	60.9404	SLC5A5	5.58411	22.4417	10.3161	29.4454	18.3287	31.8558	37.2791
thyroid	FOXE1	4.00429	1.15192	0	0.000508627	FOXE1	52.9963	11.8834	43.5339	0.000169113	2.02227	10.1977	0
thyroid	PAX8	67.0356	53.5593	48.1493	0.00426261	PAX8	0.000108546	9.80495	0.000111681	0.00768506	9.63136	74.0781	0.00032595
thyroid	NKX2-1	0	0.179191	0	0.00657064	NKX2-1	0.430815	0	0	0.00284828	0	0	0
thyroid	TTF1	0.00417366	0.00603986	0.0048008	0.00453762	TTF1	0.00366245	0.00526227	0.00598324	0.0023307	0.00247341	0.00364768	0.00432414
thyroid	ACHE	0.000140006	0.00263104	0.000126705	58.2324	ACHE	61.9266	0.0029461	0.000238017	0.000158443	26.9675	0.000342935	0.00021486
thyroid	DUOX1	0.00107137	0.00208173	0.000827334	0.00155309	DUOX1	0.000253351	0.000798637	0.00134545	0.000654541	0.000753947	0.00253987	0.000275295
thyroid	DBH	3.08981	0.0571978	0	35.3993	DBH	1.73328	0.0228481	0.746688	5.82754	0	0.0209971	0
thyroid	CHGA	77.9461	1553612	0.0126346	0.406444	CHGA	0.000114431	0.380499	0.00546636	0.100406	0	0.0383071	0.000771933
thyroid	SYP	0.00429648	0.0120488	0.0224073	0.00774458	SYP	0.00308159	0.0283856	0.00822621	0.00158027	0.00145078	0.016325	0.00892857
thyroid	SF1	0.0186191	0.0212194	0.0292652	0.0153124	SF1	0.0182736	0.0237832	0.0205295	0.0119509	0.0140882	0.0101728	0.0126471
thyroid	INHA	0.0120937	0.000415431	0.00106888	0.000169049	INHA	0.0314779	0.000329673	0.000159594	0.000276187	0.00104632	0.000513463	0.00042138
