# Supplementary material for: Comparative evaluation of ACetic - MEthanol high salt dissociation approach for single-cell transcriptomics of frozen human tissues
Source: Front Cell Dev Biol. 2025 Jan 7;12:1469955. doi: 10.3389/fcell.2024.1469955 (PMC11748064; doi:10.3389/fcell.2024.1469955)
Supplement: Supplementary file 2 [file Table3.xlsx]

## Sheet: Adrenocortical cells
Supplementary Table 3
Supplementary Table 3. Differential gene expression per cell type in tumor samples. A-1, A-2, and A-3 - subpopulations of adrenocortical cells.
gene	p_val	avg_log2FC	pct.1	pct.2	p_val_adj	cluster
C7	0	6.08564	0.834	0.076	0	Pericytes
RBMS3	0	4.90979	0.839	0.129	0	Pericytes
CALD1	0	4.46195	0.905	0.222	0	Pericytes
LAMA2	0	7.10953	0.693	0.027	0	Pericytes
CCDC102B	0	6.93117	0.627	0.009	0	Pericytes
PRKG1	0	3.37283	0.822	0.206	0	Pericytes
PLCXD3	0	3.77981	0.717	0.102	0	Pericytes
DLG2	0	3.56813	0.755	0.15	0	Pericytes
ZFPM2	0	5.62572	0.637	0.044	0	Pericytes
LHFPL6	0	5.63	0.622	0.041	0	Pericytes
EPS8	0	5.39187	0.622	0.052	0	Pericytes
NR2F2-AS1	0	4.8829	0.657	0.089	0	Pericytes
IMMP2L	0	2.77016	0.762	0.203	0	Pericytes
PTPRG	0	2.35142	0.761	0.21	0	Pericytes
DLC1	0	4.35851	0.629	0.096	0	Pericytes
GUCY1A2	0	4.10324	0.613	0.082	0	Pericytes
DMD	0	2.68625	0.713	0.183	0	Pericytes
SLIT3	0	3.97014	0.616	0.089	0	Pericytes
MAML2	0	4.44298	0.633	0.108	0	Pericytes
LPP	0	2.67182	0.798	0.284	0	Pericytes
PARD3	0	2.82815	0.699	0.198	0	Pericytes
INPP4B	0	4.60182	0.592	0.092	0	Pericytes
SETBP1	0	6.74791	0.503	0.008	0	Pericytes
PARD3B	0	3.82763	0.614	0.122	0	Pericytes
FIGN	0	4.16446	0.593	0.102	0	Pericytes
RBPMS	0	3.98519	0.631	0.142	0	Pericytes
ARHGAP10	0	3.78458	0.611	0.123	0	Pericytes
EXT1	0	3.81047	0.615	0.13	0	Pericytes
FKBP5	0	2.64445	0.733	0.256	0	Pericytes
AKT3	0	2.62958	0.667	0.191	0	Pericytes
ADGRL3	0	2.35007	0.607	0.134	0	Pericytes
ADAMTS9-AS2	0	4.2022	0.576	0.105	0	Pericytes
UACA	0	3.28789	0.624	0.156	0	Pericytes
ARHGAP15	0	4.97515	0.479	0.016	0	Pericytes
RBMS1	0	3.50341	0.626	0.163	0	Pericytes
KCNT2	0	7.92257	0.464	0.003	0	Pericytes
CACNA2D1	0	3.11453	0.688	0.227	0	Pericytes
CFH	0	7.30467	0.462	0.005	0	Pericytes
PDE1A	0	6.64384	0.471	0.014	0	Pericytes
UBE2E2	0	3.87815	0.581	0.124	0	Pericytes
EBF1	0	3.93006	0.583	0.127	0	Pericytes
PCDH9	0	6.97548	0.465	0.014	0	Pericytes
LDB2	0	2.92737	0.507	0.057	0	Pericytes
SVIL	0	4.35602	0.555	0.11	0	Pericytes
TNS1	0	3.37314	0.58	0.135	0	Pericytes
ADAMTSL3	0	7.86604	0.447	0.003	0	Pericytes
KLHL29	0	5.55117	0.493	0.052	0	Pericytes
RUNX1T1	0	5.20505	0.469	0.029	0	Pericytes
SOX5	0	5.18684	0.473	0.033	0	Pericytes
ADAMTS12	0	4.65509	0.487	0.051	0	Pericytes
CACNA1C	0	4.22583	0.487	0.054	0	Pericytes
DPYD	0	2.89373	0.588	0.158	0	Pericytes
BICC1	0	6.94036	0.442	0.017	0	Pericytes
COL1A2	0	7.5647	0.431	0.007	0	Pericytes
ADGRF5	0	4.90335	0.434	0.017	0	Pericytes
TMTC1	0	3.97692	0.525	0.111	0	Pericytes
PLCL1	0	3.1071	0.504	0.098	0	Pericytes
NAALADL2	0	2.96117	0.516	0.113	0	Pericytes
NR2F1-AS1	0	3.65941	0.485	0.09	0	Pericytes
SH3D19	0	3.72246	0.486	0.094	0	Pericytes
SYNPO2	0	5.79217	0.409	0.022	0	Pericytes
NAV2	0	4.94965	0.412	0.033	0	Pericytes
MSC-AS1	0	4.73301	0.415	0.04	0	Pericytes
ITGA8	0	7.11231	0.37	0.006	0	Pericytes
BNC2	0	4.0804	0.412	0.055	0	Pericytes
NFASC	0	4.40991	0.403	0.051	0	Pericytes
NAV3	0	4.63273	0.365	0.019	0	Pericytes
SLC9A9	0	3.80146	0.378	0.042	0	Pericytes
CRISPLD2	0	6.81666	0.339	0.004	0	Pericytes
OSMR	0	4.39148	0.386	0.052	0	Pericytes
CLSTN2	0	5.1048	0.374	0.041	0	Pericytes
PDGFRA	0	8.27028	0.334	0.002	0	Pericytes
SVEP1	0	8.33613	0.331	0.003	0	Pericytes
PCDH7	0	8.77601	0.326	0.001	0	Pericytes
COL3A1	0	6.22023	0.347	0.022	0	Pericytes
LINC01197	0	7.07563	0.319	0.003	0	Pericytes
EFEMP1	0	5.89803	0.32	0.011	0	Pericytes
RAPH1	0	4.16992	0.351	0.043	0	Pericytes
IGFBP5	0	4.56278	0.325	0.027	0	Pericytes
LPAR1	0	5.51397	0.319	0.022	0	Pericytes
SORBS1	0	5.67692	0.312	0.015	0	Pericytes
COL6A3	0	7.21897	0.297	0.003	0	Pericytes
NEGR1	0	7.11221	0.297	0.004	0	Pericytes
LINC02388	0	8.13299	0.296	0.004	0	Pericytes
NPY1R	0	6.22578	0.298	0.008	0	Pericytes
ABCA9	0	5.1929	0.307	0.019	0	Pericytes
NHSL1	0	4.15848	0.328	0.042	0	Pericytes
ENOX1	0	6.5684	0.296	0.01	0	Pericytes
ADGRB3	0	6.63001	0.296	0.012	0	Pericytes
LINC00924	0	7.84157	0.286	0.002	0	Pericytes
OSBPL10	0	4.5012	0.32	0.037	0	Pericytes
GLIS3	0	4.85272	0.306	0.028	0	Pericytes
ABCA6	0	4.54213	0.301	0.025	0	Pericytes
NCKAP5	0	4.4613	0.313	0.038	0	Pericytes
STEAP4	0	5.3393	0.297	0.023	0	Pericytes
HDAC9	0	4.56712	0.285	0.015	0	Pericytes
PDGFRB	0	5.7976	0.275	0.006	0	Pericytes
RCAN2	0	4.33782	0.303	0.037	0	Pericytes
NID1	0	5.05873	0.274	0.011	0	Pericytes
AC064875.1	0	8.22327	0.264	0.001	0	Pericytes
FBLN5	0	6.19747	0.272	0.009	0	Pericytes
COL12A1	0	6.37922	0.266	0.006	0	Pericytes
ANGPT1	0	4.48169	0.296	0.036	0	Pericytes
EMCN	0	3.73722	0.274	0.016	0	Pericytes
FBLN1	0	6.68015	0.263	0.008	0	Pericytes
PDE1C	0	6.74609	0.255	0.003	0	Pericytes
MYO1B	0	4.86721	0.264	0.016	0	Pericytes
ADH1B	0	6.54203	0.252	0.004	0	Pericytes
ARHGAP6	0	5.05658	0.258	0.011	0	Pericytes
MAP2	0	4.84778	0.264	0.02	0	Pericytes
PREX2	0	4.51663	0.255	0.013	0	Pericytes
ASAP1	2.4412e-302	2.88704	0.714	0.27	8.93502e-298	Pericytes
NRP1	6.88966e-301	3.36999	0.598	0.137	2.52169e-296	Pericytes
TTC28	1.04831e-298	2.66801	0.577	0.155	3.83694e-294	Pericytes
PALLD	1.2218e-298	3.26363	0.583	0.168	4.4719e-294	Pericytes
APBB2	7.06141e-298	2.27963	0.577	0.148	2.58455e-293	Pericytes
NFIB	2.29439e-297	3.0625	0.648	0.199	8.39769e-293	Pericytes
ZEB2	2.39153e-294	2.70492	0.724	0.266	8.75323e-290	Pericytes
TCF12	6.97014e-287	2.30568	0.653	0.205	2.55114e-282	Pericytes
CYP7B1	4.352e-286	4.73701	0.273	0.032	1.59288e-281	Pericytes
PLPP1	1.05144e-284	3.06767	0.48	0.053	3.84839e-280	Pericytes
RASAL2	1.72556e-284	3.18558	0.598	0.179	6.31573e-280	Pericytes
TSHZ2	1.51682e-279	2.09159	0.677	0.214	5.5517e-275	Pericytes
SLCO3A1	4.75239e-279	3.6113	0.454	0.103	1.73942e-274	Pericytes
ARHGAP42	1.91142e-278	3.66807	0.43	0.094	6.99597e-274	Pericytes
TBC1D5	6.09604e-277	2.26293	0.624	0.185	2.23121e-272	Pericytes
AUTS2	4.73774e-273	1.38728	0.739	0.222	1.73406e-268	Pericytes
LARGE1	6.59137e-273	2.52424	0.469	0.12	2.41251e-268	Pericytes
DOCK4	1.9258e-271	3.03907	0.476	0.1	7.04863e-267	Pericytes
IGFBP7	1.24651e-270	3.05946	0.694	0.16	4.56234e-266	Pericytes
CRIM1	2.7908e-266	4.02299	0.389	0.066	1.02146e-261	Pericytes
ZBTB16	3.14119e-264	2.17603	0.72	0.267	1.14971e-259	Pericytes
PRKCA	3.86676e-263	1.33716	0.586	0.175	1.41527e-258	Pericytes
ARL15	3.02585e-259	2.06023	0.602	0.18	1.10749e-254	Pericytes
WWOX	7.79771e-259	1.83263	0.587	0.169	2.85404e-254	Pericytes
SSBP2	8.288e-259	1.9507	0.682	0.235	3.03349e-254	Pericytes
UTRN	1.91096e-258	2.18553	0.741	0.287	6.9943e-254	Pericytes
MIR99AHG	3.99316e-258	2.21593	0.744	0.308	1.46154e-253	Pericytes
PID1	6.87872e-258	3.05848	0.447	0.093	2.51768e-253	Pericytes
FCHSD2	2.72437e-257	2.49125	0.597	0.187	9.97147e-253	Pericytes
PRR16	6.72576e-254	4.39614	0.274	0.039	2.4617e-249	Pericytes
MAGI2	1.34028e-253	1.01483	0.8	0.254	4.90556e-249	Pericytes
RERG	2.08911e-249	2.4607	0.583	0.18	7.64634e-245	Pericytes
DIAPH2	6.73284e-249	3.00047	0.533	0.152	2.46429e-244	Pericytes
PTEN	1.78975e-246	2.72017	0.675	0.274	6.55068e-242	Pericytes
TANC1	2.24715e-243	3.18435	0.51	0.147	8.2248e-239	Pericytes
BCAS3	1.02127e-242	2.37992	0.498	0.144	3.73795e-238	Pericytes
MYO1D	4.66571e-242	3.07892	0.462	0.115	1.7077e-237	Pericytes
MBNL1	7.7511e-241	1.96209	0.762	0.326	2.83698e-236	Pericytes
FER	7.75313e-240	2.11917	0.598	0.2	2.83772e-235	Pericytes
ZBTB20	2.00214e-238	1.88992	0.836	0.408	7.32805e-234	Pericytes
PHLDB2	6.0435e-238	3.73687	0.323	0.054	2.21198e-233	Pericytes
SLIT2	2.3147e-237	2.42416	0.505	0.136	8.47205e-233	Pericytes
PRKN	1.06897e-235	1.62963	0.495	0.145	3.91254e-231	Pericytes
CBLB	3.27374e-235	2.61099	0.54	0.162	1.19822e-230	Pericytes
COL4A2	3.75855e-234	3.09808	0.524	0.152	1.37567e-229	Pericytes
PIP4K2A	4.86401e-234	3.21194	0.428	0.098	1.78028e-229	Pericytes
COL4A1	1.43425e-233	3.39558	0.441	0.084	5.24949e-229	Pericytes
CAMK2D	1.47355e-232	2.8022	0.516	0.156	5.39336e-228	Pericytes
TIMP3	3.46204e-229	2.91517	0.563	0.157	1.26714e-224	Pericytes
STK3	5.87397e-229	2.58422	0.552	0.177	2.14993e-224	Pericytes
PDLIM5	1.74358e-228	3.20405	0.49	0.136	6.38169e-224	Pericytes
NEURL1B	4.2668e-228	3.89798	0.29	0.044	1.56169e-223	Pericytes
MED13L	3.76555e-227	1.91555	0.756	0.342	1.37823e-222	Pericytes
EXOC6B	9.42327e-227	1.8212	0.621	0.208	3.44901e-222	Pericytes
MAP1B	2.92017e-226	3.47001	0.479	0.126	1.06881e-221	Pericytes
FBXL7	2.43842e-225	1.42938	0.619	0.196	8.92487e-221	Pericytes
FNDC3B	3.15528e-223	2.15193	0.654	0.252	1.15486e-218	Pericytes
ZFAND3	5.72378e-223	1.6835	0.633	0.218	2.09496e-218	Pericytes
NPAS3	1.04898e-221	1.46712	0.487	0.147	3.83936e-217	Pericytes
BTBD9	5.99202e-220	1.78394	0.48	0.146	2.19314e-215	Pericytes
LIFR	5.65708e-218	3.25266	0.515	0.147	2.07055e-213	Pericytes
CLASP1	6.69653e-218	2.6499	0.515	0.161	2.451e-213	Pericytes
PEAK1	5.71471e-216	3.18724	0.426	0.102	2.09164e-211	Pericytes
FTX	5.82766e-216	1.72051	0.848	0.465	2.13298e-211	Pericytes
VCAN	2.34141e-212	3.88444	0.32	0.057	8.5698e-208	Pericytes
MPDZ	1.35801e-211	3.372	0.381	0.089	4.97044e-207	Pericytes
RGS5	7.60614e-211	4.02453	0.253	0.02	2.78392e-206	Pericytes
CDC42BPA	1.00741e-210	2.30785	0.639	0.256	3.68722e-206	Pericytes
ZEB1	6.07424e-208	2.96775	0.458	0.124	2.22323e-203	Pericytes
GRK5	5.76371e-207	3.72354	0.3	0.061	2.10958e-202	Pericytes
ANK3	1.75012e-205	3.56247	0.3	0.053	6.40563e-201	Pericytes
STAG1	2.04705e-205	2.52038	0.513	0.168	7.49241e-201	Pericytes
LINC00894	4.31313e-205	3.0558	0.401	0.097	1.57865e-200	Pericytes
RORA	5.43679e-205	1.71192	0.795	0.418	1.98992e-200	Pericytes
PLXDC2	6.64919e-205	1.92447	0.67	0.265	2.43367e-200	Pericytes
TACC1	1.08178e-204	3.0467	0.509	0.147	3.95942e-200	Pericytes
MKLN1	1.35257e-202	1.86147	0.672	0.277	4.95056e-198	Pericytes
RAPGEF5	2.25568e-202	3.05236	0.358	0.069	8.25601e-198	Pericytes
BBS9	7.56346e-202	1.59641	0.501	0.164	2.7683e-197	Pericytes
EXOC4	1.83061e-200	1.64856	0.594	0.223	6.70022e-196	Pericytes
ANKS1A	3.5387e-199	2.82332	0.432	0.119	1.2952e-194	Pericytes
FHIT	1.69602e-198	0.963992	0.598	0.216	6.2076e-194	Pericytes
GPHN	2.72659e-198	1.77656	0.495	0.168	9.9796e-194	Pericytes
SPTBN1	1.0041e-197	2.36504	0.646	0.282	3.67509e-193	Pericytes
PTPRM	2.85021e-197	1.92196	0.468	0.144	1.0432e-192	Pericytes
MEIS1	4.5441e-197	1.54763	0.635	0.248	1.66319e-192	Pericytes
TRERF1	1.07544e-196	3.27638	0.364	0.101	3.93622e-192	Pericytes
PTK2	2.90903e-196	2.00081	0.598	0.231	1.06473e-191	Pericytes
PLA2R1	7.49124e-196	3.4149	0.313	0.063	2.74187e-191	Pericytes
JMJD1C	3.45935e-194	2.05281	0.715	0.348	1.26616e-189	Pericytes
MAST4	1.01498e-192	1.01677	0.555	0.206	3.71491e-188	Pericytes
MAGI1	6.17665e-192	2.43577	0.529	0.195	2.26072e-187	Pericytes
EPAS1	3.00251e-191	3.37839	0.273	0.03	1.09895e-186	Pericytes
TENM3	1.694e-189	0.47529	0.414	0.157	6.20021e-185	Pericytes
GHR	2.60045e-189	2.83863	0.417	0.126	9.51791e-185	Pericytes
PDZRN3	3.50933e-188	2.34061	0.391	0.104	1.28445e-183	Pericytes
SBF2	2.45638e-187	2.21835	0.568	0.22	8.9906e-183	Pericytes
LRMDA	6.11416e-187	1.2022	0.686	0.28	2.23784e-182	Pericytes
UNC5C	6.34824e-187	2.32108	0.273	0.058	2.32352e-182	Pericytes
EEPD1	9.71742e-187	3.71767	0.272	0.05	3.55667e-182	Pericytes
MBD5	2.71894e-186	2.09069	0.615	0.255	9.95159e-182	Pericytes
SMYD3	1.57451e-185	2.28438	0.516	0.18	5.76287e-181	Pericytes
ANTXR1	2.35304e-185	2.95806	0.409	0.115	8.61237e-181	Pericytes
NCOA1	7.8838e-185	1.92367	0.579	0.221	2.88555e-180	Pericytes
ADGRL2	1.05932e-183	2.32572	0.458	0.147	3.87722e-179	Pericytes
TCF4	1.1476e-183	2.37595	0.594	0.228	4.20033e-179	Pericytes
MACF1	1.00732e-182	2.01893	0.677	0.325	3.6869e-178	Pericytes
EPB41L2	1.25101e-182	2.76963	0.48	0.148	4.57882e-178	Pericytes
FBXL17	3.58803e-180	1.61999	0.516	0.192	1.31326e-175	Pericytes
LINC01473	4.1178e-179	2.01692	0.453	0.148	1.50716e-174	Pericytes
GTDC1	8.11636e-179	2.45622	0.447	0.143	2.97067e-174	Pericytes
ABCA10	1.45108e-178	3.7407	0.273	0.052	5.31109e-174	Pericytes
ITGA1	2.88141e-178	1.99603	0.708	0.366	1.05463e-173	Pericytes
NHS	6.59774e-178	1.8038	0.482	0.168	2.41484e-173	Pericytes
SIK2	3.52381e-177	3.02352	0.352	0.094	1.28975e-172	Pericytes
CDKAL1	1.33685e-176	1.67596	0.468	0.16	4.89302e-172	Pericytes
EVI5	1.3376e-175	2.25543	0.564	0.22	4.89574e-171	Pericytes
VPS13B	2.97272e-174	2.00925	0.531	0.196	1.08805e-169	Pericytes
KLF12	8.05115e-173	3.04974	0.343	0.088	2.9468e-168	Pericytes
PRKD1	1.17426e-172	1.4965	0.498	0.18	4.29789e-168	Pericytes
TRPS1	2.69218e-171	2.30331	0.474	0.161	9.85367e-167	Pericytes
GALNT13	8.21246e-171	3.39863	0.27	0.056	3.00584e-166	Pericytes
RABGAP1L	1.69982e-170	2.33311	0.473	0.152	6.22152e-166	Pericytes
USP53	2.83384e-170	3.49831	0.346	0.083	1.03722e-165	Pericytes
LIMA1	4.67959e-170	3.00665	0.398	0.11	1.71278e-165	Pericytes
PBX1	2.06522e-169	1.75421	0.709	0.347	7.55892e-165	Pericytes
PICALM	1.62961e-168	2.4144	0.485	0.172	5.96455e-164	Pericytes
ANKRD17	1.65532e-168	2.03374	0.555	0.217	6.05865e-164	Pericytes
KCNIP4	1.9446e-168	0.42389	0.276	0.095	7.11745e-164	Pericytes
DOCK1	6.50407e-168	2.88717	0.389	0.113	2.38055e-163	Pericytes
TNS3	8.01301e-168	3.25388	0.348	0.085	2.93284e-163	Pericytes
MAP4K3	2.45536e-167	2.30154	0.535	0.209	8.98686e-163	Pericytes
NFIA	3.49633e-167	1.56263	0.8	0.469	1.27969e-162	Pericytes
FTO	6.99071e-167	1.48463	0.485	0.188	2.55867e-162	Pericytes
SIPA1L1	3.1246e-166	1.59532	0.559	0.23	1.14363e-161	Pericytes
MAP3K5	2.01155e-165	1.19906	0.627	0.253	7.36249e-161	Pericytes
MACROD2	2.5885e-165	0.425779	0.441	0.173	9.47415e-161	Pericytes
KALRN	1.07644e-164	2.21063	0.457	0.154	3.93988e-160	Pericytes
FAF1	1.01134e-163	1.8699	0.507	0.193	3.7016e-159	Pericytes
RERE	1.28141e-163	1.74793	0.646	0.293	4.6901e-159	Pericytes
EIF4G3	1.44147e-162	1.95244	0.582	0.246	5.27592e-158	Pericytes
EDA	1.06693e-161	0.303453	0.479	0.188	3.90509e-157	Pericytes
PAN3	2.65987e-159	1.96989	0.487	0.185	9.73539e-155	Pericytes
GSE1	4.85745e-159	2.63678	0.432	0.161	1.77788e-154	Pericytes
ASAP2	5.69592e-159	3.3988	0.278	0.054	2.08476e-154	Pericytes
EHBP1	4.10909e-158	2.23294	0.493	0.191	1.50397e-153	Pericytes
COP1	5.13857e-158	2.31919	0.43	0.146	1.88077e-153	Pericytes
PCSK5	9.40273e-158	2.09758	0.381	0.124	3.44149e-153	Pericytes
PCCA	1.90442e-156	2.0241	0.473	0.174	6.97036e-152	Pericytes
SPRED2	3.37593e-156	3.34873	0.275	0.067	1.23562e-151	Pericytes
CDH11	4.57074e-156	3.43962	0.286	0.063	1.67294e-151	Pericytes
TGFBR2	8.5955e-156	2.6487	0.445	0.135	3.14604e-151	Pericytes
ARHGAP24	8.73257e-156	1.61558	0.42	0.132	3.19621e-151	Pericytes
NCOA2	6.29427e-155	2.08884	0.492	0.188	2.30377e-150	Pericytes
PRKCE	1.35064e-154	2.96131	0.302	0.078	4.94346e-150	Pericytes
TMCC1	3.99441e-153	2.03624	0.418	0.147	1.46199e-148	Pericytes
FLRT2	8.47027e-152	3.32254	0.309	0.076	3.1002e-147	Pericytes
SLC8A1	1.06441e-151	2.72517	0.347	0.108	3.89585e-147	Pericytes
MEIS2	1.43445e-151	1.28764	0.661	0.31	5.25023e-147	Pericytes
MYCBP2	3.73376e-151	2.45471	0.548	0.238	1.36659e-146	Pericytes
SOX6	4.94763e-150	3.70047	0.253	0.052	1.81088e-145	Pericytes
MRTFA	4.23951e-149	2.71243	0.334	0.1	1.5517e-144	Pericytes
CELF2	5.75873e-149	3.40295	0.258	0.037	2.10775e-144	Pericytes
NBEA	7.56503e-149	1.72139	0.462	0.181	2.76888e-144	Pericytes
TRIO	1.49044e-148	1.47748	0.436	0.184	5.45515e-144	Pericytes
SUPT3H	1.70044e-148	1.38362	0.429	0.17	6.22378e-144	Pericytes
ZCCHC7	3.88274e-148	2.03568	0.495	0.194	1.42112e-143	Pericytes
FOXO3	5.75297e-148	2.7357	0.393	0.119	2.10565e-143	Pericytes
TCF7L2	2.51354e-146	2.42033	0.417	0.147	9.1998e-142	Pericytes
AOPEP	2.81519e-146	2.16834	0.436	0.162	1.03039e-141	Pericytes
GLS	3.54308e-146	1.75405	0.609	0.295	1.2968e-141	Pericytes
PBX3	8.72887e-146	1.73854	0.553	0.232	3.19485e-141	Pericytes
TPM1	4.55156e-144	2.75024	0.451	0.161	1.66591e-139	Pericytes
BABAM2	2.67318e-143	0.754088	0.524	0.236	9.78409e-139	Pericytes
LRBA	5.2487e-143	1.67847	0.495	0.202	1.92107e-138	Pericytes
FAM172A	6.76702e-143	1.71713	0.479	0.201	2.4768e-138	Pericytes
TMEM135	1.25386e-142	2.28484	0.392	0.13	4.58926e-138	Pericytes
GNAQ	2.08245e-142	1.79869	0.527	0.224	7.62198e-138	Pericytes
ERC1	5.72636e-142	0.892787	0.61	0.282	2.0959e-137	Pericytes
ETV6	3.23217e-141	2.26354	0.407	0.156	1.18301e-136	Pericytes
JAK2	3.39739e-141	2.85678	0.319	0.087	1.24348e-136	Pericytes
MAML3	5.26175e-140	1.94427	0.369	0.127	1.92585e-135	Pericytes
NR2F2	1.08983e-139	3.23662	0.311	0.076	3.98889e-135	Pericytes
MLLT10	9.36555e-139	2.03043	0.492	0.203	3.42788e-134	Pericytes
ZNF609	2.26669e-138	1.92977	0.423	0.161	8.29632e-134	Pericytes
CADPS2	3.0441e-138	1.36056	0.53	0.233	1.11417e-133	Pericytes
PELI2	3.69825e-138	2.59004	0.285	0.074	1.3536e-133	Pericytes
ANK2	6.01792e-138	2.17311	0.363	0.125	2.20262e-133	Pericytes
PLD1	1.0584e-137	1.65312	0.413	0.165	3.87384e-133	Pericytes
PTPN12	1.3619e-137	2.71429	0.382	0.122	4.9847e-133	Pericytes
LAMA4	3.10898e-137	3.04627	0.262	0.051	1.13792e-132	Pericytes
SIK3	5.45429e-137	1.52447	0.393	0.162	1.99632e-132	Pericytes
CARMIL1	5.2616e-136	2.24616	0.406	0.145	1.9258e-131	Pericytes
PALM2-AKAP2	1.79389e-135	2.83019	0.294	0.073	6.5658e-131	Pericytes
TBCK	3.82531e-135	2.34476	0.391	0.133	1.4001e-130	Pericytes
DEPTOR	4.10779e-134	3.0092	0.326	0.102	1.50349e-129	Pericytes
ZSWIM6	4.41983e-134	2.1025	0.389	0.138	1.6177e-129	Pericytes
RAD51B	5.55703e-134	1.59288	0.353	0.135	2.03393e-129	Pericytes
KAZN	6.7956e-134	3.64933	0.345	0.108	2.48726e-129	Pericytes
ITSN1	1.42675e-133	2.28415	0.454	0.185	5.22205e-129	Pericytes
ARHGEF28	2.29362e-133	0.487834	0.331	0.167	8.39489e-129	Pericytes
DYM	2.76251e-131	2.42578	0.39	0.139	1.01111e-126	Pericytes
RBFOX2	4.43938e-131	2.17731	0.434	0.171	1.62486e-126	Pericytes
TNRC6A	4.85265e-131	1.27586	0.689	0.368	1.77612e-126	Pericytes
AFF1	5.81013e-131	2.15189	0.476	0.194	2.12657e-126	Pericytes
VTI1A	6.31681e-131	2.04758	0.409	0.155	2.31202e-126	Pericytes
ROBO1	6.90494e-131	2.35846	0.424	0.162	2.52728e-126	Pericytes
LINC02476	8.99516e-131	0.348065	0.305	0.155	3.29232e-126	Pericytes
CAMKMT	1.06225e-130	2.2294	0.325	0.109	3.88792e-126	Pericytes
KIAA1217	1.26196e-130	2.35018	0.318	0.099	4.6189e-126	Pericytes
IGF1R	3.1837e-130	1.25859	0.486	0.214	1.16526e-125	Pericytes
HIP1	4.69838e-130	2.96061	0.346	0.104	1.71965e-125	Pericytes
GSK3B	8.07142e-130	1.91199	0.488	0.207	2.95422e-125	Pericytes
PHF21A	1.17282e-129	1.80033	0.477	0.195	4.29264e-125	Pericytes
AEBP2	1.27639e-128	2.11329	0.504	0.223	4.67172e-124	Pericytes
PLEKHA2	2.06906e-127	3.07182	0.269	0.071	7.57296e-123	Pericytes
SCFD2	2.16303e-127	2.53334	0.331	0.103	7.9169e-123	Pericytes
RAPGEF2	1.31938e-126	2.52005	0.35	0.119	4.82905e-122	Pericytes
ARID1B	3.55143e-126	1.36609	0.666	0.352	1.29986e-121	Pericytes
CDK14	1.02849e-125	1.61024	0.291	0.096	3.76438e-121	Pericytes
SH3RF3	1.43511e-125	2.37623	0.309	0.1	5.25263e-121	Pericytes
PPP1R12A	1.9878e-125	1.91425	0.568	0.282	7.27553e-121	Pericytes
PLSCR4	6.47862e-125	2.63118	0.368	0.13	2.37124e-120	Pericytes
ATXN1	6.01257e-124	1.42805	0.454	0.206	2.20066e-119	Pericytes
WDFY3	1.11642e-123	2.04393	0.481	0.208	4.0862e-119	Pericytes
SPIDR	1.58534e-123	1.54991	0.475	0.202	5.8025e-119	Pericytes
NFAT5	1.60275e-123	1.37708	0.624	0.317	5.86623e-119	Pericytes
ZNF407	5.08223e-122	2.19869	0.353	0.131	1.86015e-117	Pericytes
ADK	1.94092e-121	2.12797	0.421	0.169	7.10397e-117	Pericytes
XYLT1	7.85759e-121	2.39077	0.353	0.15	2.87596e-116	Pericytes
ITGA9	1.26187e-120	2.41558	0.369	0.132	4.61858e-116	Pericytes
DYRK1A	1.43123e-120	1.68628	0.496	0.223	5.23844e-116	Pericytes
AGAP1	1.87144e-119	1.40782	0.442	0.201	6.84965e-115	Pericytes
DLEU2	1.98985e-119	1.82098	0.454	0.196	7.28304e-115	Pericytes
STXBP5	5.22074e-119	1.46646	0.464	0.207	1.91084e-114	Pericytes
RNF150	1.00104e-118	1.35941	0.38	0.163	3.66389e-114	Pericytes
DST	8.49608e-118	1.08292	0.804	0.508	3.10965e-113	Pericytes
THRB	9.02528e-118	1.49909	0.258	0.099	3.30334e-113	Pericytes
DCAF6	1.51702e-117	2.03294	0.463	0.202	5.55245e-113	Pericytes
PTPRK	2.80149e-117	2.43243	0.358	0.124	1.02537e-112	Pericytes
MAP4K4	4.10642e-117	2.82039	0.318	0.086	1.50299e-112	Pericytes
ZBTB7C	9.05196e-117	3.03806	0.27	0.077	3.31311e-112	Pericytes
SPECC1L	3.17605e-116	2.52135	0.363	0.131	1.16247e-111	Pericytes
DENND1A	6.10598e-116	2.09715	0.336	0.126	2.23485e-111	Pericytes
CPEB3	4.28058e-115	1.87171	0.348	0.135	1.56673e-110	Pericytes
VWA8	7.78877e-115	1.71531	0.354	0.138	2.85077e-110	Pericytes
FOXN3	8.74264e-115	1.27821	0.487	0.232	3.19989e-110	Pericytes
TBL1XR1	9.89581e-115	1.87011	0.515	0.243	3.62196e-110	Pericytes
MIR4435-2HG	2.85386e-114	2.47489	0.395	0.15	1.04454e-109	Pericytes
COG5	1.57968e-113	1.67494	0.362	0.157	5.78178e-109	Pericytes
SMURF1	2.8034e-113	2.05461	0.368	0.148	1.02607e-108	Pericytes
NCK2	3.32668e-113	3.06546	0.253	0.068	1.2176e-108	Pericytes
UBR3	8.89232e-113	1.87413	0.481	0.222	3.25468e-108	Pericytes
MEF2C-AS1	3.84316e-112	1.38395	0.274	0.104	1.40664e-107	Pericytes
SAMHD1	5.26567e-112	2.66945	0.313	0.089	1.92729e-107	Pericytes
HERC1	5.94173e-112	1.98093	0.473	0.215	2.17473e-107	Pericytes
MON2	3.44985e-111	1.62591	0.536	0.272	1.26268e-106	Pericytes
TEAD1	4.71907e-111	2.09685	0.426	0.185	1.72723e-106	Pericytes
ADAMTS9	4.8572e-111	3.41615	0.252	0.062	1.77778e-106	Pericytes
UTY	1.50697e-110	1.25306	0.283	0.096	5.51566e-106	Pericytes
FAM13A	1.1451e-109	2.04526	0.375	0.15	4.19117e-105	Pericytes
KIF13A	2.10057e-109	1.60552	0.386	0.166	7.68829e-105	Pericytes
COL5A2	4.9606e-109	2.55985	0.3	0.084	1.81563e-104	Pericytes
PKD2	1.12301e-108	2.5312	0.323	0.11	4.11033e-104	Pericytes
NEK7	1.06732e-107	1.72263	0.429	0.19	3.9065e-103	Pericytes
TNKS	3.86333e-107	2.06751	0.391	0.162	1.41402e-102	Pericytes
ARHGEF12	5.30563e-107	1.8795	0.465	0.214	1.94191e-102	Pericytes
MSRB3	5.32759e-107	2.85636	0.334	0.107	1.94995e-102	Pericytes
NR3C2	3.28907e-106	2.31498	0.28	0.095	1.20383e-101	Pericytes
PDE8A	3.9653e-106	1.66678	0.449	0.203	1.45134e-101	Pericytes
PIK3R1	1.18704e-105	2.17884	0.463	0.21	4.34468e-101	Pericytes
MARK3	4.09707e-105	1.43903	0.526	0.269	1.49957e-100	Pericytes
NSMCE2	6.35529e-105	1.97782	0.401	0.17	2.3261e-100	Pericytes
PDE7B	2.47494e-104	2.69763	0.294	0.102	9.05854e-100	Pericytes
UBR5	5.50602e-104	1.86405	0.453	0.212	2.01526e-99	Pericytes
BRAF	9.69692e-104	1.58456	0.436	0.203	3.54917e-99	Pericytes
PPP3CA	1.98256e-103	1.7415	0.46	0.22	7.25637e-99	Pericytes
AC092691.1	2.41542e-103	1.89989	0.251	0.065	8.84067e-99	Pericytes
AC008014.1	1.79669e-102	0.898763	0.296	0.131	6.57606e-98	Pericytes
GAB1	1.8608e-102	2.40509	0.29	0.101	6.8107e-98	Pericytes
DSE	1.88711e-102	2.40069	0.301	0.098	6.90703e-98	Pericytes
PCNX1	3.94111e-102	1.14897	0.551	0.289	1.44249e-97	Pericytes
AKAP13	4.92061e-102	1.77644	0.487	0.235	1.80099e-97	Pericytes
CERS6	6.67888e-102	2.63141	0.347	0.128	2.44454e-97	Pericytes
BIRC6	2.45486e-101	1.58115	0.572	0.316	8.98502e-97	Pericytes
NF1	1.08826e-100	1.76724	0.495	0.246	3.98313e-96	Pericytes
DACH1	1.58557e-100	3.02699	0.273	0.089	5.80333e-96	Pericytes
TNRC6B	2.27393e-100	1.47332	0.587	0.328	8.32283e-96	Pericytes
PAM	3.21854e-100	1.21579	0.508	0.264	1.17802e-95	Pericytes
MAPK10	1.49632e-99	1.72945	0.463	0.214	5.47667e-95	Pericytes
CHD9	1.50206e-99	1.21947	0.711	0.472	5.49769e-95	Pericytes
LSAMP	1.6321e-99	1.83689	0.376	0.161	5.97364e-95	Pericytes
BAZ2B	1.46485e-98	1.35241	0.646	0.383	5.3615e-94	Pericytes
STARD13	2.68746e-98	1.21828	0.315	0.152	9.83638e-94	Pericytes
MLLT3	3.93584e-98	1.71188	0.336	0.144	1.44056e-93	Pericytes
KANSL1	6.03719e-98	1.63748	0.486	0.248	2.20967e-93	Pericytes
KMT2C	1.2768e-97	1.10969	0.594	0.338	4.67322e-93	Pericytes
ANO6	3.24757e-97	2.24116	0.353	0.141	1.18864e-92	Pericytes
AC118549.1	3.81163e-97	1.78993	0.391	0.176	1.39509e-92	Pericytes
METTL15	2.61098e-96	1.96788	0.362	0.155	9.55646e-92	Pericytes
LINC01278	2.68481e-96	1.49319	0.367	0.17	9.82667e-92	Pericytes
STRN3	3.31501e-96	1.69729	0.429	0.209	1.21333e-91	Pericytes
DDX17	6.40827e-96	1.1283	0.744	0.514	2.34549e-91	Pericytes
NBEAL1	6.77669e-96	2.17995	0.48	0.245	2.48033e-91	Pericytes
FOXP1	7.16098e-96	1.31036	0.468	0.243	2.62099e-91	Pericytes
CPED1	9.53412e-96	1.809	0.398	0.174	3.48958e-91	Pericytes
TAFA2	4.09992e-94	1.63296	0.257	0.095	1.50061e-89	Pericytes
RALGAPA1	7.50006e-94	1.29809	0.524	0.278	2.7451e-89	Pericytes
UGGT2	2.4059e-93	2.0013	0.37	0.159	8.80582e-89	Pericytes
EPS15	2.41014e-93	1.7083	0.498	0.258	8.82136e-89	Pericytes
CTDSPL	4.31204e-93	2.91974	0.266	0.082	1.57825e-88	Pericytes
CDK8	6.28033e-93	1.94819	0.296	0.125	2.29866e-88	Pericytes
ARIH1	1.45969e-92	1.87361	0.413	0.192	5.34262e-88	Pericytes
RIC1	1.61282e-92	2.35422	0.261	0.094	5.90307e-88	Pericytes
CRADD	2.38718e-92	1.28405	0.294	0.146	8.7373e-88	Pericytes
MRTFB	5.52094e-92	1.79327	0.406	0.195	2.02072e-87	Pericytes
NIPBL	3.33055e-91	1.26863	0.571	0.332	1.21902e-86	Pericytes
GMDS-DT	7.48482e-91	1.03514	0.303	0.158	2.73952e-86	Pericytes
TMEM117	8.70033e-91	1.57771	0.272	0.117	3.18441e-86	Pericytes
OSBPL8	1.35033e-90	1.8717	0.476	0.247	4.94233e-86	Pericytes
DDAH1	1.75595e-90	2.57979	0.257	0.095	6.42695e-86	Pericytes
LDLRAD3	4.40564e-90	1.59387	0.286	0.127	1.61251e-85	Pericytes
RFX3	6.89187e-90	2.72193	0.25	0.072	2.52249e-85	Pericytes
YAP1	8.12922e-90	2.1281	0.311	0.128	2.97537e-85	Pericytes
JAK1	1.18207e-89	1.5988	0.536	0.301	4.32651e-85	Pericytes
ABI3BP	1.83968e-89	1.95715	0.257	0.086	6.7334e-85	Pericytes
SMG6	6.45632e-89	2.51987	0.301	0.108	2.36308e-84	Pericytes
LINC01004	1.03935e-88	2.11555	0.259	0.098	3.80414e-84	Pericytes
CLASP2	2.27603e-88	1.94634	0.38	0.175	8.33049e-84	Pericytes
MYO9A	1.25648e-87	2.03794	0.396	0.177	4.59886e-83	Pericytes
USP25	2.20608e-87	2.29954	0.297	0.117	8.07446e-83	Pericytes
PARVA	2.23834e-87	2.81505	0.259	0.083	8.19253e-83	Pericytes
MBNL2	5.87553e-87	1.4398	0.498	0.276	2.1505e-82	Pericytes
STXBP4	6.31469e-87	2.9578	0.251	0.075	2.31124e-82	Pericytes
AHCYL2	7.86215e-87	0.850398	0.267	0.147	2.87763e-82	Pericytes
RFX7	8.22157e-87	2.10752	0.317	0.126	3.00918e-82	Pericytes
SCAF8	7.49138e-86	1.91467	0.356	0.156	2.74192e-81	Pericytes
MEF2A	1.88499e-85	1.73025	0.445	0.22	6.89924e-81	Pericytes
WDR70	5.22765e-85	1.55674	0.385	0.189	1.91337e-80	Pericytes
SPATA6	5.34082e-85	1.96948	0.379	0.176	1.95479e-80	Pericytes
ARHGAP32	7.74657e-85	2.08653	0.296	0.115	2.83532e-80	Pericytes
KIAA0825	1.4932e-84	1.86917	0.273	0.114	5.46526e-80	Pericytes
AL050309.1	2.54737e-84	2.231	0.278	0.102	9.32364e-80	Pericytes
ZDHHC14	2.78267e-84	2.34718	0.302	0.108	1.01849e-79	Pericytes
ASH1L	4.97821e-84	1.3506	0.574	0.347	1.82207e-79	Pericytes
CDK13	5.41492e-84	1.31792	0.479	0.263	1.98191e-79	Pericytes
SUCLG2	6.27957e-84	2.11845	0.318	0.14	2.29838e-79	Pericytes
DIP2C	7.4277e-84	1.81225	0.289	0.124	2.71861e-79	Pericytes
PPP1R12B	1.52083e-83	2.19693	0.302	0.12	5.56639e-79	Pericytes
LYST	2.05513e-83	2.22226	0.307	0.118	7.52198e-79	Pericytes
POU2F1	4.15569e-83	2.20372	0.307	0.123	1.52102e-78	Pericytes
FNIP1	5.15509e-83	1.14403	0.458	0.261	1.88682e-78	Pericytes
SOS1	6.27508e-83	1.78403	0.382	0.178	2.29674e-78	Pericytes
CCDC91	6.80197e-83	1.20518	0.436	0.241	2.48959e-78	Pericytes
SPRED1	6.893e-83	2.22426	0.296	0.108	2.52291e-78	Pericytes
LDLRAD4	8.97342e-83	1.23054	0.33	0.156	3.28436e-78	Pericytes
DAAM1	9.87058e-83	1.60043	0.46	0.23	3.61273e-78	Pericytes
PSPC1	1.40374e-82	2.04621	0.342	0.153	5.13782e-78	Pericytes
FBN1	6.4574e-82	2.54653	0.307	0.109	2.36347e-77	Pericytes
ITGB5	6.7008e-82	2.55723	0.257	0.085	2.45256e-77	Pericytes
OSBPL9	2.47028e-81	1.81108	0.379	0.177	9.04147e-77	Pericytes
KDM6A	1.2544e-80	1.63587	0.345	0.167	4.59123e-76	Pericytes
FOXO1	1.44033e-80	1.25813	0.308	0.16	5.27177e-76	Pericytes
PVT1	1.63417e-80	1.85375	0.365	0.173	5.98122e-76	Pericytes
PLEKHA5	2.03624e-80	0.863865	0.558	0.348	7.45285e-76	Pericytes
TBC1D4	2.74375e-80	0.896821	0.393	0.231	1.00424e-75	Pericytes
CEP85L	3.27572e-80	0.933097	0.404	0.224	1.19895e-75	Pericytes
TIAM2	4.65391e-80	1.03054	0.268	0.137	1.70338e-75	Pericytes
SGCD	1.1239e-79	0.984652	0.281	0.125	4.1136e-75	Pericytes
SLC38A2	1.74442e-79	1.77666	0.513	0.288	6.38473e-75	Pericytes
ATXN7L1	1.9008e-79	1.8577	0.279	0.121	6.9571e-75	Pericytes
BTRC	2.46225e-79	1.91194	0.323	0.143	9.01209e-75	Pericytes
WDPCP	3.20954e-79	1.70625	0.318	0.141	1.17473e-74	Pericytes
UVRAG	4.05377e-79	1.72733	0.386	0.191	1.48372e-74	Pericytes
EPC2	4.50746e-79	2.07237	0.314	0.137	1.64978e-74	Pericytes
PDS5B	5.73968e-79	1.99186	0.359	0.165	2.10078e-74	Pericytes
FRYL	6.26343e-79	1.86934	0.396	0.193	2.29248e-74	Pericytes
TFPI	9.52352e-79	2.47289	0.311	0.104	3.4857e-74	Pericytes
ABCA1	1.67043e-78	1.05348	0.354	0.193	6.11396e-74	Pericytes
PDGFD	2.44294e-78	0.658437	0.353	0.215	8.94139e-74	Pericytes
BMPR1A	2.94185e-78	1.96067	0.296	0.13	1.07674e-73	Pericytes
MAPK8	3.25103e-78	1.62507	0.324	0.154	1.18991e-73	Pericytes
WDR7	4.05213e-78	2.22406	0.255	0.099	1.48312e-73	Pericytes
DIP2B	4.73349e-78	1.01918	0.35	0.203	1.7325e-73	Pericytes
SH3RF1	7.24223e-78	2.5815	0.25	0.095	2.65073e-73	Pericytes
PTBP2	1.04154e-77	1.93928	0.357	0.16	3.81214e-73	Pericytes
ZMYM4	2.32682e-77	1.92555	0.386	0.188	8.51641e-73	Pericytes
STAU2	4.61588e-77	1.72523	0.351	0.17	1.68946e-72	Pericytes
USP34	5.75898e-77	1.23978	0.577	0.368	2.10785e-72	Pericytes
PPP6R3	5.86674e-77	1.59574	0.426	0.234	2.14729e-72	Pericytes
MAN2A1	7.46259e-77	1.08357	0.429	0.239	2.73138e-72	Pericytes
CSGALNACT1	1.21121e-76	2.38101	0.256	0.084	4.43316e-72	Pericytes
ROCK2	3.30951e-76	2.10623	0.385	0.178	1.21131e-71	Pericytes
SENP6	3.45228e-76	1.35292	0.474	0.267	1.26357e-71	Pericytes
TENT2	3.52932e-76	1.35113	0.41	0.221	1.29177e-71	Pericytes
FARS2	3.79144e-76	0.86768	0.291	0.163	1.3877e-71	Pericytes
AMBRA1	4.5493e-76	1.63199	0.264	0.126	1.66509e-71	Pericytes
C20orf194	5.9977e-76	1.54653	0.322	0.157	2.19522e-71	Pericytes
ATF7IP	1.39764e-75	1.26303	0.474	0.27	5.11551e-71	Pericytes
SDCCAG8	2.35725e-75	1.82279	0.407	0.204	8.62778e-71	Pericytes
RASA1	4.55422e-75	1.63665	0.313	0.149	1.66689e-70	Pericytes
ERBIN	1.04959e-74	1.32182	0.443	0.248	3.84162e-70	Pericytes
KIAA1328	1.07122e-74	2.08047	0.252	0.1	3.92078e-70	Pericytes
TRMT11	1.41819e-74	1.29519	0.357	0.174	5.19071e-70	Pericytes
MTHFD1L	1.66256e-74	2.08321	0.28	0.117	6.08512e-70	Pericytes
LAMC1	2.75493e-74	2.48261	0.279	0.108	1.00833e-69	Pericytes
PIAS1	4.44684e-74	1.55999	0.404	0.208	1.62759e-69	Pericytes
KDM2A	4.64519e-74	1.96814	0.335	0.159	1.70019e-69	Pericytes
COBLL1	5.76428e-74	0.759795	0.435	0.261	2.10978e-69	Pericytes
ATG7	9.35383e-74	1.64972	0.28	0.126	3.4236e-69	Pericytes
SETD5	1.52123e-73	1.50574	0.436	0.245	5.56784e-69	Pericytes
RESF1	2.41501e-73	2.32035	0.326	0.128	8.83917e-69	Pericytes
ST5	4.90345e-73	1.86118	0.384	0.196	1.79471e-68	Pericytes
MAP2K5	2.27823e-72	1.67009	0.274	0.125	8.33854e-68	Pericytes
HERC4	1.10949e-71	1.39108	0.502	0.294	4.06084e-67	Pericytes
SCMH1	1.87656e-71	1.25264	0.251	0.134	6.8684e-67	Pericytes
MNAT1	3.16294e-71	0.96711	0.382	0.223	1.15767e-66	Pericytes
EGFR	3.99394e-71	1.42649	0.296	0.142	1.46182e-66	Pericytes
NEXN	5.87188e-71	2.47269	0.262	0.099	2.14917e-66	Pericytes
MIPOL1	6.38299e-71	1.89495	0.252	0.103	2.33624e-66	Pericytes
QKI	7.34797e-71	1.35537	0.497	0.294	2.68943e-66	Pericytes
SRGAP1	1.07705e-70	0.928358	0.374	0.217	3.94212e-66	Pericytes
PTPN13	1.0955e-70	2.31573	0.252	0.096	4.00965e-66	Pericytes
NT5C2	1.3136e-70	1.62865	0.346	0.175	4.80792e-66	Pericytes
OXR1	2.03041e-70	1.47065	0.479	0.269	7.4315e-66	Pericytes
NUMB	2.08998e-70	1.69579	0.354	0.174	7.64955e-66	Pericytes
ELF1	2.14029e-70	2.11062	0.314	0.137	7.83366e-66	Pericytes
RASA2	2.72576e-70	2.35459	0.261	0.099	9.97655e-66	Pericytes
UBE3C	3.0325e-70	1.8454	0.297	0.139	1.10992e-65	Pericytes
BMPR2	8.1773e-70	1.44472	0.419	0.232	2.99297e-65	Pericytes
UMAD1	9.81769e-70	1.13743	0.274	0.154	3.59337e-65	Pericytes
ANKIB1	1.08653e-69	1.72213	0.381	0.2	3.97682e-65	Pericytes
PAWR	2.36305e-69	2.16149	0.352	0.158	8.64901e-65	Pericytes
SUMF1	2.85874e-69	1.92206	0.268	0.116	1.04633e-64	Pericytes
BMP2K	3.03272e-69	1.70961	0.298	0.132	1.11001e-64	Pericytes
USP32	3.97282e-69	2.12832	0.306	0.13	1.45409e-64	Pericytes
DENND4C	5.76858e-69	1.96599	0.283	0.125	2.11136e-64	Pericytes
PIBF1	5.08087e-68	1.93037	0.313	0.15	1.85965e-63	Pericytes
PHF14	7.20868e-68	1.64982	0.446	0.256	2.63845e-63	Pericytes
KDM4C	8.01322e-68	1.388	0.298	0.152	2.93292e-63	Pericytes
RIN2	9.28969e-68	2.17147	0.303	0.13	3.40012e-63	Pericytes
ROCK1	9.52834e-68	1.63792	0.469	0.278	3.48747e-63	Pericytes
UBR2	3.10233e-67	1.45272	0.414	0.229	1.13548e-62	Pericytes
LRCH3	3.36595e-67	2.16724	0.25	0.104	1.23197e-62	Pericytes
MAP4K5	3.42516e-67	1.7623	0.339	0.166	1.25364e-62	Pericytes
TBC1D22A	5.43439e-67	1.65495	0.268	0.127	1.98904e-62	Pericytes
GPATCH8	5.97342e-67	1.77662	0.343	0.164	2.18633e-62	Pericytes
CTNND1	9.26414e-67	1.79972	0.384	0.193	3.39077e-62	Pericytes
NR3C1	1.16617e-66	1.52304	0.408	0.222	4.26829e-62	Pericytes
NCOA3	6.23252e-66	1.55743	0.358	0.175	2.28116e-61	Pericytes
RABGEF1	6.4812e-66	1.60459	0.286	0.146	2.37218e-61	Pericytes
ARID5B	9.70492e-66	2.1889	0.25	0.107	3.5521e-61	Pericytes
CHIC2	1.87292e-65	2.29475	0.272	0.115	6.85506e-61	Pericytes
ITCH	2.5076e-65	1.6053	0.343	0.175	9.17807e-61	Pericytes
SGMS1	3.4212e-65	1.27994	0.311	0.171	1.2522e-60	Pericytes
PPP1R9A	3.73439e-65	0.265694	0.403	0.262	1.36683e-60	Pericytes
MAP4	8.47851e-65	2.06306	0.339	0.165	3.10322e-60	Pericytes
RIMS2	2.69004e-64	0.415691	0.459	0.306	9.84582e-60	Pericytes
PSD3	2.98103e-64	1.14242	0.465	0.259	1.09109e-59	Pericytes
CNTLN	4.91029e-64	2.3819	0.25	0.097	1.79722e-59	Pericytes
KLF9	3.3276e-63	2.46942	0.262	0.096	1.21794e-58	Pericytes
USP24	4.42594e-63	1.84249	0.267	0.13	1.61994e-58	Pericytes
PDSS2	6.17383e-63	1.5206	0.257	0.128	2.25968e-58	Pericytes
SOS2	6.42147e-63	1.34379	0.363	0.202	2.35032e-58	Pericytes
CHST11	7.1311e-63	1.51851	0.266	0.134	2.61006e-58	Pericytes
JAZF1	7.46314e-63	0.605398	0.334	0.222	2.73158e-58	Pericytes
KLF7	7.96659e-62	2.22276	0.253	0.099	2.91585e-57	Pericytes
WWC2	1.27194e-61	2.13262	0.276	0.122	4.65541e-57	Pericytes
MGAT5	2.23702e-61	1.81758	0.256	0.122	8.18771e-57	Pericytes
CUX1	3.37939e-61	1.33296	0.352	0.199	1.23689e-56	Pericytes
REV3L	1.26011e-60	1.41087	0.454	0.269	4.61213e-56	Pericytes
COL6A1	2.45266e-60	2.62373	0.256	0.093	8.977e-56	Pericytes
FBXW7	3.12568e-60	1.83504	0.335	0.172	1.14403e-55	Pericytes
NBAS	7.22477e-60	1.49572	0.311	0.166	2.64434e-55	Pericytes
SSH2	2.52219e-59	1.92263	0.279	0.133	9.23146e-55	Pericytes
ZNF638	2.56226e-59	1.31894	0.513	0.342	9.37814e-55	Pericytes
VPS13D	2.80692e-59	1.67052	0.317	0.159	1.02736e-54	Pericytes
GULP1	1.12404e-58	0.778301	0.397	0.267	4.11411e-54	Pericytes
ARHGAP21	1.13338e-58	1.32711	0.392	0.232	4.14827e-54	Pericytes
HMBOX1	1.65086e-58	1.65509	0.318	0.165	6.0423e-54	Pericytes
WDFY2	1.67041e-58	1.2256	0.38	0.22	6.11386e-54	Pericytes
SPECC1	2.11826e-58	2.58192	0.272	0.117	7.75303e-54	Pericytes
PUM2	2.16397e-58	1.42425	0.387	0.225	7.92033e-54	Pericytes
HIVEP3	2.76523e-58	2.11239	0.266	0.111	1.0121e-53	Pericytes
AF117829.1	3.37972e-58	2.0238	0.273	0.113	1.23701e-53	Pericytes
LMBR1	3.77634e-58	0.517975	0.323	0.228	1.38218e-53	Pericytes
ITPR2	5.04676e-58	0.815283	0.598	0.404	1.84716e-53	Pericytes
UBE2E1	9.78531e-58	2.1039	0.279	0.13	3.58152e-53	Pericytes
RBM26	1.33458e-57	1.39165	0.435	0.26	4.88471e-53	Pericytes
SENP7	1.70852e-57	2.02275	0.287	0.13	6.25334e-53	Pericytes
STAT3	2.19071e-57	2.12335	0.303	0.134	8.01823e-53	Pericytes
ARID2	4.76543e-57	1.41642	0.354	0.197	1.74419e-52	Pericytes
KAT6A	4.77481e-57	1.8468	0.322	0.162	1.74763e-52	Pericytes
SYNE1	1.18694e-56	0.947845	0.479	0.27	4.34432e-52	Pericytes
ZFHX3	1.41746e-56	0.767357	0.37	0.241	5.18803e-52	Pericytes
DDR2	1.72709e-56	0.871387	0.395	0.243	6.32132e-52	Pericytes
ADD3	1.93108e-56	2.33347	0.281	0.115	7.06796e-52	Pericytes
SRPK2	1.96115e-56	1.28564	0.434	0.268	7.17799e-52	Pericytes
VMP1	6.587e-56	1.87158	0.419	0.233	2.41091e-51	Pericytes
ACYP2	8.2911e-56	1.68434	0.406	0.248	3.03463e-51	Pericytes
FAM214A	8.30797e-56	1.58076	0.365	0.202	3.0408e-51	Pericytes
PHC3	9.85956e-56	1.6527	0.343	0.187	3.6087e-51	Pericytes
PUM1	3.56633e-55	1.35316	0.402	0.247	1.30531e-50	Pericytes
ZNF704	4.92486e-55	1.19648	0.365	0.221	1.80255e-50	Pericytes
FBXO11	1.04933e-54	1.65348	0.35	0.197	3.84067e-50	Pericytes
UBR1	1.4895e-54	2.08064	0.286	0.131	5.45171e-50	Pericytes
CPQ	1.49914e-54	1.92642	0.328	0.171	5.48699e-50	Pericytes
RPS6KC1	1.64669e-54	1.71107	0.312	0.163	6.02705e-50	Pericytes
CREBBP	2.93051e-54	1.30594	0.307	0.179	1.0726e-49	Pericytes
ATRNL1	6.17903e-54	0.97834	0.276	0.174	2.26159e-49	Pericytes
RREB1	9.82018e-54	1.03119	0.335	0.201	3.59428e-49	Pericytes
CHD2	1.70182e-53	1.18308	0.421	0.272	6.22881e-49	Pericytes
SCLT1	1.84739e-53	1.85642	0.259	0.118	6.76162e-49	Pericytes
RNF38	1.88846e-53	1.84077	0.25	0.123	6.91195e-49	Pericytes
COMMD10	2.55007e-53	1.12073	0.341	0.208	9.3335e-49	Pericytes
DCN	3.83534e-53	1.1472	0.404	0.185	1.40377e-48	Pericytes
ASCC3	6.61531e-53	1.6796	0.391	0.215	2.42127e-48	Pericytes
MEF2C	8.00786e-53	0.99244	0.424	0.273	2.93096e-48	Pericytes
FBXL20	1.44191e-52	1.84322	0.255	0.121	5.27755e-48	Pericytes
SETD2	2.01429e-52	1.44818	0.376	0.225	7.37249e-48	Pericytes
TTC17	9.88595e-52	1.45357	0.375	0.226	3.61836e-47	Pericytes
ZNF148	3.95949e-51	1.36906	0.436	0.269	1.44921e-46	Pericytes
RABGAP1	4.47652e-51	1.81255	0.3	0.157	1.63845e-46	Pericytes
FMNL2	6.09094e-51	1.23538	0.274	0.161	2.22935e-46	Pericytes
RASSF8	1.10116e-50	0.405933	0.345	0.26	4.03035e-46	Pericytes
PHIP	1.22667e-50	1.42332	0.436	0.267	4.48972e-46	Pericytes
CAMSAP2	1.25267e-50	1.63669	0.313	0.167	4.58491e-46	Pericytes
ZMYM2	2.95697e-50	1.228	0.452	0.288	1.08228e-45	Pericytes
SNED1	5.42809e-50	1.35574	0.253	0.144	1.98673e-45	Pericytes
MYH9	5.87842e-50	1.96755	0.317	0.162	2.15156e-45	Pericytes
TJP1	1.06046e-49	2.04359	0.323	0.162	3.88139e-45	Pericytes
PPFIBP1	1.77078e-49	1.03267	0.445	0.296	6.48122e-45	Pericytes
ANKRD10	3.56033e-49	1.87714	0.325	0.165	1.30312e-44	Pericytes
HDAC8	5.20371e-49	0.848221	0.347	0.232	1.90461e-44	Pericytes
SNX9	1.20524e-48	1.66216	0.261	0.132	4.4113e-44	Pericytes
RPRD2	2.08335e-48	1.72013	0.273	0.146	7.62528e-44	Pericytes
VCL	2.34154e-48	2.28585	0.278	0.127	8.57029e-44	Pericytes
SKAP2	4.00123e-48	1.4981	0.38	0.23	1.46449e-43	Pericytes
KIAA2026	6.90924e-48	1.4338	0.333	0.193	2.52885e-43	Pericytes
ADD1	6.94014e-48	1.84624	0.317	0.161	2.54016e-43	Pericytes
ZNF292	1.21897e-47	1.12692	0.391	0.246	4.46155e-43	Pericytes
CCNH	1.37045e-47	1.64865	0.325	0.187	5.01598e-43	Pericytes
ZDHHC21	1.75351e-47	1.76198	0.287	0.147	6.41801e-43	Pericytes
FNBP1	1.76003e-47	2.11402	0.252	0.107	6.44189e-43	Pericytes
TDRD3	2.4445e-47	1.71282	0.278	0.147	8.94711e-43	Pericytes
ABCA8	2.72823e-47	1.43968	0.297	0.16	9.98558e-43	Pericytes
NCKAP1	2.74861e-47	1.68534	0.37	0.222	1.00602e-42	Pericytes
ELF2	2.80068e-47	1.16485	0.385	0.241	1.02508e-42	Pericytes
CCNY	2.82774e-47	1.43431	0.323	0.195	1.03498e-42	Pericytes
CTBP2	3.50648e-47	1.65847	0.287	0.165	1.28341e-42	Pericytes
CHCHD3	6.10007e-47	1.14336	0.278	0.181	2.23269e-42	Pericytes
ITFG1	7.62812e-47	0.690932	0.398	0.285	2.79197e-42	Pericytes
RB1	9.67005e-47	1.74434	0.336	0.185	3.53934e-42	Pericytes
TRPM7	1.24781e-46	1.66642	0.314	0.175	4.56712e-42	Pericytes
AUH	3.79043e-46	1.90369	0.269	0.144	1.38733e-41	Pericytes
FCHO2	5.56291e-46	1.93908	0.272	0.126	2.03608e-41	Pericytes
DLG1	2.17864e-45	1.10093	0.4	0.258	7.97405e-41	Pericytes
WSB1	2.54363e-45	1.17174	0.493	0.326	9.30995e-41	Pericytes
RGL1	5.68075e-45	1.97849	0.251	0.112	2.07921e-40	Pericytes
VPS54	7.61932e-45	1.78894	0.264	0.137	2.78875e-40	Pericytes
AHNAK	1.36223e-44	1.94241	0.252	0.103	4.9859e-40	Pericytes
PCM1	1.36265e-44	1.32187	0.424	0.282	4.98744e-40	Pericytes
BACH1	1.97383e-44	1.88954	0.264	0.128	7.22442e-40	Pericytes
NLK	2.52705e-44	1.28998	0.279	0.167	9.24925e-40	Pericytes
WAC	2.78822e-44	1.31285	0.413	0.256	1.02052e-39	Pericytes
ARFGEF1	3.09389e-44	1.58413	0.322	0.191	1.1324e-39	Pericytes
SCFD1	3.318e-44	1.48196	0.331	0.193	1.21442e-39	Pericytes
ACAP2	8.83329e-44	1.52078	0.354	0.209	3.23307e-39	Pericytes
GBE1	1.45555e-43	1.13735	0.333	0.22	5.32746e-39	Pericytes
RANBP9	2.14042e-43	1.41351	0.255	0.154	7.83414e-39	Pericytes
HELZ	2.29763e-43	1.64272	0.34	0.198	8.40956e-39	Pericytes
GIGYF2	2.31029e-43	1.39458	0.329	0.199	8.45588e-39	Pericytes
DPH6	2.35357e-43	1.44	0.251	0.151	8.6143e-39	Pericytes
SLMAP	2.63289e-43	1.23448	0.342	0.216	9.63665e-39	Pericytes
EML4	4.48606e-43	1.47488	0.379	0.238	1.64194e-38	Pericytes
PCGF5	4.49737e-43	1.44022	0.353	0.225	1.64608e-38	Pericytes
SLC2A13	2.08387e-42	0.532904	0.253	0.196	7.62718e-38	Pericytes
USP47	2.0863e-42	1.39809	0.368	0.233	7.63605e-38	Pericytes
HS2ST1	2.36341e-42	0.854707	0.324	0.229	8.65032e-38	Pericytes
ABI1	2.92578e-42	1.75504	0.275	0.145	1.07086e-37	Pericytes
DENND4A	3.99409e-42	1.26287	0.286	0.17	1.46188e-37	Pericytes
FAM13B	4.86234e-42	0.697063	0.301	0.226	1.77967e-37	Pericytes
ATRX	5.57181e-42	0.887333	0.538	0.402	2.03934e-37	Pericytes
LARP4B	6.69093e-42	1.38188	0.291	0.171	2.44895e-37	Pericytes
HIPK3	7.31889e-42	1.94361	0.276	0.141	2.67879e-37	Pericytes
CPSF6	7.66136e-42	1.24465	0.374	0.245	2.80413e-37	Pericytes
KMT2E	8.79157e-42	1.14115	0.46	0.321	3.2178e-37	Pericytes
ARHGEF7	2.85228e-41	1.72062	0.25	0.127	1.04396e-36	Pericytes
NT5DC1	2.49788e-40	1.56813	0.296	0.174	9.14249e-36	Pericytes
SPIRE1	3.22438e-40	0.951163	0.257	0.185	1.18015e-35	Pericytes
HSPA12A	4.64891e-40	1.75607	0.264	0.138	1.70155e-35	Pericytes
TRIP12	4.77153e-40	1.20954	0.376	0.253	1.74643e-35	Pericytes
SND1	5.12473e-40	1.00715	0.276	0.181	1.8757e-35	Pericytes
MPRIP	6.64957e-40	1.89134	0.266	0.126	2.43381e-35	Pericytes
FBXW11	2.62913e-39	1.32333	0.339	0.222	9.62287e-35	Pericytes
CCDC18-AS1	2.67535e-39	1.6775	0.269	0.146	9.79205e-35	Pericytes
MED13	5.73273e-39	1.40152	0.347	0.214	2.09824e-34	Pericytes
RYK	5.73735e-39	1.36692	0.259	0.162	2.09993e-34	Pericytes
BBX	6.70312e-39	0.964108	0.484	0.368	2.45341e-34	Pericytes
USP15	8.03344e-39	0.956332	0.43	0.312	2.94032e-34	Pericytes
LCOR	1.50726e-38	1.29846	0.297	0.188	5.51672e-34	Pericytes
PHKB	1.53771e-38	0.836519	0.432	0.319	5.62818e-34	Pericytes
TANK	1.74614e-38	1.60207	0.319	0.198	6.39105e-34	Pericytes
LRRFIP2	1.77006e-38	1.57704	0.309	0.185	6.47859e-34	Pericytes
PPP3CB	2.24828e-38	1.80381	0.281	0.151	8.22895e-34	Pericytes
ATE1	2.28375e-38	1.72995	0.269	0.154	8.35876e-34	Pericytes
RALGPS2	2.57875e-38	1.39629	0.318	0.202	9.43848e-34	Pericytes
NRIP1	3.33087e-38	0.91888	0.379	0.27	1.21913e-33	Pericytes
PDS5A	8.04091e-38	1.39162	0.301	0.186	2.94305e-33	Pericytes
TAOK3	1.30947e-37	1.21906	0.33	0.217	4.79277e-33	Pericytes
CREB3L2	1.48015e-37	1.3741	0.266	0.162	5.4175e-33	Pericytes
SSBP3	1.58949e-37	1.61714	0.263	0.152	5.81771e-33	Pericytes
ESYT2	2.49626e-37	0.988139	0.256	0.178	9.13658e-33	Pericytes
FOXJ3	2.77372e-37	1.56461	0.267	0.161	1.01521e-32	Pericytes
ANKRD12	5.41486e-37	1.04234	0.513	0.384	1.98189e-32	Pericytes
IL6ST	5.48896e-37	1.37373	0.382	0.253	2.00901e-32	Pericytes
WWP1	8.49757e-37	1.45686	0.289	0.169	3.11019e-32	Pericytes
CELF1	1.27071e-36	1.19765	0.354	0.234	4.65091e-32	Pericytes
ATAD2B	1.9602e-36	1.55598	0.286	0.169	7.17452e-32	Pericytes
NCOR1	4.1673e-36	1.31761	0.421	0.288	1.52527e-31	Pericytes
XRN1	5.38438e-36	1.34847	0.337	0.21	1.97074e-31	Pericytes
ZNF721	1.06023e-35	1.53694	0.261	0.153	3.88054e-31	Pericytes
SCAPER	1.46876e-35	1.08178	0.261	0.169	5.37581e-31	Pericytes
RBM33	1.75435e-35	1.07052	0.339	0.227	6.42108e-31	Pericytes
LSM14A	2.98444e-35	1.11486	0.364	0.26	1.09233e-30	Pericytes
TRPC4AP	3.24748e-35	1.37714	0.278	0.168	1.18861e-30	Pericytes
ZNF280D	4.33569e-35	1.33878	0.379	0.253	1.5869e-30	Pericytes
ITSN2	4.45354e-35	1.19931	0.308	0.202	1.63004e-30	Pericytes
POGZ	4.51794e-35	1.0487	0.337	0.229	1.65361e-30	Pericytes
SLC25A13	5.08575e-35	0.889969	0.331	0.24	1.86144e-30	Pericytes
ANKHD1	5.4488e-35	0.588207	0.404	0.314	1.99432e-30	Pericytes
KIAA1109	6.79837e-35	1.23876	0.371	0.248	2.48827e-30	Pericytes
ARHGAP5	7.78977e-35	0.930662	0.41	0.288	2.85113e-30	Pericytes
AP3B1	8.20341e-35	1.33684	0.292	0.184	3.00253e-30	Pericytes
RALYL	1.03192e-34	1.37983	0.283	0.152	3.77694e-30	Pericytes
ATXN2	1.4013e-34	0.764579	0.484	0.366	5.1289e-30	Pericytes
PER3	1.95742e-34	1.38911	0.268	0.167	7.16437e-30	Pericytes
USP9X	4.77764e-34	1.11574	0.385	0.269	1.74867e-29	Pericytes
ASXL1	5.08076e-34	1.45239	0.296	0.186	1.85961e-29	Pericytes
DMTF1	5.45899e-34	1.33006	0.272	0.173	1.99805e-29	Pericytes
ALG13	7.11045e-34	1.31249	0.329	0.215	2.6025e-29	Pericytes
SPPL3	8.62718e-34	0.846206	0.274	0.205	3.15764e-29	Pericytes
ANKRD11	2.43483e-33	0.788478	0.443	0.326	8.9117e-29	Pericytes
YAF2	4.90099e-33	1.54296	0.3	0.188	1.79381e-28	Pericytes
EEA1	6.97385e-33	1.18313	0.37	0.258	2.5525e-28	Pericytes
ZHX3	7.23143e-33	1.01762	0.267	0.193	2.64678e-28	Pericytes
TRA2A	9.59108e-33	1.13125	0.365	0.258	3.51043e-28	Pericytes
CNOT2	2.18635e-32	0.917863	0.423	0.32	8.00227e-28	Pericytes
TMEM131	5.30067e-32	1.2979	0.279	0.18	1.9401e-27	Pericytes
CD2AP	1.14462e-31	0.81373	0.263	0.187	4.18943e-27	Pericytes
DYNC2H1	1.20179e-31	1.52469	0.275	0.163	4.39866e-27	Pericytes
PNISR	1.21065e-31	0.653194	0.613	0.509	4.43111e-27	Pericytes
UBE2K	1.4981e-31	1.3088	0.334	0.235	5.4832e-27	Pericytes
LINC01184	1.9158e-31	1.21421	0.268	0.183	7.01203e-27	Pericytes
SNX14	1.93798e-31	1.43408	0.258	0.15	7.09319e-27	Pericytes
ZNF462	2.7155e-31	1.24063	0.297	0.197	9.93901e-27	Pericytes
EPC1	3.34653e-31	1.2655	0.361	0.253	1.22486e-26	Pericytes
KLC1	4.75909e-31	1.50166	0.285	0.167	1.74188e-26	Pericytes
ERCC6L2	4.91447e-31	1.53394	0.27	0.165	1.79874e-26	Pericytes
TASOR2	1.27089e-30	1.26674	0.296	0.193	4.65158e-26	Pericytes
NSD1	1.83449e-30	1.09752	0.365	0.259	6.71443e-26	Pericytes
SYNE2	2.20111e-30	0.995347	0.318	0.214	8.05627e-26	Pericytes
ENAH	2.38943e-30	1.37401	0.32	0.211	8.74556e-26	Pericytes
SPAG9	3.98325e-30	1.40715	0.365	0.237	1.45791e-25	Pericytes
RC3H1	7.02181e-30	1.63642	0.252	0.148	2.57005e-25	Pericytes
ECPAS	7.89517e-30	1.40337	0.297	0.198	2.88971e-25	Pericytes
MAPKAP1	8.15863e-30	1.37482	0.295	0.197	2.98614e-25	Pericytes
FIP1L1	9.06576e-30	1.53839	0.255	0.156	3.31816e-25	Pericytes
RICTOR	9.18461e-30	1.07262	0.324	0.219	3.36166e-25	Pericytes
AHCTF1	1.18491e-29	1.40097	0.305	0.196	4.33691e-25	Pericytes
LUC7L2	1.24087e-29	0.999853	0.356	0.261	4.54172e-25	Pericytes
UBE2H	1.24989e-29	0.427348	0.39	0.326	4.57472e-25	Pericytes
CACNB2	1.33494e-29	0.611069	0.287	0.237	4.88603e-25	Pericytes
CTNNA1	1.97136e-29	0.949018	0.398	0.302	7.21537e-25	Pericytes
RBM6	2.27399e-29	0.693578	0.458	0.363	8.32302e-25	Pericytes
AGO3	2.99068e-29	1.27984	0.302	0.2	1.09462e-24	Pericytes
HIBADH	3.93373e-29	0.874087	0.273	0.215	1.43979e-24	Pericytes
RUFY3	4.35823e-29	0.928658	0.393	0.293	1.59516e-24	Pericytes
CEP350	4.61425e-29	1.2985	0.347	0.235	1.68886e-24	Pericytes
KIF16B	6.04067e-29	0.873012	0.25	0.19	2.21094e-24	Pericytes
MAP4K3-DT	6.976e-29	1.85128	0.268	0.155	2.55329e-24	Pericytes
ASPH	9.30284e-29	0.729531	0.479	0.389	3.40493e-24	Pericytes
WASHC4	1.11075e-28	1.19815	0.357	0.246	4.06544e-24	Pericytes
SEC31A	2.39495e-28	1.1654	0.356	0.259	8.76575e-24	Pericytes
KCTD3	3.55078e-28	1.0252	0.319	0.231	1.29962e-23	Pericytes
HOOK3	5.51935e-28	1.54313	0.266	0.161	2.02014e-23	Pericytes
SS18	1.2146e-27	1.59405	0.269	0.173	4.44556e-23	Pericytes
BRWD1	1.31831e-27	0.949108	0.404	0.309	4.82516e-23	Pericytes
ADNP	1.43012e-27	1.22696	0.306	0.22	5.23438e-23	Pericytes
TAOK1	1.97365e-27	1.50449	0.275	0.166	7.22375e-23	Pericytes
ARID4B	2.3119e-27	1.16774	0.396	0.295	8.46179e-23	Pericytes
STT3B	2.51552e-27	1.33695	0.294	0.199	9.20706e-23	Pericytes
PPP2R5E	9.46684e-27	1.0227	0.261	0.19	3.46496e-22	Pericytes
FAR1	1.01889e-26	1.41735	0.262	0.157	3.72924e-22	Pericytes
C1orf21	1.37054e-26	0.66261	0.291	0.244	5.01632e-22	Pericytes
DMXL1	3.01312e-26	0.887438	0.259	0.194	1.10283e-21	Pericytes
MARCH7	3.68699e-26	1.30813	0.306	0.212	1.34948e-21	Pericytes
ATXN10	4.32192e-26	1.44665	0.269	0.187	1.58187e-21	Pericytes
RNF145	5.76739e-26	1.43463	0.263	0.172	2.11092e-21	Pericytes
RNF13	6.72676e-26	1.37579	0.269	0.18	2.46206e-21	Pericytes
MAN1A2	7.81987e-26	1.46263	0.253	0.164	2.86215e-21	Pericytes
GNAI1	9.78165e-26	1.62212	0.287	0.18	3.58018e-21	Pericytes
N4BP2L2	1.59899e-25	0.528732	0.61	0.532	5.85245e-21	Pericytes
ZFR	1.75866e-25	0.920203	0.326	0.257	6.43686e-21	Pericytes
ZDHHC17	2.06779e-25	0.907187	0.259	0.192	7.56831e-21	Pericytes
ZNF521	2.92983e-25	0.717292	0.255	0.195	1.07235e-20	Pericytes
HECTD4	3.3388e-25	0.889321	0.261	0.194	1.22203e-20	Pericytes
BPTF	5.15337e-25	0.949564	0.437	0.341	1.88619e-20	Pericytes
RSRC1	6.92124e-25	1.0617	0.301	0.227	2.53324e-20	Pericytes
HECTD1	7.17727e-25	0.742952	0.358	0.282	2.62695e-20	Pericytes
ITPR1	2.05897e-24	0.823434	0.319	0.241	7.53602e-20	Pericytes
CNOT4	4.52703e-24	1.06201	0.279	0.2	1.65694e-19	Pericytes
HUWE1	8.24933e-24	1.14684	0.278	0.204	3.01934e-19	Pericytes
PHF3	1.30639e-23	0.607775	0.434	0.363	4.7815e-19	Pericytes
SMC5	3.03543e-23	1.35123	0.301	0.203	1.111e-18	Pericytes
R3HDM2	3.2477e-23	0.875907	0.357	0.285	1.18869e-18	Pericytes
KAT6B	3.47562e-23	0.749754	0.335	0.269	1.27211e-18	Pericytes
WNK1	3.63824e-23	0.829621	0.337	0.272	1.33163e-18	Pericytes
CHD6	4.85334e-23	0.586745	0.268	0.228	1.77637e-18	Pericytes
FUBP1	6.85253e-23	1.29396	0.269	0.185	2.50809e-18	Pericytes
SHPRH	1.13977e-22	0.993499	0.352	0.263	4.17166e-18	Pericytes
ARID1A	2.31694e-22	1.18401	0.252	0.175	8.48023e-18	Pericytes
SP100	2.90288e-22	1.11923	0.379	0.29	1.06248e-17	Pericytes
ZNF644	1.2589e-21	1.01723	0.272	0.213	4.60772e-17	Pericytes
PBRM1	1.55479e-21	1.16283	0.261	0.187	5.69069e-17	Pericytes
VGLL4	1.88737e-21	1.11164	0.256	0.189	6.90796e-17	Pericytes
ITGAV	2.61287e-21	1.18456	0.291	0.214	9.56337e-17	Pericytes
TNPO1	5.86147e-21	0.822778	0.285	0.221	2.14536e-16	Pericytes
MICU1	6.54251e-21	1.20994	0.276	0.205	2.39462e-16	Pericytes
USP33	1.33149e-20	1.15504	0.292	0.214	4.87338e-16	Pericytes
FANCL	1.95485e-20	1.03065	0.264	0.214	7.15494e-16	Pericytes
CDC73	2.5489e-20	1.28974	0.276	0.2	9.32923e-16	Pericytes
SMCHD1	3.60015e-20	1.01419	0.343	0.26	1.31769e-15	Pericytes
BRD4	5.19815e-20	0.854496	0.272	0.215	1.90258e-15	Pericytes
SNX13	1.21279e-19	0.839616	0.287	0.228	4.43893e-15	Pericytes
AOX1	1.31721e-19	0.492932	0.274	0.23	4.82114e-15	Pericytes
WDR26	1.91067e-19	1.19141	0.256	0.182	6.99324e-15	Pericytes
CCND3	2.2805e-19	1.47221	0.253	0.162	8.34687e-15	Pericytes
ZNF91	2.34368e-19	0.70626	0.274	0.22	8.5781e-15	Pericytes
HNRNPC	2.45583e-19	0.582094	0.49	0.434	8.98857e-15	Pericytes
RAP1A	3.59242e-19	1.3123	0.312	0.225	1.31486e-14	Pericytes
ODF2L	4.65785e-19	1.36791	0.252	0.164	1.70482e-14	Pericytes
TSC22D1	7.61358e-19	1.15246	0.353	0.255	2.78665e-14	Pericytes
RCOR3	8.66926e-19	1.15935	0.258	0.188	3.17304e-14	Pericytes
PSME4	9.14902e-19	0.959782	0.296	0.224	3.34863e-14	Pericytes
RBPJ	1.08348e-18	1.18274	0.269	0.191	3.96563e-14	Pericytes
FNDC3A	2.43448e-18	0.759437	0.371	0.317	8.91043e-14	Pericytes
GLG1	2.70903e-18	0.688483	0.296	0.251	9.91533e-14	Pericytes
IBTK	2.10564e-17	0.533665	0.286	0.252	7.70687e-13	Pericytes
INTS6	2.36703e-17	0.592219	0.279	0.226	8.66355e-13	Pericytes
PAFAH1B1	2.7763e-17	1.21568	0.318	0.243	1.01615e-12	Pericytes
CDK6	3.53746e-17	0.467251	0.306	0.266	1.29475e-12	Pericytes
CFLAR	6.0449e-17	0.933407	0.325	0.273	2.21249e-12	Pericytes
VPS13C	6.58575e-17	0.746369	0.401	0.331	2.41045e-12	Pericytes
POLK	1.07931e-16	1.07648	0.266	0.199	3.9504e-12	Pericytes
GOLGA4	1.26743e-16	0.435331	0.464	0.413	4.6389e-12	Pericytes
NSRP1	1.64467e-16	1.3004	0.285	0.206	6.01966e-12	Pericytes
KIF1B	1.87723e-16	0.869159	0.283	0.232	6.87086e-12	Pericytes
FSTL1	4.2941e-16	1.34337	0.252	0.171	1.57168e-11	Pericytes
NCOR2	5.40544e-16	0.60529	0.284	0.24	1.97844e-11	Pericytes
DICER1	5.62988e-16	0.893593	0.289	0.22	2.06059e-11	Pericytes
RAB1A	7.47689e-16	1.17112	0.313	0.254	2.73661e-11	Pericytes
LIMS1	8.66296e-16	1.10457	0.351	0.28	3.17073e-11	Pericytes
ETNK1	1.03028e-15	1.12726	0.346	0.271	3.77094e-11	Pericytes
C2CD2	1.33697e-15	0.695172	0.363	0.321	4.89343e-11	Pericytes
RAP1B	1.59079e-15	0.726195	0.426	0.371	5.82247e-11	Pericytes
RB1CC1	1.77418e-15	0.930342	0.29	0.236	6.49368e-11	Pericytes
SCAF11	2.11686e-15	0.686878	0.414	0.365	7.7479e-11	Pericytes
USP48	2.96707e-15	0.867226	0.318	0.254	1.08598e-10	Pericytes
ATM	3.02728e-15	0.977452	0.286	0.226	1.10801e-10	Pericytes
KMT2A	4.76846e-15	0.925111	0.295	0.228	1.7453e-10	Pericytes
TTC37	8.01276e-15	0.811426	0.291	0.253	2.93275e-10	Pericytes
TGFBR3	9.51161e-15	0.491175	0.278	0.253	3.48135e-10	Pericytes
CPLANE1	1.72553e-14	0.86784	0.267	0.205	6.31561e-10	Pericytes
MTSS1	1.76152e-14	0.488826	0.351	0.311	6.44736e-10	Pericytes
URI1	2.32684e-14	0.735015	0.363	0.331	8.51647e-10	Pericytes
OGT	2.39202e-14	0.672797	0.275	0.239	8.75505e-10	Pericytes
LONP2	2.4086e-14	0.595763	0.298	0.269	8.81571e-10	Pericytes
STAG2	2.58491e-14	0.773035	0.255	0.221	9.46102e-10	Pericytes
KIDINS220	2.90557e-14	0.979161	0.312	0.254	1.06347e-09	Pericytes
TMEM165	3.55163e-14	1.12171	0.253	0.205	1.29993e-09	Pericytes
PTPRA	4.29288e-14	0.984059	0.296	0.241	1.57124e-09	Pericytes
PKN2	8.06986e-14	0.626364	0.402	0.364	2.95365e-09	Pericytes
HIF1A	9.61535e-14	0.459122	0.356	0.334	3.51931e-09	Pericytes
MGP	2.3536e-13	0.643681	0.251	0.382	8.61441e-09	Pericytes
AFF4	3.12258e-13	0.470964	0.32	0.297	1.1429e-08	Pericytes
TIMP1	5.28114e-13	1.33647	0.231	0.389	1.93295e-08	Pericytes
THOC2	7.75624e-13	0.792097	0.326	0.28	2.83886e-08	Pericytes
GOLGB1	1.7346e-12	0.710692	0.429	0.374	6.3488e-08	Pericytes
MARCH6	1.83008e-12	0.669313	0.325	0.297	6.69829e-08	Pericytes
SETX	2.24662e-12	0.873908	0.297	0.239	8.22285e-08	Pericytes
LUC7L3	2.51544e-12	0.508532	0.532	0.485	9.20678e-08	Pericytes
UBE3A	3.98258e-12	0.946733	0.258	0.216	1.45766e-07	Pericytes
NSD3	7.55123e-12	1.00506	0.291	0.231	2.76383e-07	Pericytes
IQGAP1	2.09325e-11	0.806699	0.278	0.237	7.6615e-07	Pericytes
CASC4	2.63111e-11	0.651354	0.296	0.27	9.63013e-07	Pericytes
OSBPL1A	3.00274e-11	0.879455	0.263	0.237	1.09903e-06	Pericytes
RNF213	3.76352e-11	0.97146	0.285	0.226	1.37749e-06	Pericytes
SMG1	4.54612e-11	0.563258	0.279	0.251	1.66393e-06	Pericytes
CD36	9.61534e-11	0.518592	0.272	0.207	3.51931e-06	Pericytes
RSF1	2.11478e-10	0.701437	0.362	0.321	7.74029e-06	Pericytes
TCERG1	3.87281e-10	0.657523	0.255	0.239	1.41749e-05	Pericytes
NEMF	4.09752e-10	0.684263	0.281	0.249	1.49973e-05	Pericytes
CERT1	4.15057e-10	0.759312	0.312	0.281	1.51915e-05	Pericytes
STX16	6.71447e-10	0.992062	0.252	0.206	2.45756e-05	Pericytes
MAP3K2	6.95659e-10	0.941369	0.259	0.218	2.54618e-05	Pericytes
GNB1	1.21846e-09	1.02969	0.269	0.227	4.45969e-05	Pericytes
IFITM3	1.4879e-09	0.327653	0.172	0.27	5.44587e-05	Pericytes
SRSF4	2.21115e-09	0.666873	0.25	0.224	8.09304e-05	Pericytes
RBM25	4.16665e-09	0.271876	0.413	0.389	0.000152504	Pericytes
MIER1	8.2782e-09	0.936405	0.253	0.22	0.00030299	Pericytes
SRSF11	1.04443e-08	0.461365	0.488	0.479	0.000382272	Pericytes
ATR	1.2185e-08	0.360955	0.326	0.305	0.000445982	Pericytes
PCMTD1	2.35932e-08	0.662725	0.334	0.331	0.000863536	Pericytes
RAD50	2.53684e-08	0.626221	0.253	0.24	0.000928508	Pericytes
RAB10	2.67177e-08	0.645107	0.284	0.275	0.000977894	Pericytes
TUT4	5.27501e-08	0.459229	0.361	0.353	0.00193071	Pericytes
EHMT1	6.99274e-08	0.274627	0.297	0.318	0.00255941	Pericytes
ARGLU1	7.85885e-08	0.659652	0.365	0.335	0.00287642	Pericytes
TOP1	1.98077e-07	0.814978	0.284	0.275	0.00724981	Pericytes
ZBTB38	2.12476e-07	0.505988	0.284	0.271	0.00777685	Pericytes
PJA2	2.81606e-07	0.68543	0.279	0.259	0.010307	Pericytes
HIBCH	3.58624e-07	0.31602	0.253	0.271	0.013126	Pericytes
CSNK1A1	7.52696e-07	0.358925	0.464	0.478	0.0275494	Pericytes
PPIP5K2	7.68283e-07	0.461153	0.25	0.244	0.0281199	Pericytes
MDM2	2.16264e-06	0.754901	0.257	0.233	0.0791547	Pericytes
SLC40A1	3.6798e-06	0.503606	0.253	0.255	0.134684	Pericytes
TRIP11	4.30142e-06	0.5255	0.268	0.257	0.157436	Pericytes
SEPTIN7	4.94881e-06	0.491706	0.471	0.477	0.181131	Pericytes
SEC63	5.84487e-06	0.69144	0.258	0.246	0.213928	Pericytes
PRRC2C	6.76153e-06	0.47563	0.387	0.381	0.247479	Pericytes
COMMD1	1.13052e-05	0.70082	0.251	0.265	0.413783	Pericytes
TXNRD1	1.24825e-05	0.524696	0.283	0.287	0.456871	Pericytes
DNAJC1	1.2533e-05	0.683487	0.283	0.28	0.458719	Pericytes
PHF20L1	2.83783e-05	0.573169	0.275	0.254	1	Pericytes
TLK1	3.06124e-05	0.460412	0.279	0.293	1	Pericytes
NKTR	4.37927e-05	0.267604	0.44	0.444	1	Pericytes
PPP1CB	9.45802e-05	0.792805	0.339	0.329	1	Pericytes
OGA	0.00010674	0.321629	0.309	0.31	1	Pericytes
ITGB1	0.000127404	0.811499	0.381	0.385	1	Pericytes
ZFAND6	0.00018343	0.719367	0.246	0.259	1	Pericytes
RBM5	0.000302129	0.592615	0.255	0.247	1	Pericytes
ZFC3H1	0.000333744	0.319165	0.251	0.258	1	Pericytes
REV1	0.000683159	0.289589	0.236	0.26	1	Pericytes
AAK1	0.000846478	0.383501	0.305	0.327	1	Pericytes
GPI	0.00117339	0.477961	0.264	0.28	1	Pericytes
SEPTIN2	0.00121542	0.595981	0.298	0.302	1	Pericytes
PAPOLA	0.00126875	0.323892	0.35	0.367	1	Pericytes
XPO1	0.00168174	0.459176	0.286	0.296	1	Pericytes
TRIM44	0.00794854	0.533779	0.252	0.264	1	Pericytes
TENM3	0	3.2481	0.663	0.088	0	A-1
ARHGEF28	0	3.0234	0.666	0.099	0	A-1
LINC02476	0	3.13521	0.649	0.087	0	A-1
AL139383.1	0	3.01283	0.637	0.085	0	A-1
AUTS2	0	2.91035	0.71	0.158	0	A-1
PRKN	0	2.84677	0.631	0.08	0	A-1
PPP1R9A	0	2.65729	0.745	0.195	0	A-1
MAST4	0	2.81144	0.69	0.141	0	A-1
FBXL7	0	2.95649	0.679	0.132	0	A-1
MAGI2	0	3.0277	0.737	0.192	0	A-1
NPAS3	0	2.79397	0.625	0.083	0	A-1
BBS9	0	2.7494	0.641	0.1	0	A-1
FHIT	0	3.06726	0.693	0.152	0	A-1
BTBD9	0	2.84884	0.622	0.083	0	A-1
PTPRG	0	2.45086	0.685	0.149	0	A-1
FTO	0	2.69994	0.66	0.125	0	A-1
CADPS2	0	2.51869	0.705	0.17	0	A-1
PRKD1	0	2.7257	0.649	0.117	0	A-1
CDKAL1	0	2.60176	0.628	0.098	0	A-1
PARD3	0	2.62869	0.666	0.137	0	A-1
WWOX	0	2.68112	0.635	0.107	0	A-1
PRKCA	0	2.92442	0.641	0.113	0	A-1
IMMP2L	0	2.62793	0.669	0.142	0	A-1
EXOC4	0	2.46859	0.688	0.161	0	A-1
GPHN	0	2.61786	0.632	0.106	0	A-1
TRIO	0	2.39384	0.646	0.121	0	A-1
ARL15	0	2.1648	0.643	0.119	0	A-1
IGF1R	0	2.67355	0.674	0.152	0	A-1
DLG2	0	2.61117	0.611	0.09	0	A-1
SIPA1L1	0	2.52462	0.69	0.169	0	A-1
MEIS1	0	2.64951	0.707	0.187	0	A-1
EXOC6B	0	2.71752	0.668	0.148	0	A-1
FBXL17	0	2.49894	0.651	0.131	0	A-1
NFAT5	0	2.00989	0.774	0.255	0	A-1
PCNX1	0	2.19324	0.745	0.227	0	A-1
AGAP1	0	2.50588	0.656	0.139	0	A-1
MEG8	0	1.57222	0.885	0.368	0	A-1
SUPT3H	0	2.7104	0.624	0.108	0	A-1
MKLN1	0	2.20976	0.733	0.217	0	A-1
NHS	0	2.70128	0.624	0.108	0	A-1
LRBA	0	2.32645	0.654	0.141	0	A-1
TBC1D4	0	2.50974	0.681	0.169	0	A-1
FRMD5	0	3.31951	0.576	0.064	0	A-1
DMD	0	2.64179	0.636	0.124	0	A-1
APBB2	0	2.60556	0.6	0.089	0	A-1
FER	0	2.29842	0.652	0.141	0	A-1
ZFAND3	0	2.51477	0.669	0.159	0	A-1
NBEA	0	2.34193	0.63	0.12	0	A-1
RALGAPA1	0	1.87637	0.727	0.217	0	A-1
SIK3	0	2.53366	0.61	0.101	0	A-1
MACROD2	0	2.90744	0.622	0.113	0	A-1
RNF150	0	2.72124	0.609	0.103	0	A-1
STXBP5	0	2.37609	0.653	0.147	0	A-1
CEP85L	0	2.36792	0.668	0.163	0	A-1
EDA	0	2.96731	0.633	0.128	0	A-1
LINC01473	0	2.70859	0.592	0.088	0	A-1
GRAMD1B	0	2.0621	0.749	0.245	0	A-1
GMDS-DT	0	2.58098	0.601	0.098	0	A-1
ATXN1	0	2.29167	0.649	0.146	0	A-1
ERC1	0	2.63121	0.726	0.223	0	A-1
MAP3K5	0	2.65425	0.698	0.195	0	A-1
PTPRM	0	1.99449	0.586	0.085	0	A-1
COBLL1	0	2.33171	0.702	0.201	0	A-1
SEMA6A	0	2.65543	0.617	0.117	0	A-1
RIMS2	0	2.55183	0.746	0.246	0	A-1
LIMCH1	0	2.27708	0.638	0.139	0	A-1
XYLT1	0	2.69338	0.589	0.09	0	A-1
NXPH1	0	3.05758	0.576	0.077	0	A-1
FARS2	0	2.62661	0.601	0.103	0	A-1
AHCYL2	0	2.71777	0.585	0.087	0	A-1
DIP2B	0	2.37564	0.641	0.143	0	A-1
CACNB2	0	2.08011	0.673	0.176	0	A-1
RBM47	0	2.39925	0.731	0.234	0	A-1
BABAM2	0	2.83127	0.673	0.177	0	A-1
NCOA1	0	2.30402	0.658	0.162	0	A-1
PLD1	0	2.69104	0.602	0.106	0	A-1
LMBR1	0	2.35355	0.664	0.168	0	A-1
ANKS1B	0	2.77825	0.608	0.113	0	A-1
ZBTB16	0	2.19704	0.704	0.21	0	A-1
SLC2A13	0	2.28313	0.63	0.136	0	A-1
DNM3	0	2.22367	0.673	0.18	0	A-1
KMT2C	0	1.89475	0.772	0.279	0	A-1
ZSWIM5	0	2.93548	0.559	0.068	0	A-1
TNRC6A	0	2.31314	0.8	0.311	0	A-1
FAM172A	0	2.25079	0.632	0.143	0	A-1
FAF1	0	2.33874	0.624	0.136	0	A-1
ZNF608	0	2.77664	0.577	0.089	0	A-1
MED13L	0	1.92479	0.773	0.286	0	A-1
FOXN3	0	2.18221	0.661	0.174	0	A-1
SPIDR	0	2.2429	0.631	0.144	0	A-1
VPS13B	0	2.17828	0.625	0.138	0	A-1
AJ009632.2	0	2.74642	0.576	0.089	0	A-1
ROR1	0	3.0074	0.555	0.069	0	A-1
TCF12	0	2.03277	0.634	0.148	0	A-1
REPS2	0	2.28917	0.65	0.164	0	A-1
FNIP1	0	2.21877	0.688	0.203	0	A-1
ZFHX3	0	2.08481	0.666	0.183	0	A-1
ZNF609	0	2.32937	0.587	0.104	0	A-1
DUSP16	0	2.3343	0.664	0.182	0	A-1
GULP1	0	2.27402	0.691	0.209	0	A-1
TBC1D5	0	2.30236	0.611	0.129	0	A-1
CACNA2D1	0	2.18615	0.653	0.171	0	A-1
PTK2	0	2.15412	0.656	0.175	0	A-1
FAM13B	0	2.12147	0.649	0.168	0	A-1
MARK3	0	1.84397	0.693	0.212	0	A-1
JAZF1	0	2.49129	0.643	0.164	0	A-1
PRKG1	0	2.53147	0.631	0.152	0	A-1
SSBP2	0	2.45518	0.658	0.18	0	A-1
LARGE1	0	2.85628	0.542	0.064	0	A-1
CRADD	0	2.66045	0.566	0.088	0	A-1
PARD3B	0	2.45958	0.544	0.067	0	A-1
ANKHD1	0	1.76259	0.733	0.256	0	A-1
UTRN	0	1.78229	0.708	0.232	0	A-1
COG5	0	2.35738	0.576	0.1	0	A-1
ABCA1	0	2.43358	0.611	0.136	0	A-1
CDK13	0	1.79437	0.68	0.206	0	A-1
PCSK5	0	2.89495	0.542	0.068	0	A-1
KIF13A	0	2.42923	0.584	0.11	0	A-1
UMAD1	0	2.50418	0.571	0.097	0	A-1
BRAF	0	1.96865	0.621	0.147	0	A-1
STARD13	0	2.27863	0.569	0.095	0	A-1
LINC01278	0	2.40192	0.588	0.114	0	A-1
ARID1B	0	1.71242	0.77	0.297	0	A-1
PPM1L	0	2.59484	0.569	0.096	0	A-1
MNAT1	0	2.27805	0.639	0.166	0	A-1
LDLRAD4	0	2.43337	0.572	0.1	0	A-1
DDR2	0	2.17296	0.658	0.187	0	A-1
NIPBL	0	1.63086	0.747	0.276	0	A-1
TENT2	0	1.91731	0.635	0.164	0	A-1
RERG	0	2.46529	0.596	0.125	0	A-1
MIR99AHG	0	1.96474	0.724	0.253	0	A-1
BCAS3	0	2.30184	0.559	0.089	0	A-1
FTX	0	1.97044	0.88	0.41	0	A-1
ANKRD17	0	2.07448	0.632	0.162	0	A-1
PHF21A	0	2.2975	0.609	0.139	0	A-1
DYRK1A	0	2.11171	0.637	0.167	0	A-1
TTC28	0	2.35807	0.57	0.1	0	A-1
KLHL4	0	2.97154	0.538	0.069	0	A-1
RANBP17	0	2.16212	0.616	0.147	0	A-1
MEIS2	0	2.16196	0.724	0.255	0	A-1
PLXDC2	0	1.90005	0.678	0.21	0	A-1
RAD51B	0	2.46109	0.546	0.079	0	A-1
PCCA	0	2.38313	0.586	0.119	0	A-1
PPP2R2B	0	2.98393	0.554	0.088	0	A-1
MBD5	0	1.98529	0.666	0.2	0	A-1
SNTB1	0	2.8644	0.562	0.097	0	A-1
KDM4C	0	2.32782	0.562	0.097	0	A-1
MAN2A1	0	2.06722	0.649	0.184	0	A-1
PLEKHA5	0	2.13439	0.756	0.292	0	A-1
RERE	0	2.03227	0.702	0.238	0	A-1
KIAA1958	0	2.47552	0.588	0.124	0	A-1
SRGAP1	0	2.09007	0.625	0.161	0	A-1
PAN3	0	2.08793	0.594	0.13	0	A-1
MON2	0	1.64806	0.68	0.217	0	A-1
LINC01807	0	2.50056	0.623	0.16	0	A-1
BAZ2B	0	1.58006	0.79	0.328	0	A-1
FNDC3B	0	2.05804	0.661	0.199	0	A-1
FCHSD2	0	1.86816	0.595	0.133	0	A-1
RASSF8	0	2.35343	0.665	0.204	0	A-1
ITFG1	0	2.10479	0.69	0.23	0	A-1
CPEB3	0	2.51769	0.54	0.081	0	A-1
SMYD3	0	2.11737	0.585	0.126	0	A-1
LSAMP	0	3.29668	0.566	0.107	0	A-1
WDR70	0	2.08145	0.593	0.134	0	A-1
RREB1	0	2.03501	0.605	0.146	0	A-1
NCOA2	0	2.17926	0.593	0.134	0	A-1
VWA8	0	2.66521	0.542	0.084	0	A-1
HDAC8	0	2.03205	0.634	0.176	0	A-1
PDGFD	0	2.75392	0.618	0.16	0	A-1
SCMH1	0	2.54683	0.536	0.079	0	A-1
ZMYND8	0	1.78514	0.79	0.333	0	A-1
PAM	0	2.15807	0.666	0.21	0	A-1
AC138627.1	0	3.08612	0.503	0.047	0	A-1
ZCCHC7	0	2.28447	0.596	0.14	0	A-1
WWP2	0	2.41286	0.547	0.092	0	A-1
LPP	0	1.86312	0.686	0.232	0	A-1
LRMDA	0	2.60554	0.681	0.227	0	A-1
RORA	0	2.20679	0.819	0.365	0	A-1
TMCC1	0	2.39364	0.546	0.093	0	A-1
FOXO1	0	2.42481	0.559	0.106	0	A-1
ZNF75D	0	2.27552	0.56	0.107	0	A-1
MLLT10	0	2.04726	0.602	0.149	0	A-1
SBF2	0	1.84768	0.62	0.167	0	A-1
TMEM117	0	2.65752	0.515	0.063	0	A-1
STRN3	0	1.99547	0.608	0.156	0	A-1
ZBTB20	0	2.40613	0.807	0.356	0	A-1
FOCAD	0	2.52782	0.532	0.081	0	A-1
AC008014.1	0	2.83686	0.528	0.077	0	A-1
STK3	0	2.17432	0.576	0.125	0	A-1
MLLT3	0	2.48313	0.54	0.091	0	A-1
KDM6A	0	2.19384	0.561	0.113	0	A-1
LDLRAD3	0	2.62759	0.521	0.073	0	A-1
CCDC91	0	2.06725	0.634	0.188	0	A-1
WDFY2	0	2.06012	0.612	0.166	0	A-1
VTI1A	0	2.14272	0.547	0.102	0	A-1
CLIP1	0	1.74625	0.667	0.222	0	A-1
UBR3	0	1.82611	0.614	0.169	0	A-1
ATF7IP	0	1.71412	0.661	0.217	0	A-1
ITPR2	0	1.63983	0.795	0.351	0	A-1
PBX1	0	2.15701	0.739	0.295	0	A-1
FOXP1	0	1.74387	0.635	0.191	0	A-1
PRLR	0	2.35152	0.638	0.194	0	A-1
ATRNL1	0	2.59621	0.564	0.12	0	A-1
NAALADL2	0	2.48511	0.504	0.062	0	A-1
MTUS1	0	2.08997	0.584	0.142	0	A-1
MRTFB	0	2.03129	0.584	0.142	0	A-1
CDK6	0	1.87549	0.653	0.212	0	A-1
SGMS1	0	2.1037	0.559	0.118	0	A-1
EIF4G3	0	1.76273	0.635	0.194	0	A-1
HS2ST1	0	2.20071	0.617	0.176	0	A-1
ARHGEF3	0	2.25586	0.56	0.12	0	A-1
EGFR	0	2.51114	0.529	0.089	0	A-1
KCNQ1	0	2.46185	0.534	0.094	0	A-1
PHLPP1	0	2.50808	0.517	0.077	0	A-1
MAP3K15	0	2.52478	0.525	0.085	0	A-1
MAGI1	0	1.89566	0.584	0.144	0	A-1
ERBIN	0	1.7101	0.634	0.195	0	A-1
GNAQ	0	1.78512	0.612	0.173	0	A-1
KANSL1	0	1.72943	0.635	0.196	0	A-1
MBNL1	0	1.78847	0.715	0.276	0	A-1
GTDC1	0	2.36714	0.53	0.092	0	A-1
DPYD	0	1.76669	0.544	0.107	0	A-1
KALRN	0	2.01599	0.539	0.102	0	A-1
ZSWIM6	0	1.83699	0.523	0.086	0	A-1
SETD5	0	1.73432	0.63	0.193	0	A-1
ZNF704	0	1.95443	0.605	0.168	0	A-1
SLC23A2	0	1.63591	0.673	0.237	0	A-1
EVI5	0	2.1014	0.605	0.169	0	A-1
GRB10	0	1.63455	0.505	0.07	0	A-1
AKT3	0	2.2432	0.576	0.141	0	A-1
TPCN1	0	1.78371	0.601	0.166	0	A-1
SOS2	0	1.87592	0.585	0.15	0	A-1
PHKB	0	1.55967	0.702	0.267	0	A-1
SND1	0	2.08446	0.562	0.128	0	A-1
NSMCE2	0	2.20866	0.553	0.119	0	A-1
GSE1	0	2.11867	0.544	0.11	0	A-1
CHD6	0	1.8408	0.609	0.175	0	A-1
MBNL2	0	1.7871	0.657	0.224	0	A-1
NCAM1	0	2.2152	0.585	0.152	0	A-1
C1orf21	0	2.04906	0.624	0.192	0	A-1
UBR2	0	1.757	0.61	0.178	0	A-1
AMBRA1	0	2.58221	0.506	0.074	0	A-1
AEBP2	0	1.94365	0.604	0.172	0	A-1
AL008633.1	0	3.13247	0.472	0.04	0	A-1
UBE2H	0	1.99208	0.706	0.274	0	A-1
KAT6B	0	1.62148	0.648	0.217	0	A-1
BIRC6	0	1.51692	0.696	0.265	0	A-1
CUX1	0	1.89555	0.578	0.147	0	A-1
DLEU2	0	1.75665	0.576	0.145	0	A-1
MCF2L2	0	2.89565	0.524	0.094	0	A-1
TTC8	0	2.40897	0.523	0.093	0	A-1
ACACB	0	1.5444	0.625	0.195	0	A-1
SPIRE1	0	2.1583	0.563	0.133	0	A-1
SNED1	0	2.23313	0.521	0.092	0	A-1
ESYT2	0	2.03164	0.555	0.126	0	A-1
MAPK8	0	2.20091	0.531	0.102	0	A-1
HERC4	0	1.61116	0.672	0.243	0	A-1
ZHX3	0	2.06421	0.57	0.141	0	A-1
ARFGEF2	0	1.90705	0.594	0.165	0	A-1
NRIP1	0	1.85228	0.647	0.219	0	A-1
GTF2IRD1	0	2.76989	0.49	0.062	0	A-1
PRH1	0	1.5831	0.642	0.215	0	A-1
RBM6	0	1.48348	0.738	0.311	0	A-1
SLC25A13	0	1.79319	0.615	0.188	0	A-1
CLASP1	0	1.96469	0.538	0.112	0	A-1
SENP6	0	1.66235	0.643	0.217	0	A-1
MAP4K3	0	1.84542	0.585	0.159	0	A-1
DLG1	0	1.52284	0.632	0.207	0	A-1
TIAM2	0	2.50162	0.511	0.086	0	A-1
SMURF1	0	2.24799	0.522	0.097	0	A-1
ZNF160	0	1.81956	0.596	0.171	0	A-1
STK33	0	2.49245	0.511	0.087	0	A-1
MEG3	0	0.967962	0.934	0.51	0	A-1
CACNA1D	0	1.74404	0.606	0.182	0	A-1
ATXN7L1	0	2.47236	0.494	0.07	0	A-1
LONRF2	0	1.48439	0.659	0.236	0	A-1
SOBP	0	2.31066	0.526	0.103	0	A-1
ARHGAP17	0	2.31259	0.517	0.094	0	A-1
ARHGAP21	0	1.73459	0.605	0.182	0	A-1
AC118549.1	0	2.00111	0.548	0.126	0	A-1
GLS	0	1.65344	0.668	0.246	0	A-1
STAG1	0	1.82581	0.541	0.119	0	A-1
BCO2	0	2.25922	0.519	0.098	0	A-1
SCAPER	0	1.92534	0.539	0.118	0	A-1
ATRN	0	2.13293	0.54	0.119	0	A-1
GSK3B	0	2.07137	0.579	0.158	0	A-1
ANKRD11	0	1.396	0.696	0.275	0	A-1
ARHGEF12	0	1.70271	0.585	0.165	0	A-1
ARID2	0	1.80884	0.567	0.147	0	A-1
ADGRV1	0	1.85459	0.584	0.165	0	A-1
MEF2C	0	1.34392	0.641	0.223	0	A-1
CREBBP	0	1.94407	0.546	0.128	0	A-1
COMMD10	0	2.05156	0.576	0.158	0	A-1
CBLB	0	2.02499	0.531	0.114	0	A-1
REV3L	0	1.44161	0.636	0.219	0	A-1
STAU2	0	2.09201	0.537	0.12	0	A-1
PPFIBP1	0	1.47375	0.663	0.246	0	A-1
ASH1L	0	1.39532	0.715	0.298	0	A-1
NOS1AP	0	2.58942	0.491	0.074	0	A-1
AOX1	0	2.07663	0.596	0.179	0	A-1
SH3PXD2B	0	2.56037	0.493	0.076	0	A-1
EXT1	0	2.24346	0.499	0.082	0	A-1
WDFY3	0	1.79393	0.575	0.158	0	A-1
PIAS1	0	1.62637	0.575	0.158	0	A-1
CDC42BPA	0	1.70057	0.624	0.208	0	A-1
ROBO1	0	2.16296	0.529	0.113	0	A-1
DENND4A	0	1.92565	0.536	0.12	0	A-1
NFIA	0	1.2988	0.837	0.421	0	A-1
FAM13A	0	2.07865	0.516	0.101	0	A-1
ACTR3C	0	2.89935	0.462	0.047	0	A-1
ADIPOR2	0	1.83196	0.606	0.191	0	A-1
MAPK10	0	1.94114	0.58	0.165	0	A-1
TNRC6B	0	1.58556	0.694	0.279	0	A-1
USP15	0	1.64131	0.676	0.262	0	A-1
CHD2	0	1.47037	0.636	0.222	0	A-1
CYP11B1	0	1.74937	0.612	0.198	0	A-1
GBE1	0	1.78708	0.584	0.17	0	A-1
FRS2	0	1.79404	0.56	0.147	0	A-1
C20orf194	0	1.89394	0.52	0.107	0	A-1
RASA1	0	2.0291	0.512	0.1	0	A-1
JARID2	0	2.04815	0.522	0.11	0	A-1
FKBP5	0	1.44203	0.621	0.209	0	A-1
SRPK2	0	1.78078	0.631	0.219	0	A-1
HECTD4	0	1.80736	0.556	0.144	0	A-1
PBX3	0	2.50611	0.596	0.184	0	A-1
RNF144A	0	1.91814	0.557	0.146	0	A-1
TFCP2	0	2.19203	0.507	0.096	0	A-1
JMJD1C	0	1.47817	0.712	0.301	0	A-1
ATXN2	0	1.21595	0.727	0.316	0	A-1
SPPL3	0	1.84591	0.566	0.155	0	A-1
NEK7	0	2.27846	0.552	0.142	0	A-1
WDPCP	0	2.19219	0.502	0.092	0	A-1
AFF4	0	1.38713	0.657	0.247	0	A-1
NT5C2	0	1.88649	0.536	0.126	0	A-1
USP34	0	1.33993	0.729	0.319	0	A-1
AVL9	0	1.89847	0.529	0.12	0	A-1
DST	0	1.77775	0.869	0.46	0	A-1
UBR5	0	1.65158	0.572	0.163	0	A-1
ZNF385B	0	2.93697	0.465	0.057	0	A-1
CPEB4	0	1.89019	0.889	0.481	0	A-1
METTL15	0	2.07467	0.515	0.107	0	A-1
HECTD1	0	1.45406	0.64	0.233	0	A-1
DENND1A	0	2.1791	0.485	0.078	0	A-1
SLC16A9	0	2.7666	0.472	0.065	0	A-1
COP1	0	1.9886	0.504	0.098	0	A-1
CARMIL1	0	2.21298	0.503	0.097	0	A-1
LUC7L2	0	1.52454	0.618	0.212	0	A-1
DIP2C	0	2.27373	0.482	0.076	0	A-1
NF1	0	1.40554	0.604	0.198	0	A-1
OSBPL9	0	1.89811	0.534	0.129	0	A-1
SLMAP	0	1.81382	0.572	0.167	0	A-1
CAMK2D	0	2.08769	0.513	0.109	0	A-1
DPH6-DT	0	3.00459	0.445	0.041	0	A-1
TBCK	0	2.12409	0.489	0.085	0	A-1
ANK2	0	2.60858	0.481	0.077	0	A-1
KIAA0825	0	2.39941	0.469	0.065	0	A-1
TTC17	0	1.57924	0.582	0.178	0	A-1
FHOD3	0	2.49986	0.483	0.079	0	A-1
HERC1	0	1.58439	0.571	0.167	0	A-1
ETV6	0	1.92586	0.511	0.108	0	A-1
TAFA2	0	3.45205	0.45	0.047	0	A-1
ZMYM2	0	1.36941	0.643	0.24	0	A-1
UGGT2	0	1.89693	0.515	0.112	0	A-1
PPP6R3	0	1.6397	0.589	0.186	0	A-1
TRPS1	0	1.81222	0.516	0.114	0	A-1
EHMT1	0	1.48318	0.67	0.268	0	A-1
FAM214A	0	1.75632	0.556	0.154	0	A-1
INTS6	0	1.56557	0.579	0.177	0	A-1
ATR	0	1.45874	0.657	0.256	0	A-1
VEPH1	0	2.57697	0.497	0.096	0	A-1
SCAF8	0	1.91738	0.51	0.109	0	A-1
IBTK	0	1.54115	0.604	0.203	0	A-1
TMEM135	0	2.36495	0.484	0.083	0	A-1
MACF1	0	1.21358	0.679	0.279	0	A-1
PLCXD3	0	2.79934	0.457	0.057	0	A-1
AOPEP	0	2.2274	0.515	0.115	0	A-1
PPP1R13B	0	2.44806	0.499	0.099	0	A-1
RBFOX2	0	1.92612	0.524	0.124	0	A-1
PHF3	0	1.45839	0.714	0.314	0	A-1
ZNF98	0	3.48671	0.428	0.028	0	A-1
EHBP1	0	2.15076	0.543	0.144	0	A-1
SCD5	0	1.91013	0.609	0.21	0	A-1
NCOA7	0	1.732	0.658	0.259	0	A-1
MTSS1	0	1.38569	0.661	0.262	0	A-1
KIAA1217	0	2.05666	0.45	0.051	0	A-1
CDK8	0	2.41349	0.476	0.077	0	A-1
ZNF407	0	2.08736	0.483	0.084	0	A-1
CACHD1	0	2.26431	0.484	0.086	0	A-1
FMNL2	0	2.00785	0.511	0.113	0	A-1
THRB	0	2.82635	0.449	0.051	0	A-1
TNKS	0	1.96301	0.513	0.115	0	A-1
MAP2K5	0	2.35936	0.475	0.077	0	A-1
INSR	0	1.13388	0.728	0.33	0	A-1
ZNF91	0	1.62122	0.569	0.171	0	A-1
RABGEF1	0	2.07535	0.495	0.098	0	A-1
TMEM178B	0	3.19627	0.429	0.032	0	A-1
TRAPPC9	0	2.37253	0.465	0.068	0	A-1
RBM26	0	1.41481	0.609	0.212	0	A-1
ARIH1	0	1.66176	0.542	0.145	0	A-1
PUM1	0	1.51738	0.596	0.199	0	A-1
DMXL1	0	1.737	0.542	0.146	0	A-1
CHCHD3	0	1.99792	0.529	0.133	0	A-1
TEAD1	0	1.74601	0.534	0.138	0	A-1
RABGAP1L	0	1.81831	0.501	0.106	0	A-1
AC069410.1	0	3.20619	0.429	0.034	0	A-1
PIP5K1B	0	2.37136	0.489	0.094	0	A-1
BMPR2	0	1.69138	0.58	0.185	0	A-1
PDSS2	0	2.32337	0.475	0.08	0	A-1
MSI2	0	1.38228	0.702	0.307	0	A-1
ARHGAP5	0	1.4071	0.635	0.241	0	A-1
POGZ	0	1.49697	0.575	0.181	0	A-1
NBAS	0	1.88188	0.512	0.119	0	A-1
LINC00894	0	2.6249	0.444	0.051	0	A-1
PUM2	0	1.64617	0.571	0.178	0	A-1
ATG7	0	1.92552	0.472	0.079	0	A-1
ZNF292	0	1.4455	0.592	0.199	0	A-1
ZNF827	0	1.93051	0.51	0.118	0	A-1
CNNM2	0	2.41407	0.468	0.076	0	A-1
ATRX	0	1.13441	0.747	0.355	0	A-1
SOS1	0	1.72191	0.522	0.131	0	A-1
GOLGA4	0	1.29241	0.757	0.366	0	A-1
LGR4	0	2.11348	0.503	0.112	0	A-1
EPS15	0	1.55269	0.602	0.212	0	A-1
DCAF6	0	1.88566	0.546	0.156	0	A-1
TAPT1-AS1	0	3.00293	0.426	0.036	0	A-1
RUFY3	0	1.34388	0.636	0.246	0	A-1
RAPGEF6	0	1.89824	0.492	0.102	0	A-1
CYP3A5	0	2.40603	0.532	0.142	0	A-1
R3HDM2	0	1.56846	0.628	0.238	0	A-1
ZNF638	0	1.16831	0.685	0.296	0	A-1
MYO1D	0	2.3059	0.459	0.07	0	A-1
ELF2	0	1.49401	0.584	0.195	0	A-1
GIGYF2	0	1.7379	0.54	0.152	0	A-1
CMSS1	0	1.99345	0.536	0.148	0	A-1
SCFD2	0	2.48489	0.446	0.058	0	A-1
NLK	0	1.82609	0.508	0.12	0	A-1
RBM33	0	1.48352	0.568	0.18	0	A-1
PPP3CA	0	1.91624	0.561	0.174	0	A-1
HIBADH	0	1.9391	0.555	0.168	0	A-1
DPH6	0	2.0367	0.491	0.104	0	A-1
DYM	0	2.01191	0.48	0.093	0	A-1
TRIM24	0	1.77617	0.577	0.19	0	A-1
ITCH	0	1.74728	0.515	0.129	0	A-1
ILRUN	0	2.43114	0.462	0.077	0	A-1
NRF1	0	2.52621	0.437	0.052	0	A-1
BTRC	0	2.24084	0.482	0.097	0	A-1
CBFA2T2	0	2.26392	0.456	0.071	0	A-1
SGK1	0	1.63512	0.562	0.178	0	A-1
ITSN2	0	1.58888	0.54	0.156	0	A-1
ASAP1	0	1.36363	0.61	0.226	0	A-1
ZNF462	0	1.90673	0.535	0.151	0	A-1
PTEN	0	1.35729	0.614	0.23	0	A-1
CHST11	0	2.0032	0.472	0.088	0	A-1
AKAP13	0	1.26422	0.574	0.19	0	A-1
ARHGAP10	0	1.95379	0.462	0.079	0	A-1
MEF2C-AS1	0	2.72581	0.441	0.058	0	A-1
SLC16A7	0	1.76599	0.615	0.232	0	A-1
TBC1D22A	0	1.9744	0.464	0.081	0	A-1
CAMKMT	0	2.50989	0.446	0.064	0	A-1
NR3C2	0	2.40348	0.432	0.05	0	A-1
ANKIB1	0	1.57599	0.536	0.154	0	A-1
HMBOX1	0	1.76793	0.501	0.119	0	A-1
LARP4B	0	1.72437	0.507	0.125	0	A-1
KIF16B	0	1.92464	0.525	0.143	0	A-1
EML6	0	1.55007	0.584	0.202	0	A-1
SNX13	0	1.45509	0.564	0.182	0	A-1
ATG5	0	1.97279	0.542	0.161	0	A-1
QKI	0	1.30834	0.63	0.249	0	A-1
URGCP	0	1.8929	0.485	0.104	0	A-1
ZNF521	0	2.18761	0.53	0.149	0	A-1
JADE3	0	2.85712	0.43	0.049	0	A-1
AL355612.1	0	2.67002	0.487	0.107	0	A-1
DNAH11	0	2.03735	0.476	0.096	0	A-1
TANC1	0	1.85481	0.482	0.103	0	A-1
SORBS2	0	1.59115	0.741	0.362	0	A-1
BMPR1A	0	2.16768	0.464	0.085	0	A-1
CNOT2	0	1.20343	0.653	0.274	0	A-1
ZDHHC17	0	1.69534	0.525	0.146	0	A-1
SERINC5	0	1.59025	0.572	0.193	0	A-1
RICTOR	0	1.38688	0.551	0.173	0	A-1
UIMC1	0	1.71219	0.519	0.141	0	A-1
B4GALT5	0	1.76651	0.547	0.169	0	A-1
SIL1	0	1.85377	0.534	0.157	0	A-1
UBN2	0	1.4883	0.534	0.157	0	A-1
XKR6	0	2.67296	0.43	0.053	0	A-1
ZHX2	0	2.6343	0.427	0.05	0	A-1
UBAP1	0	2.21799	0.466	0.089	0	A-1
DENND5B	0	2.16498	0.47	0.093	0	A-1
THSD4	0	2.9541	0.442	0.065	0	A-1
RALGPS2	0	1.83342	0.532	0.156	0	A-1
SDCCAG8	0	1.51276	0.536	0.16	0	A-1
RHOBTB3	0	1.35675	0.738	0.362	0	A-1
TGFBR3	0	1.71141	0.582	0.207	0	A-1
TBL1XR1	0	1.66102	0.573	0.199	0	A-1
SETD2	0	1.45939	0.554	0.181	0	A-1
PATJ	0	2.03877	0.468	0.095	0	A-1
AFF1	0	1.46321	0.523	0.15	0	A-1
CMIP	0	1.87857	0.473	0.1	0	A-1
PPP3R1	0	2.20699	0.456	0.084	0	A-1
UST	0	2.23801	0.454	0.082	0	A-1
DCAF5	0	1.70381	0.499	0.127	0	A-1
BBX	0	1.44166	0.695	0.323	0	A-1
CHD9	0	1.26174	0.8	0.429	0	A-1
CLASP2	0	1.69435	0.502	0.131	0	A-1
PRELID2	0	2.84121	0.424	0.053	0	A-1
FAM120B	0	1.90784	0.477	0.106	0	A-1
MRTFA	0	2.24422	0.427	0.056	0	A-1
CASK	0	1.71297	0.501	0.13	0	A-1
TMEM163	0	2.88753	0.414	0.044	0	A-1
RANBP9	0	1.9225	0.479	0.109	0	A-1
UBE3C	0	1.9248	0.465	0.095	0	A-1
WNK1	0	1.35269	0.597	0.227	0	A-1
NUMB	0	1.508	0.5	0.13	0	A-1
ACACA	0	2.05149	0.462	0.092	0	A-1
ABCA8	0	1.67409	0.486	0.116	0	A-1
DAAM1	0	1.65579	0.555	0.186	0	A-1
DNAH14	0	2.56334	0.437	0.068	0	A-1
LINC01184	0	1.78415	0.508	0.139	0	A-1
ITPR1	0	1.33935	0.565	0.196	0	A-1
CPSF6	0	1.3559	0.57	0.201	0	A-1
VPS13D	0	1.70418	0.483	0.115	0	A-1
ZNF148	0	1.55466	0.593	0.225	0	A-1
HIPK2	0	1.73156	0.485	0.117	0	A-1
BRWD1	0	1.17172	0.633	0.265	0	A-1
AHI1	0	1.16066	0.68	0.313	0	A-1
ANKS1A	0	1.8657	0.444	0.077	0	A-1
CD2AP	0	1.86209	0.51	0.143	0	A-1
UVRAG	0	1.80008	0.514	0.147	0	A-1
ZKSCAN1	0	1.35749	0.562	0.196	0	A-1
OXR1	0	1.73364	0.591	0.225	0	A-1
PPP1R12A	0	1.28145	0.606	0.24	0	A-1
RIN3	0	2.46705	0.419	0.053	0	A-1
NCOA6	0	1.87303	0.474	0.108	0	A-1
SPATA6	0	1.64987	0.497	0.132	0	A-1
VPS50	0	1.95507	0.458	0.093	0	A-1
MAP4K5	0	1.62945	0.487	0.122	0	A-1
PDE8A	0	2.0336	0.525	0.16	0	A-1
RGS7	0	2.94724	0.406	0.042	0	A-1
IGF2R	0	1.67094	0.552	0.188	0	A-1
SUMF1	0	2.16032	0.437	0.073	0	A-1
PPP2R5E	0	1.63624	0.51	0.146	0	A-1
NCOA3	0	1.63834	0.496	0.132	0	A-1
DIS3L2	0	1.96798	0.455	0.092	0	A-1
DCAF10	0	1.85332	0.485	0.122	0	A-1
AL049828.1	0	2.79263	0.403	0.041	0	A-1
PLCL1	0	2.45015	0.419	0.057	0	A-1
DYNC1I1	0	2.34537	0.449	0.087	0	A-1
ZFHX4	0	1.61077	0.521	0.159	0	A-1
LCOR	0	1.53501	0.506	0.144	0	A-1
TENM4	0	3.37779	0.388	0.026	0	A-1
ACSS3	0	2.22393	0.435	0.073	0	A-1
YLPM1	0	1.70172	0.479	0.117	0	A-1
RFX7	0	2.24751	0.445	0.083	0	A-1
ITSN1	0	1.39373	0.504	0.142	0	A-1
TAF1	0	1.79127	0.479	0.117	0	A-1
ARMC9	0	2.50209	0.424	0.063	0	A-1
MAML3	0	2.42085	0.445	0.084	0	A-1
MSRA	0	2.16697	0.449	0.088	0	A-1
AL365295.1	0	2.91999	0.431	0.07	0	A-1
CLEC16A	0	2.35532	0.422	0.061	0	A-1
TRMT11	0	2.18661	0.491	0.131	0	A-1
KIAA2026	0	1.50095	0.51	0.15	0	A-1
USP9X	0	1.31127	0.586	0.226	0	A-1
PDGFC	0	1.98584	0.463	0.104	0	A-1
NKAIN3	0	3.04271	0.395	0.036	0	A-1
MYCBP2	0	1.18992	0.555	0.196	0	A-1
ABL1	0	1.98107	0.454	0.095	0	A-1
PICALM	0	1.33376	0.49	0.131	0	A-1
KLHDC10	0	1.86112	0.463	0.105	0	A-1
TAOK3	0	1.44768	0.532	0.174	0	A-1
PDS5A	0	1.50168	0.501	0.143	0	A-1
TNPO1	0	1.43845	0.535	0.178	0	A-1
MPP6	0	2.67382	0.434	0.077	0	A-1
ADK	0	1.95914	0.484	0.127	0	A-1
LRRC4C	0	2.9334	0.438	0.081	0	A-1
PCED1B	0	2.1155	0.428	0.071	0	A-1
RBFOX1	0	2.65685	0.414	0.057	0	A-1
AKAP8L	0	1.11343	0.612	0.255	0	A-1
AKAP9	0	1.0513	0.821	0.464	0	A-1
ZFR	0	1.36259	0.57	0.214	0	A-1
MTHFD1L	0	2.20799	0.43	0.074	0	A-1
GALNT17	0	3.15795	0.408	0.052	0	A-1
SLC41A2	0	2.41355	0.421	0.065	0	A-1
SMG1	0	1.15998	0.564	0.208	0	A-1
GPBP1	0	1.18756	0.729	0.374	0	A-1
PHF14	0	1.27872	0.569	0.214	0	A-1
TCF7L2	0	1.71307	0.459	0.105	0	A-1
YTHDC2	0	1.30586	0.532	0.179	0	A-1
SIMC1	0	2.0626	0.462	0.109	0	A-1
JAK1	0	1.32323	0.612	0.259	0	A-1
RPS6KC1	0	1.90405	0.474	0.121	0	A-1
ATP8A1	0	1.88928	0.442	0.089	0	A-1
CTNNA1	0	1.30533	0.613	0.26	0	A-1
SMARCA2	0	1.55907	0.502	0.149	0	A-1
CCNY	0	1.60856	0.506	0.153	0	A-1
GLG1	0	1.32144	0.56	0.208	0	A-1
RASAL2	0	1.04955	0.491	0.139	0	A-1
FAM117B	0	2.37001	0.423	0.071	0	A-1
PTPRK	0	2.07081	0.435	0.083	0	A-1
EXOC6	0	1.75651	0.477	0.125	0	A-1
EML5	0	2.26395	0.415	0.063	0	A-1
KIAA1671	0	2.26673	0.417	0.065	0	A-1
ANKRD28	0	1.8488	0.468	0.117	0	A-1
AC004917.1	0	3.55281	0.391	0.04	0	A-1
LINC01798	0	1.8502	0.445	0.094	0	A-1
SH3RF3	0	2.34728	0.409	0.058	0	A-1
FRYL	0	1.34957	0.502	0.151	0	A-1
GAB1	0	2.23038	0.41	0.059	0	A-1
TRA2A	0	1.27822	0.567	0.216	0	A-1
TRRAP	0	2.1388	0.438	0.087	0	A-1
LINC01004	0	2.24501	0.407	0.056	0	A-1
KCTD3	0	1.80087	0.539	0.189	0	A-1
GTF2I	0	1.06357	0.773	0.423	0	A-1
USP47	0	1.34489	0.542	0.192	0	A-1
PKP4	0	1.79969	0.421	0.071	0	A-1
HIBCH	0	1.57243	0.578	0.228	0	A-1
NSD1	0	1.22484	0.567	0.217	0	A-1
KDM5A	0	1.06942	0.608	0.258	0	A-1
NAPB	0	1.88602	0.443	0.093	0	A-1
HUWE1	0	1.53606	0.512	0.162	0	A-1
KIAA1109	0	1.13652	0.555	0.206	0	A-1
YAP1	0	2.21519	0.436	0.087	0	A-1
HDAC4	0	2.09588	0.425	0.077	0	A-1
FNDC3A	0	1.21402	0.623	0.275	0	A-1
DNM2	0	1.62496	0.483	0.135	0	A-1
IQGAP2	0	1.43239	0.645	0.298	0	A-1
CELF1	0	1.21873	0.539	0.192	0	A-1
KDM2A	0	1.66264	0.465	0.118	0	A-1
TNPO3	0	1.85096	0.447	0.1	0	A-1
CNOT4	0	1.45776	0.505	0.158	0	A-1
FUT8	0	2.22844	0.409	0.062	0	A-1
LONP2	0	1.23707	0.574	0.227	0	A-1
TRIP12	0	1.23672	0.558	0.212	0	A-1
FBXW11	0	1.50594	0.527	0.181	0	A-1
AC016831.7	0	2.77372	0.382	0.036	0	A-1
PTPRD	0	3.29983	0.382	0.036	0	A-1
OGT	0	1.2025	0.543	0.197	0	A-1
ATAD2B	0	1.52172	0.473	0.127	0	A-1
AP3B1	0	1.48469	0.488	0.142	0	A-1
SLC27A1	0	1.95233	0.438	0.092	0	A-1
ZNF431	0	0.934145	0.604	0.258	0	A-1
JPX	0	1.12081	0.711	0.365	0	A-1
PHC3	0	1.40416	0.491	0.146	0	A-1
SLC25A37	0	1.06814	0.701	0.356	0	A-1
INVS	0	2.15948	0.415	0.07	0	A-1
NUBPL	0	2.04637	0.421	0.076	0	A-1
SNRNP70	0	0.84724	0.722	0.377	0	A-1
FANCL	0	1.52191	0.516	0.172	0	A-1
POU2F1	0	1.91732	0.427	0.083	0	A-1
PPP1R12B	0	1.93329	0.423	0.079	0	A-1
CPED1	0	1.9677	0.478	0.134	0	A-1
ATG2B	0	1.8262	0.431	0.087	0	A-1
ACSL4	0	1.69352	0.483	0.139	0	A-1
ULK1	0	1.39759	0.55	0.207	0	A-1
KIF1B	0	1.29978	0.533	0.19	0	A-1
PNISR	0	0.837327	0.811	0.468	0	A-1
NCOR2	0	1.3839	0.542	0.199	0	A-1
VPS13C	0	0.936936	0.633	0.29	0	A-1
RAB28	0	2.1811	0.414	0.071	0	A-1
ME1	0	1.67296	0.479	0.136	0	A-1
PSME4	0	1.21189	0.524	0.182	0	A-1
RYK	0	1.69017	0.463	0.121	0	A-1
PILRB	0	0.787634	0.67	0.328	0	A-1
CREB3L2	0	1.64742	0.463	0.121	0	A-1
ZDHHC21	0	1.63806	0.448	0.106	0	A-1
KIAA0319L	0	1.56066	0.474	0.132	0	A-1
KANSL1L	0	1.90016	0.436	0.094	0	A-1
UBAP2	0	1.67309	0.473	0.131	0	A-1
TMEM245	0	1.24776	0.585	0.243	0	A-1
RNLS	0	2.37354	0.411	0.069	0	A-1
BTBD7	0	1.85864	0.432	0.09	0	A-1
SLX4IP	0	2.21255	0.407	0.065	0	A-1
LSM14A	0	1.37224	0.56	0.219	0	A-1
PTBP2	0	1.64276	0.461	0.12	0	A-1
THADA	0	1.53213	0.446	0.105	0	A-1
ESR2	0	2.71057	0.385	0.044	0	A-1
EPC2	0	1.97717	0.438	0.097	0	A-1
MSH3	0	1.8261	0.437	0.096	0	A-1
LINC00174	0	2.33229	0.408	0.067	0	A-1
AC079142.1	0	2.95875	0.373	0.032	0	A-1
CDK14	0	2.82838	0.396	0.056	0	A-1
L3MBTL4	0	2.51845	0.389	0.049	0	A-1
ASPH	0	1.36684	0.687	0.348	0	A-1
MAGI3	0	2.16812	0.41	0.071	0	A-1
SHPRH	0	1.18977	0.56	0.222	0	A-1
LARP4	0	1.29788	0.551	0.213	0	A-1
OSBPL8	0	1.3709	0.545	0.207	0	A-1
NRG2	0	2.76825	0.385	0.047	0	A-1
NR3C1	0	1.42385	0.52	0.182	0	A-1
GRIP1	0	3.06503	0.393	0.055	0	A-1
HS6ST3	0	3.10054	0.399	0.061	0	A-1
BRD4	0	1.37587	0.512	0.174	0	A-1
FBN2	0	2.27294	0.433	0.095	0	A-1
SPOCK1	0	2.07818	0.437	0.099	0	A-1
FBXL20	0	1.90337	0.419	0.081	0	A-1
DEPTOR	0	2.38128	0.399	0.062	0	A-1
PIBF1	0	1.66618	0.447	0.11	0	A-1
TNRC18	0	1.9271	0.426	0.089	0	A-1
REV1	0	1.1917	0.555	0.219	0	A-1
RBM25	0	0.930563	0.684	0.348	0	A-1
FBXO11	0	1.38112	0.493	0.157	0	A-1
SREK1	0	0.98792	0.604	0.268	0	A-1
WAC	0	1.11803	0.551	0.216	0	A-1
SNCAIP	0	2.97527	0.391	0.056	0	A-1
TDRD3	0	1.62842	0.442	0.107	0	A-1
IGFL2-AS1	0	3.21422	0.378	0.043	0	A-1
ANO6	0	1.71894	0.436	0.101	0	A-1
ZEB2	0	1.37242	0.562	0.228	0	A-1
C15orf41	0	2.38875	0.385	0.051	0	A-1
ANKRD12	0	0.985005	0.677	0.344	0	A-1
PSPC1	0	1.60695	0.447	0.114	0	A-1
ARHGAP32	0	2.2977	0.409	0.076	0	A-1
SSH2	0	1.64487	0.426	0.093	0	A-1
MICAL3	0	2.0162	0.412	0.079	0	A-1
ECE1	0	1.22982	0.533	0.201	0	A-1
TET2	0	1.69576	0.434	0.102	0	A-1
TCERG1	0	1.15077	0.53	0.198	0	A-1
XPR1	0	1.8938	0.41	0.078	0	A-1
ATG10	0	2.04299	0.413	0.081	0	A-1
MCOLN3	0	1.36471	0.531	0.2	0	A-1
CAMSAP2	0	1.6455	0.459	0.128	0	A-1
SH3D19	0	1.8778	0.388	0.057	0	A-1
TRERF1	0	2.16491	0.394	0.063	0	A-1
BDP1	0	1.01023	0.605	0.274	0	A-1
N4BP2L2	0	0.849542	0.823	0.492	0	A-1
ZCCHC14	0	1.98421	0.421	0.09	0	A-1
TUT4	0	0.951073	0.642	0.312	0	A-1
KMT2E	0	1.02877	0.612	0.282	0	A-1
MEF2A	0	1.01657	0.511	0.181	0	A-1
GRIA3	0	2.56042	0.384	0.054	0	A-1
RAPGEF4	0	1.49672	0.413	0.083	0	A-1
VEZT	0	1.13209	0.549	0.22	0	A-1
MTR	0	1.56865	0.449	0.12	0	A-1
PALLD	0	1.59736	0.46	0.131	0	A-1
AL136456.1	0	3.36823	0.357	0.028	0	A-1
BMP2K	0	1.70754	0.422	0.093	0	A-1
TASOR2	0	1.37084	0.483	0.154	0	A-1
MLXIP	0	1.36163	0.489	0.16	0	A-1
PKN2	0	0.981347	0.652	0.324	0	A-1
TNIK	0	2.41467	0.398	0.07	0	A-1
P3H2	0	2.04309	0.432	0.104	0	A-1
HULC	0	2.7605	0.366	0.038	0	A-1
NUDCD3	0	1.78153	0.439	0.111	0	A-1
DENND4C	0	1.72509	0.414	0.086	0	A-1
ST5	0	1.46251	0.485	0.157	0	A-1
THOC2	0	1.0442	0.568	0.24	0	A-1
PSD3	0	2.53911	0.548	0.221	0	A-1
SPG7	0	1.10451	0.548	0.221	0	A-1
SKAP2	0	1.30989	0.518	0.191	0	A-1
PCGF5	0	1.59524	0.513	0.186	0	A-1
NTN4	0	1.76247	0.446	0.119	0	A-1
RFC3	0	2.18972	0.405	0.078	0	A-1
HIF1A	0	1.08591	0.621	0.294	0	A-1
TRPM7	0	1.39534	0.463	0.136	0	A-1
MYO9A	0	1.37009	0.465	0.138	0	A-1
PARN	0	1.72254	0.432	0.105	0	A-1
NKTR	0	0.730786	0.731	0.404	0	A-1
TMEM108	0	3.03381	0.359	0.032	0	A-1
AC107223.1	0	2.83962	0.362	0.035	0	A-1
RAPGEF2	0	1.49291	0.407	0.08	0	A-1
ARFGEF1	0	1.35528	0.478	0.151	0	A-1
SLC8B1	0	1.02642	0.566	0.239	0	A-1
SCFD1	0	1.35207	0.481	0.154	0	A-1
PCNX4	0	1.31391	0.485	0.158	0	A-1
SLC38A6	0	1.77808	0.424	0.097	0	A-1
AAK1	0	1.03758	0.613	0.287	0	A-1
KCNN2	0	2.36091	0.401	0.075	0	A-1
HIVEP2	0	2.10913	0.389	0.063	0	A-1
KAT6A	0	1.45544	0.449	0.123	0	A-1
PVT1	0	2.02757	0.46	0.134	0	A-1
CDR2	0	2.25231	0.381	0.055	0	A-1
WDR7	0	2.02026	0.386	0.06	0	A-1
TRPC4AP	0	1.48165	0.455	0.129	0	A-1
RMDN2	0	1.8542	0.47	0.144	0	A-1
CCNH	0	1.47107	0.475	0.149	0	A-1
TOGARAM1	0	1.93266	0.408	0.082	0	A-1
TMEM131	0	1.48645	0.466	0.141	0	A-1
GARS-DT	0	1.31313	0.467	0.142	0	A-1
RPRD2	0	1.68182	0.432	0.107	0	A-1
RSRC1	0	1.37924	0.513	0.188	0	A-1
FBXW7	0	1.41729	0.458	0.133	0	A-1
AC106791.1	0	1.77564	0.437	0.112	0	A-1
DMTF1	0	1.38802	0.459	0.134	0	A-1
LINGO2	0	3.07129	0.372	0.047	0	A-1
NPC1	0	1.82092	0.434	0.109	0	A-1
DIAPH2	0	1.40684	0.44	0.115	0	A-1
WDR37	0	1.79156	0.412	0.087	0	A-1
ZNF676	0	3.09409	0.352	0.027	0	A-1
PPIP5K2	0	1.1562	0.528	0.204	0	A-1
SLC44A5	0	2.96152	0.396	0.072	0	A-1
ULK4	0	2.21195	0.383	0.059	0	A-1
PCM1	0	1.07374	0.568	0.244	0	A-1
HSPA12A	0	1.74209	0.423	0.099	0	A-1
CTNND1	0	1.23079	0.479	0.155	0	A-1
PER3	0	1.51259	0.451	0.128	0	A-1
UBE4B	0	1.59344	0.443	0.12	0	A-1
MAPK14	0	1.42501	0.455	0.132	0	A-1
LAMB1	0	1.37427	0.5	0.177	0	A-1
SHC3	0	2.9298	0.362	0.039	0	A-1
CLTCL1	0	2.42245	0.374	0.051	0	A-1
AL050309.1	0	2.28807	0.387	0.064	0	A-1
ZMYM4	0	1.42336	0.473	0.15	0	A-1
USP24	0	1.6933	0.414	0.091	0	A-1
DAB1	0	2.95908	0.353	0.03	0	A-1
ZNF280D	0	1.14996	0.537	0.215	0	A-1
SUCLG2	0	1.77493	0.424	0.102	0	A-1
HIVEP1	0	1.90848	0.406	0.084	0	A-1
RUNDC3B	0	2.42163	0.401	0.079	0	A-1
CUL1	0	1.62123	0.441	0.119	0	A-1
MIPOL1	0	2.33787	0.386	0.064	0	A-1
URI1	0	1.10486	0.614	0.292	0	A-1
APC	0	1.31537	0.483	0.161	0	A-1
MAPKAP1	0	1.55166	0.48	0.158	0	A-1
SPECC1L	0	1.71531	0.416	0.094	0	A-1
EML4	0	1.16508	0.521	0.2	0	A-1
RNF38	0	1.81594	0.405	0.084	0	A-1
FBXO34	0	2.07874	0.394	0.073	0	A-1
WDR20	0	1.96686	0.399	0.078	0	A-1
SNX29	0	1.49775	0.426	0.105	0	A-1
NFATC3	0	1.96294	0.386	0.065	0	A-1
VPS8	0	1.60546	0.417	0.096	0	A-1
NFIB	0	1.45444	0.484	0.163	0	A-1
LARP1	0	1.23165	0.526	0.206	0	A-1
PHIP	0	1.01872	0.549	0.229	0	A-1
DLG5	0	1.07177	0.551	0.231	0	A-1
WASHC4	0	1.06192	0.528	0.208	0	A-1
ARRDC3	0	1.30274	0.516	0.196	0	A-1
VPS41	0	1.57947	0.438	0.118	0	A-1
ZBTB7C	0	2.69384	0.36	0.04	0	A-1
ADGRL3	0	3.14664	0.419	0.099	0	A-1
ATP9B	0	1.61302	0.414	0.094	0	A-1
NOL10	0	2.01444	0.394	0.075	0	A-1
MTA3	0	1.67244	0.441	0.122	0	A-1
MGAT5	0	1.6614	0.403	0.084	0	A-1
PLEKHM3	0	2.26682	0.376	0.057	0	A-1
SLIT3	0	2.57541	0.373	0.054	0	A-1
ZNRF3	0	2.34419	0.377	0.058	0	A-1
TSC22D2	0	1.69278	0.419	0.1	0	A-1
CWC27	0	1.81765	0.416	0.097	0	A-1
SNX9	0	1.7111	0.413	0.094	0	A-1
CERT1	0	1.21846	0.56	0.242	0	A-1
MDFIC	0	2.16929	0.385	0.067	0	A-1
SVIL	0	1.90103	0.392	0.074	0	A-1
PACS1	0	1.90287	0.39	0.072	0	A-1
SLCO3A1	0	1.79406	0.384	0.066	0	A-1
STAG2	0	1.26564	0.5	0.182	0	A-1
VPS54	0	1.60392	0.417	0.099	0	A-1
ATF7IP2	0	1.54213	0.468	0.151	0	A-1
ZNF644	0	1.26212	0.492	0.175	0	A-1
BICRAL	0	2.112	0.374	0.057	0	A-1
BCKDHB	0	2.27924	0.382	0.065	0	A-1
DOP1A	0	2.11441	0.384	0.067	0	A-1
NT5DC1	0	1.54156	0.453	0.136	0	A-1
PEX3	0	1.70749	0.44	0.123	0	A-1
AC007091.1	0	3.13599	0.357	0.04	0	A-1
SCAF11	0	0.876187	0.643	0.326	0	A-1
NFIC	0	1.10266	0.603	0.286	0	A-1
EP300	0	1.5201	0.439	0.122	0	A-1
MGA	0	1.29049	0.477	0.16	0	A-1
DDX17	0	0.802935	0.793	0.477	0	A-1
DNER	0	2.07216	0.401	0.085	0	A-1
FBXL4	0	1.9254	0.4	0.084	0	A-1
TPST1	0	2.19874	0.389	0.073	0	A-1
PIEZO2	0	2.77199	0.372	0.056	0	A-1
FOXJ3	0	1.48612	0.438	0.123	0	A-1
SPATA5	0	2.08924	0.369	0.054	0	A-1
CRPPA	0	2.55379	0.353	0.038	0	A-1
TYW1	0	2.14866	0.38	0.065	0	A-1
ACIN1	0	1.27673	0.489	0.174	0	A-1
GPATCH8	0	1.41761	0.442	0.127	0	A-1
ADNP	0	1.24927	0.497	0.182	0	A-1
ARHGAP12	0	1.35473	0.479	0.164	0	A-1
SMCHD1	0	0.951584	0.536	0.222	0	A-1
KCNIP4	0	2.3537	0.372	0.058	0	A-1
SLC16A10	0	2.69161	0.373	0.059	0	A-1
PRKCH	0	2.05577	0.361	0.047	0	A-1
CACNA1H	0	1.49501	0.446	0.132	0	A-1
EEA1	0	1.19076	0.533	0.22	0	A-1
NEMF	0	1.07344	0.523	0.21	0	A-1
PACSIN2	0	1.57822	0.458	0.145	0	A-1
EPB41	0	1.88504	0.397	0.084	0	A-1
DNAJC6	0	2.2938	0.392	0.079	0	A-1
USP33	0	1.18839	0.489	0.176	0	A-1
RABGAP1	0	1.4805	0.433	0.12	0	A-1
TTLL5	0	1.92935	0.379	0.066	0	A-1
UTY	0	2.65953	0.372	0.059	0	A-1
ST3GAL3	0	2.137	0.382	0.07	0	A-1
TTC7A	0	2.20147	0.373	0.061	0	A-1
MAP3K13	0	1.45481	0.49	0.178	0	A-1
PIK3R1	0	1.31772	0.486	0.174	0	A-1
RNGTT	0	2.03287	0.378	0.066	0	A-1
CPM	0	2.00961	0.432	0.12	0	A-1
BTBD3	0	1.66803	0.424	0.112	0	A-1
MARCH6	0	0.99702	0.571	0.259	0	A-1
FNBP1L	0	1.30808	0.46	0.149	0	A-1
SPTBN1	0	0.970595	0.558	0.247	0	A-1
UBE2E2	0	1.64683	0.4	0.089	0	A-1
ADGRL2	0	2.19478	0.422	0.111	0	A-1
XRN1	0	1.14542	0.484	0.173	0	A-1
ZNF721	0	1.5134	0.427	0.116	0	A-1
ZNF451	0	1.0962	0.507	0.196	0	A-1
COA1	0	1.39802	0.483	0.172	0	A-1
CHKA	0	1.61191	0.433	0.122	0	A-1
MED13	0	1.19735	0.488	0.177	0	A-1
RPTOR	0	2.19685	0.367	0.056	0	A-1
KIAA1328	0	2.086	0.374	0.063	0	A-1
LIPE-AS1	0	2.56067	0.363	0.052	0	A-1
ARHGAP24	0	2.46494	0.407	0.096	0	A-1
AC079781.5	0	2.75166	0.346	0.035	0	A-1
HNRNPC	0	1.0871	0.707	0.396	0	A-1
PHACTR2	0	1.20023	0.686	0.376	0	A-1
EPC1	0	1.06369	0.526	0.216	0	A-1
ARHGEF11	0	2.05376	0.382	0.072	0	A-1
ASCC3	0	1.14845	0.488	0.178	0	A-1
CLVS2	0	3.01214	0.358	0.048	0	A-1
LRP6	0	1.592	0.425	0.115	0	A-1
CPNE8	0	1.59918	0.444	0.134	0	A-1
RBMS3	0	1.87064	0.405	0.096	0	A-1
WDR63	0	2.32047	0.367	0.058	0	A-1
KDM3B	0	1.86008	0.39	0.081	0	A-1
MLXIPL	0	1.17199	0.499	0.19	0	A-1
TENT4B	0	1.54046	0.422	0.113	0	A-1
MIRLET7BHG	0	2.20274	0.36	0.051	0	A-1
ARMCX4	0	2.10896	0.371	0.062	0	A-1
ECPAS	0	1.31779	0.47	0.161	0	A-1
ADAM22	0	1.80433	0.405	0.097	0	A-1
ZEB1	0	1.19252	0.397	0.089	0	A-1
SH3BP5	0	1.07123	0.639	0.331	0	A-1
TFDP2	0	1.2987	0.511	0.203	0	A-1
KLHL24	0	1.46517	0.434	0.126	0	A-1
BAZ1B	0	1.42669	0.442	0.134	0	A-1
MPP7	0	2.7458	0.352	0.044	0	A-1
ZNF493	0	1.34239	0.445	0.137	0	A-1
USP48	0	1.0499	0.524	0.217	0	A-1
IGSF11	0	3.00794	0.337	0.03	0	A-1
PABPN1	0	1.29378	0.458	0.151	0	A-1
FGGY	0	2.47476	0.357	0.05	0	A-1
INPP4B	0	1.89636	0.365	0.058	0	A-1
ITGA1	0	0.853658	0.638	0.331	0	A-1
SFMBT2	0	1.47037	0.364	0.057	0	A-1
PITPNM2	0	2.08368	0.369	0.062	0	A-1
PTPN14	0	1.79524	0.405	0.099	0	A-1
R3HDM1	0	1.53779	0.426	0.12	0	A-1
GALNT10	0	1.47052	0.421	0.115	0	A-1
LMTK2	0	2.65	0.345	0.039	0	A-1
TBL1X	0	2.08045	0.375	0.069	0	A-1
CPLANE1	0	1.12898	0.474	0.168	0	A-1
CD96	0	2.96349	0.338	0.033	0	A-1
ASXL1	0	1.32018	0.454	0.149	0	A-1
AC027117.2	0	3.19885	0.328	0.023	0	A-1
OGA	0	0.789935	0.577	0.272	0	A-1
PBRM1	0	1.26551	0.454	0.15	0	A-1
PPHLN1	0	1.15421	0.511	0.207	0	A-1
RAD50	0	1.12019	0.507	0.203	0	A-1
OGDH	0	1.80269	0.386	0.082	0	A-1
RB1CC1	0	1.13863	0.503	0.199	0	A-1
ZNF518A	0	1.02865	0.491	0.187	0	A-1
DICER1	0	1.05214	0.487	0.183	0	A-1
RALGAPB	0	1.50808	0.413	0.109	0	A-1
WARS2-AS1	0	2.53382	0.343	0.04	0	A-1
YAF2	0	1.39579	0.454	0.151	0	A-1
ZMAT1	0	1.72524	0.393	0.09	0	A-1
MITF	0	2.20019	0.348	0.045	0	A-1
SEC24B	0	1.7177	0.385	0.082	0	A-1
AC002451.1	0	1.83561	0.411	0.108	0	A-1
ABO	0	1.99997	0.373	0.07	0	A-1
GBF1	0	1.57801	0.399	0.097	0	A-1
EP400	0	1.21636	0.452	0.15	0	A-1
LUC7L	0	0.996505	0.545	0.243	0	A-1
TBC1D19	0	2.20925	0.365	0.063	0	A-1
ZNF117	0	1.21429	0.488	0.186	0	A-1
NR6A1	0	2.42143	0.347	0.045	0	A-1
ZC3H12C	0	1.87937	0.372	0.07	0	A-1
KLF12	0	2.04317	0.354	0.052	0	A-1
STK38L	0	1.88339	0.388	0.087	0	A-1
ARHGEF7	0	1.48746	0.392	0.091	0	A-1
SEPTIN6	0	1.03036	0.534	0.233	0	A-1
FIGN	0	1.93846	0.37	0.069	0	A-1
UBE2K	0	1.16676	0.499	0.198	0	A-1
VPS35L	0	1.86138	0.378	0.077	0	A-1
WRN	0	1.67109	0.396	0.096	0	A-1
IRS2	0	1.16267	0.517	0.217	0	A-1
SSBP3	0	1.6158	0.416	0.116	0	A-1
PDZRN3	0	2.97574	0.369	0.069	0	A-1
FIP1L1	0	1.49509	0.42	0.12	0	A-1
SPG11	0	1.26914	0.433	0.133	0	A-1
RCOR3	0	1.24761	0.451	0.152	0	A-1
ARID4B	0	0.855833	0.558	0.259	0	A-1
SEC31A	0	1.03608	0.522	0.223	0	A-1
GGA2	0	1.02827	0.516	0.217	0	A-1
NR2F1-AS1	0	1.81665	0.355	0.056	0	A-1
CAPS2	0	1.99821	0.368	0.069	0	A-1
RALGAPA2	0	1.66376	0.365	0.066	0	A-1
TLK1	0	1.16463	0.554	0.256	0	A-1
VGLL4	0	1.32554	0.451	0.153	0	A-1
POLK	0	1.16781	0.461	0.163	0	A-1
TMEM161B-AS1	0	1.12321	0.517	0.219	0	A-1
TTC37	0	1.04497	0.514	0.216	0	A-1
AL356124.1	0	2.40605	0.336	0.038	0	A-1
MAP3K4	0	1.83448	0.387	0.089	0	A-1
TMEM260	0	1.6969	0.384	0.086	0	A-1
TRIP11	0	1.00293	0.518	0.22	0	A-1
NCKAP1	0	1.1057	0.484	0.186	0	A-1
COL4A3	0	1.31273	0.427	0.129	0	A-1
ATE1	0	1.51872	0.416	0.118	0	A-1
TASP1	0	2.05902	0.364	0.066	0	A-1
USP32	0	1.54478	0.392	0.095	0	A-1
INTS6L	0	1.66439	0.391	0.094	0	A-1
ZNF680	0	1.4078	0.423	0.126	0	A-1
SCAI	0	2.01802	0.371	0.074	0	A-1
BPTF	0	0.74185	0.603	0.306	0	A-1
PPP6R2	0	1.41078	0.423	0.126	0	A-1
ALG13	0	1.32231	0.477	0.18	0	A-1
ASXL2	0	1.61532	0.39	0.094	0	A-1
ACYP2	0	1.33537	0.509	0.213	0	A-1
CCAR1	0	0.951936	0.507	0.211	0	A-1
SEMA3B	0	2.02815	0.354	0.058	0	A-1
WWP1	0	1.00838	0.43	0.134	0	A-1
DPF3	0	2.99264	0.324	0.028	0	A-1
MTM1	0	2.12933	0.353	0.057	0	A-1
SLC16A1-AS1	0	1.57397	0.398	0.103	0	A-1
UBE2E1	0	1.73833	0.39	0.095	0	A-1
RIC1	0	1.94735	0.354	0.059	0	A-1
MPPED2	0	2.43092	0.361	0.066	0	A-1
PHF20	0	1.41938	0.423	0.128	0	A-1
RBM39	0	0.783471	0.84	0.545	0	A-1
HSD17B4	0	1.50537	0.439	0.145	0	A-1
ENTPD1-AS1	0	1.56632	0.397	0.103	0	A-1
GOLGA8B	0	1.07351	0.519	0.225	0	A-1
ENOX2	0	2.30786	0.341	0.047	0	A-1
TTTY14	0	2.74554	0.343	0.049	0	A-1
DISP1	0	1.92684	0.352	0.058	0	A-1
ZDHHC14	0	1.69642	0.367	0.073	0	A-1
TAF3	0	1.68966	0.379	0.085	0	A-1
SYNE2	0	0.969743	0.473	0.179	0	A-1
PPP4R3A	0	1.30246	0.423	0.129	0	A-1
[truncated: 23,922 more rows]

## Sheet: Chromaffin cells
Supplementary Table 3
Supplementary Table 3. Differential gene expression per cell type in tumor samples. C-1, C-2, and C-3 - subpopulations of chromaffin cells.
gene	p_val	avg_log2FC	pct.1	pct.2	p_val_adj	cluster
NRG1	0	1.19491	0.929	0.396	0	C-6
FAM155A	0	1.30901	0.975	0.464	0	C-6
CCSER1	0	1.34815	0.974	0.512	0	C-6
HS6ST3	0	1.28438	0.862	0.406	0	C-6
RBFOX1	0	1.32666	0.812	0.371	0	C-6
FGF14	0	1.28349	0.923	0.484	0	C-6
CACNB2	0	1.26572	0.89	0.452	0	C-6
CACNA2D3	0	1.35202	0.889	0.452	0	C-6
AGBL4	0	1.29731	0.813	0.378	0	C-6
RALYL	0	1.17533	0.821	0.391	0	C-6
RORA	0	1.18068	0.908	0.482	0	C-6
UNC5C	0	1.298	0.879	0.457	0	C-6
PRKN	0	1.34077	0.805	0.391	0	C-6
MAGI2	0	1.23322	0.954	0.553	0	C-6
AUTS2	0	1.25178	0.913	0.521	0	C-6
RIMS2	0	1.22624	0.955	0.577	0	C-6
CNTNAP2	0	1.2393	0.731	0.356	0	C-6
CTNNA2	0	1.25481	0.694	0.342	0	C-6
TENM3	0	1.25114	0.755	0.404	0	C-6
IMMP2L	0	1.16901	0.726	0.384	0	C-6
CTNND2	0	1.22641	0.714	0.388	0	C-6
DANT2	0	1.38235	0.701	0.376	0	C-6
DPP6	0	1.21241	0.921	0.597	0	C-6
ADGRB3	0	1.20326	0.761	0.446	0	C-6
ASTN2	0	1.31404	0.673	0.362	0	C-6
PTPRN2	0	1.41954	0.78	0.47	0	C-6
LRBA	0	1.15103	0.803	0.5	0	C-6
BMPR1B	0	1.20817	0.74	0.441	0	C-6
NLGN1	0	1.29849	0.65	0.352	0	C-6
CADM2	0	1.12403	0.77	0.483	0	C-6
AC079160.1	0	1.27926	0.638	0.351	0	C-6
MGAT4C	0	1.1392	0.804	0.518	0	C-6
RBMS3	0	1.04471	0.808	0.523	0	C-6
NRXN3	0	1.14541	0.737	0.454	0	C-6
NEBL	0	1.28085	0.715	0.433	0	C-6
IGF1R	0	1.27955	0.77	0.489	0	C-6
DLC1	0	1.06539	0.799	0.522	0	C-6
GREB1L	0	1.34355	0.612	0.341	0	C-6
PWRN1	0	1.20806	0.687	0.422	0	C-6
MAML3	0	1.07919	0.671	0.406	0	C-6
KCNB2	0	1.32975	0.576	0.311	0	C-6
CACNA1C	0	1.14072	0.66	0.397	0	C-6
GPHN	0	1.18984	0.663	0.4	0	C-6
TRAPPC9	0	1.28343	0.626	0.364	0	C-6
UNC79	0	1.19041	0.714	0.452	0	C-6
DLGAP1	0	1.36626	0.533	0.272	0	C-6
AC007319.1	0	1.00931	0.54	0.28	0	C-6
JAZF1	0	1.24774	0.658	0.399	0	C-6
LRRTM4	0	0.875558	0.596	0.339	0	C-6
DMD	0	1.159	0.683	0.427	0	C-6
NCAM2	0	1.21577	0.643	0.389	0	C-6
KCNMA1	0	1.00773	0.796	0.544	0	C-6
AGBL1	0	1.4679	0.462	0.211	0	C-6
CNTN1	0	1.04707	0.732	0.485	0	C-6
ATRNL1	0	1.24682	0.567	0.32	0	C-6
HDAC9	0	0.979418	0.628	0.388	0	C-6
PLCB4	0	1.06761	0.741	0.502	0	C-6
GRM7	0	1.37712	0.411	0.175	0	C-6
PDE10A	0	0.992951	0.799	0.565	0	C-6
ZFAND3	0	1.10079	0.667	0.434	0	C-6
WWOX	0	1.22697	0.596	0.363	0	C-6
JMJD1C	0	1.02945	0.809	0.581	0	C-6
CACNA1B	0	1.43463	0.581	0.354	0	C-6
SYT1	0	0.809023	0.884	0.658	0	C-6
AGAP1	0	1.1893	0.599	0.381	0	C-6
NBEA	0	0.963358	0.8	0.584	0	C-6
SLC24A2	0	1.08276	0.648	0.433	0	C-6
HCN1	0	1.18019	0.565	0.351	0	C-6
PCDH9	0	0.946634	0.783	0.57	0	C-6
ERC1	0	1.02325	0.772	0.564	0	C-6
DSCAML1	0	1.56723	0.428	0.222	0	C-6
BTBD9	0	1.21298	0.544	0.339	0	C-6
RPS6KA2	0	1.4821	0.47	0.265	0	C-6
EML6	0	1.18819	0.598	0.396	0	C-6
MIR646HG	0	1.25636	0.532	0.331	0	C-6
SLIT3	0	0.989029	0.747	0.546	0	C-6
FTX	0	0.950896	0.968	0.769	0	C-6
DOCK3	0	1.33009	0.518	0.321	0	C-6
PTPRM	0	1.06032	0.618	0.424	0	C-6
ADK	0	1.18745	0.584	0.393	0	C-6
SSBP2	0	1.09241	0.653	0.463	0	C-6
RIMBP2	0	1.14815	0.651	0.467	0	C-6
MBD5	0	0.976572	0.71	0.529	0	C-6
SORBS2	0	0.803725	0.828	0.649	0	C-6
ITPR2	0	0.915169	0.794	0.616	0	C-6
TCF4	0	0.747613	0.882	0.763	0	C-6
PARD3B	8.01956e-305	1.20048	0.539	0.341	2.93524e-300	C-6
PLEKHA5	7.76559e-301	1.07088	0.623	0.457	2.84228e-296	C-6
XKR6	4.60097e-298	1.27629	0.507	0.324	1.684e-293	C-6
ANK2	6.74149e-298	0.880824	0.715	0.54	2.46745e-293	C-6
TNRC6A	1.25033e-293	0.92397	0.707	0.578	4.57634e-289	C-6
CRADD	2.94168e-288	1.27376	0.486	0.301	1.07669e-283	C-6
GRIK2	1.04756e-285	1.09642	0.545	0.344	3.83417e-281	C-6
LDLRAD4	4.52588e-282	1.11912	0.552	0.371	1.65652e-277	C-6
GAB2	6.8239e-281	1.25464	0.511	0.339	2.49762e-276	C-6
KCNMB2	3.53202e-280	1.26801	0.487	0.297	1.29276e-275	C-6
EFNA5	3.72701e-280	1.21018	0.505	0.318	1.36412e-275	C-6
DIP2C	6.63871e-278	1.36063	0.488	0.324	2.42983e-273	C-6
RGS7	2.20594e-273	1.27492	0.483	0.289	8.07396e-269	C-6
FBXL17	1.45791e-268	1.06516	0.565	0.392	5.33611e-264	C-6
SNAP91	7.35078e-268	1.13658	0.565	0.407	2.69046e-263	C-6
PRKCE	9.51826e-268	1.1171	0.548	0.378	3.48378e-263	C-6
FMN2	1.47335e-267	1.26544	0.505	0.319	5.39261e-263	C-6
TTC28	2.59163e-267	1.14109	0.527	0.348	9.48561e-263	C-6
TMEM132D	5.07397e-264	1.19442	0.49	0.296	1.85712e-259	C-6
ZBTB20	2.30739e-263	0.808792	0.716	0.574	8.44526e-259	C-6
SLC35F3	6.08468e-263	1.28519	0.395	0.203	2.22705e-258	C-6
NCAM1	9.23385e-262	0.909623	0.687	0.559	3.37968e-257	C-6
FHOD3	1.23222e-259	1.0964	0.558	0.386	4.51006e-255	C-6
CACNA2D1	1.63951e-259	0.96842	0.641	0.492	6.00077e-255	C-6
GRID1	7.56829e-258	1.25876	0.457	0.277	2.77007e-253	C-6
PACRG	1.63685e-257	1.32269	0.454	0.282	5.99102e-253	C-6
ROBO1	1.13794e-255	1.15667	0.46	0.26	4.16496e-251	C-6
GRID2	8.70378e-255	1.0761	0.492	0.287	3.18567e-250	C-6
SNTG1	5.29334e-254	1.22956	0.466	0.275	1.93741e-249	C-6
NR3C2	7.02959e-251	1.24934	0.473	0.311	2.5729e-246	C-6
PVT1	2.97762e-246	1.18485	0.513	0.357	1.08984e-241	C-6
ARL15	1.41195e-245	1.01954	0.501	0.329	5.16789e-241	C-6
NCKAP5	3.92508e-245	1.0083	0.578	0.415	1.43662e-240	C-6
PCBP3	1.75871e-243	1.33222	0.463	0.307	6.43707e-239	C-6
FAM163A	1.67499e-242	1.33713	0.442	0.267	6.13065e-238	C-6
BICD1	2.77896e-242	0.801911	0.723	0.589	1.01713e-237	C-6
MYT1L	1.32537e-239	0.81111	0.711	0.579	4.85097e-235	C-6
BBS9	1.59429e-239	1.13731	0.504	0.339	5.83525e-235	C-6
XYLT1	2.45219e-232	1.25105	0.482	0.333	8.97527e-228	C-6
KIAA1328	1.64744e-229	1.2282	0.479	0.333	6.02981e-225	C-6
CACNA1D	4.3655e-226	0.915836	0.619	0.482	1.59782e-221	C-6
PCLO	1.53646e-225	0.704359	0.795	0.703	5.62362e-221	C-6
STXBP5L	5.5665e-225	1.30951	0.449	0.299	2.0374e-220	C-6
SBF2	1.56892e-224	0.889291	0.626	0.484	5.74242e-220	C-6
VPS13B	1.1035e-222	1.08196	0.526	0.382	4.03894e-218	C-6
FER	1.40253e-222	0.920474	0.604	0.47	5.1334e-218	C-6
DLG2	1.70563e-222	1.10084	0.496	0.34	6.24279e-218	C-6
ERBB4	7.94232e-218	1.28263	0.351	0.181	2.90697e-213	C-6
ARHGAP26	2.50664e-217	0.933982	0.607	0.479	9.17457e-213	C-6
STXBP5	3.07141e-209	0.95683	0.583	0.461	1.12417e-204	C-6
ZEB1	4.1106e-209	0.907138	0.594	0.459	1.50452e-204	C-6
MACROD2	3.56441e-204	1.1904	0.431	0.279	1.30461e-199	C-6
NRG3	5.02933e-203	1.22357	0.3	0.146	1.84079e-198	C-6
DYNC1I1	1.77373e-202	0.997556	0.568	0.441	6.49203e-198	C-6
SPOCK3	1.00816e-200	1.03775	0.53	0.379	3.68995e-196	C-6
STK33	1.93367e-200	1.21623	0.451	0.309	7.07744e-196	C-6
RABGAP1L	2.2345e-196	0.956834	0.548	0.415	8.17848e-192	C-6
TMEM178B	2.82097e-196	1.16807	0.457	0.306	1.0325e-191	C-6
PPFIA2	1.22858e-195	1.0708	0.522	0.378	4.49671e-191	C-6
MAP2K5	1.39606e-193	1.1639	0.46	0.328	5.1097e-189	C-6
ZCCHC7	6.09477e-190	1.05308	0.501	0.375	2.23075e-185	C-6
FARS2	6.47518e-189	1.21039	0.422	0.289	2.36998e-184	C-6
UMAD1	4.80353e-188	1.13884	0.464	0.334	1.75814e-183	C-6
FTO	5.5212e-186	1.09339	0.475	0.349	2.02082e-181	C-6
PAK3	3.91149e-184	0.864513	0.624	0.525	1.43165e-179	C-6
ROBO2	3.25254e-182	0.980144	0.497	0.347	1.19046e-177	C-6
SDK1	1.94377e-181	1.24879	0.364	0.214	7.11438e-177	C-6
ATP8A2	4.65142e-181	1.24715	0.422	0.291	1.70246e-176	C-6
CPEB3	6.24128e-181	1.15848	0.455	0.332	2.28437e-176	C-6
PARD3	3.69092e-180	1.10284	0.446	0.302	1.35091e-175	C-6
ZNF704	8.19392e-180	0.825554	0.624	0.523	2.99906e-175	C-6
EML5	9.86388e-176	0.840368	0.621	0.506	3.61028e-171	C-6
DENND5B	1.35463e-175	1.13494	0.47	0.359	4.9581e-171	C-6
VTI1A	4.83792e-175	1.10572	0.465	0.342	1.77073e-170	C-6
TRIO	4.23887e-169	0.848009	0.579	0.473	1.55147e-164	C-6
NALCN	3.22497e-168	1.1768	0.444	0.323	1.18037e-163	C-6
COG5	3.65332e-168	1.01817	0.5	0.388	1.33715e-163	C-6
ADAMTS12	4.82688e-167	1.2817	0.373	0.243	1.76669e-162	C-6
NAV2	1.749e-165	1.01154	0.488	0.361	6.40153e-161	C-6
ANO6	1.19977e-163	0.958848	0.528	0.425	4.39126e-159	C-6
SMYD3	5.24304e-163	1.12944	0.418	0.278	1.91901e-158	C-6
AKT3	3.64068e-161	0.921169	0.555	0.444	1.33252e-156	C-6
FUT8	5.69142e-161	1.22063	0.419	0.297	2.08312e-156	C-6
CLASP1	1.02568e-160	1.03525	0.485	0.377	3.7541e-156	C-6
CDKAL1	3.30219e-158	1.07258	0.453	0.341	1.20863e-153	C-6
LINC01278	5.02551e-158	1.05346	0.467	0.357	1.83939e-153	C-6
CADM1	7.32502e-157	0.960259	0.552	0.465	2.68103e-152	C-6
PCDH15	7.87384e-156	1.38389	0.258	0.133	2.8819e-151	C-6
TCF12	3.28457e-155	0.812898	0.51	0.398	1.20219e-150	C-6
OPCML	3.50808e-155	1.18394	0.291	0.156	1.28399e-150	C-6
CAMK2B	3.8772e-155	0.852372	0.584	0.508	1.41909e-150	C-6
DPYD	1.39136e-153	0.864177	0.506	0.38	5.09253e-149	C-6
ATXN1	3.0379e-153	0.874143	0.544	0.444	1.1119e-148	C-6
FAM168A	1.62887e-147	1.2129	0.408	0.291	5.96181e-143	C-6
MAP3K5	7.39102e-147	1.08421	0.46	0.359	2.70519e-142	C-6
DYM	5.62391e-146	1.13838	0.421	0.315	2.05841e-141	C-6
CHST11	7.61147e-145	1.08343	0.382	0.258	2.78588e-140	C-6
KCNQ2	3.17319e-144	1.07418	0.489	0.422	1.16142e-139	C-6
GALNT13	4.37247e-142	1.21445	0.357	0.234	1.60037e-137	C-6
MAPK10	7.09754e-142	0.808711	0.589	0.504	2.59777e-137	C-6
CDH18	6.54466e-141	0.998942	0.47	0.359	2.39541e-136	C-6
PBX3	8.03668e-140	1.07889	0.446	0.35	2.9415e-135	C-6
NOL4	1.07475e-139	1.05744	0.439	0.326	3.9337e-135	C-6
CELF4	3.97409e-139	0.930412	0.53	0.461	1.45456e-134	C-6
COMMD10	4.82806e-139	1.13985	0.417	0.315	1.76712e-134	C-6
CADPS2	1.27468e-136	1.11125	0.421	0.318	4.66547e-132	C-6
ARID1B	1.56584e-136	0.631604	0.671	0.611	5.73113e-132	C-6
LSAMP	2.56618e-136	0.970831	0.434	0.296	9.39249e-132	C-6
EXOC4	6.13693e-136	0.870666	0.504	0.411	2.24618e-131	C-6
PRR16	2.38525e-135	1.12143	0.378	0.256	8.73026e-131	C-6
ADAMTS9-AS2	6.73377e-134	1.19529	0.396	0.283	2.46463e-129	C-6
NSMCE2	2.19107e-133	1.10762	0.408	0.308	8.01955e-129	C-6
BCAS3	1.39298e-132	1.0453	0.426	0.315	5.09846e-128	C-6
NHS	3.9807e-131	1.27902	0.345	0.234	1.45698e-126	C-6
GLCCI1	1.03478e-130	0.943289	0.48	0.38	3.78742e-126	C-6
AL355612.1	4.19125e-130	1.16273	0.337	0.212	1.53404e-125	C-6
ANKS1B	1.10333e-129	1.10055	0.399	0.288	4.0383e-125	C-6
GDAP1	1.63008e-124	1.01483	0.458	0.369	5.96626e-120	C-6
NAV3	1.66514e-124	0.750694	0.362	0.228	6.09458e-120	C-6
MIR137HG	6.10665e-124	0.911784	0.497	0.416	2.2351e-119	C-6
AC009899.1	1.35706e-123	1.47156	0.286	0.183	4.96697e-119	C-6
CADPS	1.96598e-123	0.929798	0.502	0.421	7.19569e-119	C-6
AKAP13	7.85978e-122	0.718866	0.581	0.533	2.87676e-117	C-6
AC025159.1	2.50112e-121	1.00453	0.44	0.336	9.15434e-117	C-6
GPR158	9.96382e-121	1.07402	0.405	0.301	3.64686e-116	C-6
EXOC6B	1.82311e-119	1.01522	0.429	0.337	6.67277e-115	C-6
NCOA2	3.50333e-119	1.03832	0.42	0.333	1.28225e-114	C-6
AC124254.2	5.66939e-119	1.38975	0.298	0.191	2.07505e-114	C-6
AL008633.1	3.79281e-118	1.21105	0.339	0.231	1.38821e-113	C-6
TBC1D5	4.25507e-118	0.931625	0.438	0.348	1.5574e-113	C-6
HERC4	8.97435e-118	0.858985	0.528	0.466	3.2847e-113	C-6
XPR1	7.17973e-117	1.0702	0.429	0.349	2.62785e-112	C-6
ADAMTS19	1.51211e-115	1.047	0.435	0.335	5.53448e-111	C-6
FRY	2.70517e-115	1.01979	0.446	0.353	9.90119e-111	C-6
ASAP1	2.97298e-115	0.792334	0.512	0.447	1.08814e-110	C-6
MAP7	5.84281e-115	0.893948	0.499	0.434	2.13853e-110	C-6
OTUD7A	1.26133e-113	1.35242	0.316	0.216	4.61658e-109	C-6
TLN2	3.47923e-113	1.14153	0.424	0.348	1.27343e-108	C-6
LRRC4C	3.65723e-113	1.07974	0.413	0.317	1.33858e-108	C-6
TBX20	6.78272e-113	1.27188	0.334	0.237	2.48254e-108	C-6
RYR2	6.85215e-113	1.07459	0.345	0.222	2.50796e-108	C-6
CDH4	1.2159e-112	1.55287	0.258	0.159	4.45032e-108	C-6
CHRM3	5.82286e-112	1.16774	0.318	0.203	2.13123e-107	C-6
DACH1	5.09869e-110	0.997644	0.434	0.339	1.86617e-105	C-6
GRIK1	1.34461e-107	1.23147	0.289	0.183	4.92139e-103	C-6
FRAS1	1.15142e-104	1.12278	0.304	0.191	4.2143e-100	C-6
MLLT10	5.54515e-104	0.943129	0.459	0.398	2.02958e-99	C-6
RANBP17	5.79774e-104	1.18112	0.37	0.282	2.12203e-99	C-6
CLASP2	1.11763e-103	0.67742	0.587	0.551	4.09065e-99	C-6
ZNF609	2.3275e-103	0.925916	0.439	0.366	8.51887e-99	C-6
GMDS-DT	2.49209e-103	1.10304	0.383	0.298	9.12131e-99	C-6
SCAPER	3.24306e-103	0.748608	0.549	0.504	1.18699e-98	C-6
ANKRD17	8.27645e-103	0.788636	0.515	0.464	3.02926e-98	C-6
ATP9B	1.41834e-101	1.03852	0.415	0.345	5.19126e-97	C-6
PTK2	7.1189e-101	0.915579	0.451	0.38	2.60559e-96	C-6
TSHZ2	8.85739e-101	0.679755	0.576	0.479	3.24189e-96	C-6
FAF1	2.35119e-100	1.0005	0.39	0.312	8.60557e-96	C-6
BABAM2	1.59169e-99	1.06118	0.379	0.288	5.82574e-95	C-6
PPP3CA	4.04297e-99	0.965756	0.442	0.382	1.47977e-94	C-6
MAST4	2.32331e-98	1.11739	0.351	0.253	8.50356e-94	C-6
RNLS	1.47498e-96	1.24407	0.328	0.242	5.39856e-92	C-6
CSGALNACT1	2.56025e-95	1.17564	0.317	0.223	9.37078e-91	C-6
ABLIM1	2.741e-95	1.04887	0.392	0.311	1.00323e-90	C-6
AKAP6	6.57025e-95	0.798971	0.515	0.454	2.40478e-90	C-6
GMDS	8.24809e-95	1.24221	0.317	0.234	3.01888e-90	C-6
PDE4D	1.06163e-93	0.878682	0.398	0.304	3.88566e-89	C-6
PDE3A	1.8566e-92	0.974449	0.337	0.224	6.79536e-88	C-6
HDAC4	2.84578e-92	1.1762	0.36	0.286	1.04158e-87	C-6
TNKS	4.12215e-92	0.872023	0.459	0.404	1.50875e-87	C-6
AC104596.1	5.46664e-92	1.28656	0.297	0.211	2.00085e-87	C-6
C20orf194	4.82001e-91	0.970827	0.408	0.344	1.76417e-86	C-6
PCNX2	7.46081e-91	0.896274	0.469	0.409	2.73073e-86	C-6
RAB3C	5.23704e-90	0.834074	0.502	0.457	1.91681e-85	C-6
CCDC91	5.32901e-90	0.892355	0.446	0.386	1.95047e-85	C-6
ARHGEF28	7.8037e-90	1.18589	0.345	0.264	2.85623e-85	C-6
RNF150	1.17095e-89	0.886921	0.435	0.365	4.2858e-85	C-6
EBF1	6.81636e-89	1.12941	0.333	0.255	2.49486e-84	C-6
FAM49B	1.5114e-88	0.88585	0.442	0.382	5.53189e-84	C-6
SIK2	1.79261e-88	1.02322	0.398	0.329	6.56112e-84	C-6
FNDC3A	1.91052e-88	0.631506	0.595	0.565	6.99269e-84	C-6
GRIP1	2.77385e-88	1.07598	0.341	0.25	1.01526e-83	C-6
FOCAD	6.49053e-87	1.06933	0.363	0.287	2.3756e-82	C-6
PTPRS	7.45709e-87	1.40337	0.298	0.223	2.72937e-82	C-6
AL357153.2	8.72285e-86	1.44074	0.27	0.192	3.19265e-81	C-6
ITFG1	1.15115e-85	0.911005	0.444	0.398	4.21333e-81	C-6
AOPEP	1.49664e-85	1.03861	0.385	0.321	5.47786e-81	C-6
THSD7A	2.05907e-85	0.937333	0.432	0.358	7.53639e-81	C-6
CAMK1D	1.64065e-84	1.01273	0.362	0.288	6.00495e-80	C-6
SLCO3A1	1.85446e-84	0.971462	0.42	0.369	6.78749e-80	C-6
MSI2	2.26122e-83	0.624804	0.61	0.583	8.27628e-79	C-6
SIK3	8.00933e-83	1.00063	0.385	0.322	2.93149e-78	C-6
RERE	2.14729e-82	0.771057	0.457	0.398	7.8593e-78	C-6
PDE4B	2.17694e-82	0.962208	0.259	0.162	7.96782e-78	C-6
TOX3	2.45067e-82	1.33891	0.279	0.201	8.96969e-78	C-6
PAM	1.22969e-81	0.660797	0.559	0.517	4.50079e-77	C-6
CDC14B	1.28525e-81	1.02092	0.411	0.342	4.70414e-77	C-6
MAPK8	1.55915e-81	1.10064	0.361	0.296	5.70665e-77	C-6
HCG17	4.11204e-81	1.4896	0.258	0.183	1.50505e-76	C-6
MTCL1	4.93781e-81	1.07858	0.384	0.326	1.80729e-76	C-6
ADCY2	3.52356e-80	1.22801	0.312	0.238	1.28966e-75	C-6
SOX5	2.56451e-78	0.900842	0.317	0.221	9.38636e-74	C-6
HERC1	5.54544e-78	0.813904	0.463	0.426	2.02969e-73	C-6
AC002460.2	6.36269e-78	1.19556	0.278	0.195	2.32881e-73	C-6
AC008014.1	1.0069e-77	1.21198	0.295	0.218	3.68536e-73	C-6
VLDLR-AS1	1.09462e-77	1.18933	0.314	0.235	4.00643e-73	C-6
CENPP	1.26455e-77	1.26551	0.283	0.207	4.62837e-73	C-6
NR6A1	5.51513e-77	1.30917	0.286	0.213	2.01859e-72	C-6
UBR5	8.05452e-77	0.834692	0.451	0.413	2.94803e-72	C-6
PCSK2	1.01355e-76	0.651061	0.561	0.516	3.70969e-72	C-6
CDC42BPA	8.29884e-76	0.788853	0.504	0.473	3.03746e-71	C-6
SVIL	8.92791e-76	0.889643	0.431	0.387	3.2677e-71	C-6
CNNM2	1.90471e-75	1.22461	0.315	0.249	6.97144e-71	C-6
SFMBT2	3.14742e-75	0.871967	0.358	0.292	1.15199e-70	C-6
EHBP1	1.38489e-74	0.956383	0.383	0.325	5.06882e-70	C-6
PHF21A	1.7379e-74	0.930204	0.393	0.334	6.3609e-70	C-6
TPST1	4.62512e-74	1.21789	0.313	0.245	1.69284e-69	C-6
LIMCH1	5.85544e-74	0.937326	0.409	0.359	2.14315e-69	C-6
SORCS1	9.98177e-74	0.893761	0.383	0.301	3.65343e-69	C-6
FOXO3	1.75515e-73	0.818956	0.438	0.393	6.42403e-69	C-6
MAP2	5.22844e-73	0.707061	0.596	0.598	1.91366e-68	C-6
NCOA1	1.3425e-72	0.958176	0.381	0.329	4.9137e-68	C-6
CBFA2T2	2.93214e-72	1.07207	0.361	0.307	1.07319e-67	C-6
SUSD4	5.13078e-72	1.14688	0.313	0.233	1.87792e-67	C-6
MAML2	3.99124e-71	0.869301	0.378	0.315	1.46083e-66	C-6
EIF4G3	5.59274e-71	0.63481	0.512	0.47	2.047e-66	C-6
TMEM232	9.49815e-71	1.28999	0.28	0.209	3.47642e-66	C-6
ELMO1	4.26754e-70	0.672825	0.406	0.338	1.56196e-65	C-6
KIAA1211	4.8921e-70	1.25558	0.291	0.224	1.79056e-65	C-6
PLCL1	7.11942e-70	1.04037	0.298	0.219	2.60578e-65	C-6
BIRC6	1.19272e-68	0.698363	0.511	0.497	4.36548e-64	C-6
BTRC	3.58466e-68	1.0938	0.331	0.268	1.31202e-63	C-6
WDR7	6.12848e-68	0.986618	0.365	0.314	2.24309e-63	C-6
CDK14	6.11257e-67	1.1881	0.309	0.246	2.23726e-62	C-6
FOXN3	1.22509e-66	0.710592	0.406	0.352	4.48395e-62	C-6
PWRN4	1.98727e-66	1.36582	0.251	0.184	7.27361e-62	C-6
DNM3	2.11733e-66	1.01376	0.371	0.312	7.74965e-62	C-6
PDLIM5	1.10442e-65	0.883184	0.416	0.379	4.04231e-61	C-6
PLCXD3	2.5043e-65	0.89859	0.418	0.37	9.16597e-61	C-6
SYT14	3.1976e-65	0.97775	0.408	0.358	1.17035e-60	C-6
SUPT3H	1.17689e-64	1.10367	0.306	0.244	4.30752e-60	C-6
MPPED2	6.14537e-64	1.14358	0.307	0.247	2.24927e-59	C-6
COL22A1	7.39973e-64	1.10545	0.342	0.285	2.70838e-59	C-6
GNAO1	2.43835e-63	1.02171	0.386	0.352	8.9246e-59	C-6
TRMT11	4.17939e-63	0.855586	0.426	0.389	1.5297e-58	C-6
AMBRA1	6.19737e-63	1.25316	0.274	0.214	2.2683e-58	C-6
DENND4A	1.07227e-62	0.865157	0.419	0.389	3.9246e-58	C-6
PTEN	2.70628e-62	0.706086	0.475	0.459	9.90525e-58	C-6
PCCA	1.66643e-61	1.03162	0.33	0.274	6.09931e-57	C-6
TRHDE	4.37579e-61	1.20186	0.258	0.186	1.60158e-56	C-6
KHDRBS3	2.61578e-60	0.941051	0.396	0.352	9.57401e-56	C-6
HULC	7.35039e-60	1.12955	0.295	0.231	2.69032e-55	C-6
CAMK4	8.53825e-60	0.650492	0.519	0.505	3.12508e-55	C-6
SEZ6L	1.57552e-59	0.905201	0.395	0.346	5.76654e-55	C-6
SLC18A1	1.69495e-58	0.745234	0.453	0.412	6.20367e-54	C-6
BMERB1	2.32437e-58	1.11835	0.347	0.309	8.50743e-54	C-6
DPH6	3.8573e-58	0.941123	0.377	0.334	1.41181e-53	C-6
FKBP5	5.41099e-58	0.637004	0.429	0.391	1.98048e-53	C-6
RBFOX2	1.43772e-57	0.866443	0.384	0.344	5.26221e-53	C-6
ADD3	2.83845e-57	0.909967	0.419	0.387	1.0389e-52	C-6
TRAF3IP2-AS1	3.3846e-57	1.06954	0.316	0.267	1.2388e-52	C-6
SETBP1	4.41891e-57	0.909982	0.354	0.304	1.61736e-52	C-6
BICRAL	4.4388e-57	1.08777	0.32	0.271	1.62464e-52	C-6
SPTBN4	4.44702e-57	1.27141	0.305	0.257	1.62765e-52	C-6
PPP2R2B	6.46364e-57	0.943787	0.362	0.306	2.36576e-52	C-6
TENM1	8.70636e-57	0.921382	0.383	0.34	3.18661e-52	C-6
ZNF248	8.92585e-57	0.995825	0.371	0.333	3.26695e-52	C-6
GALNT18	2.33998e-56	1.12473	0.312	0.26	8.56458e-52	C-6
RUNX1T1	5.80235e-56	1.03304	0.337	0.287	2.12372e-51	C-6
CA10	7.01692e-56	1.19412	0.271	0.211	2.56826e-51	C-6
MON2	7.26432e-56	0.730868	0.471	0.463	2.65881e-51	C-6
ARFGEF3	1.70193e-55	0.589175	0.547	0.542	6.22922e-51	C-6
ZSWIM6	1.37356e-54	0.780416	0.343	0.292	5.02736e-50	C-6
LINC01473	2.7207e-54	1.0646	0.316	0.265	9.95803e-50	C-6
KCNH5	4.21269e-54	1.03107	0.316	0.254	1.54189e-49	C-6
TTC17	8.63783e-54	0.781738	0.42	0.392	3.16153e-49	C-6
FAM120B	1.12969e-53	1.0662	0.336	0.297	4.1348e-49	C-6
ARMH3	1.81404e-52	1.15398	0.286	0.236	6.63956e-48	C-6
NBAS	1.85476e-52	0.912858	0.372	0.335	6.78859e-48	C-6
NFAT5	2.59576e-52	0.7122	0.458	0.446	9.50073e-48	C-6
CHD2	4.42575e-52	0.593995	0.521	0.529	1.61987e-47	C-6
WDPCP	5.10261e-51	1.03495	0.319	0.272	1.86761e-46	C-6
MYO9A	7.70978e-51	0.804401	0.42	0.404	2.82186e-46	C-6
TBCK	2.47859e-50	0.926574	0.364	0.331	9.07188e-46	C-6
DTNA	7.82476e-50	0.832269	0.376	0.329	2.86394e-45	C-6
HIVEP3	8.83671e-50	1.12356	0.28	0.229	3.23432e-45	C-6
PLEKHA6	9.80169e-50	1.09518	0.328	0.286	3.58752e-45	C-6
FAM172A	1.05932e-48	0.783055	0.398	0.37	3.8772e-44	C-6
KAT6B	1.42292e-48	0.732786	0.46	0.456	5.20803e-44	C-6
AFF3	8.25731e-48	1.09168	0.296	0.241	3.02226e-43	C-6
METTL15	3.90927e-47	0.985825	0.324	0.283	1.43083e-42	C-6
GABRB3	7.34266e-47	0.990388	0.353	0.322	2.68749e-42	C-6
RALGAPA1	1.48628e-45	0.706966	0.472	0.474	5.43993e-41	C-6
SAMD5	1.59585e-45	1.05177	0.295	0.244	5.84096e-41	C-6
ARIH1	1.63826e-45	0.800326	0.417	0.406	5.99619e-41	C-6
MICU2	5.32162e-45	0.836378	0.397	0.37	1.94777e-40	C-6
TIAM2	6.45352e-45	1.18602	0.27	0.226	2.36205e-40	C-6
MTSS1	8.78268e-45	0.747968	0.391	0.372	3.21455e-40	C-6
ICA1	1.46894e-43	0.68481	0.458	0.452	5.37645e-39	C-6
ATF7IP	4.1564e-43	0.736608	0.444	0.444	1.52128e-38	C-6
GBF1	4.67249e-43	1.00439	0.329	0.301	1.71018e-38	C-6
SCMH1	1.09811e-42	1.1784	0.263	0.218	4.0192e-38	C-6
TMOD1	1.27604e-42	0.795044	0.418	0.415	4.67042e-38	C-6
AHCYL2	2.25592e-42	1.18047	0.263	0.218	8.25688e-38	C-6
PPP1R16B	2.95736e-42	1.1301	0.292	0.252	1.08242e-37	C-6
UGGT2	5.48189e-42	0.911559	0.359	0.331	2.00642e-37	C-6
PLCB1	5.5597e-42	0.867234	0.274	0.217	2.03491e-37	C-6
CAMTA1	6.09122e-42	0.615958	0.491	0.496	2.22945e-37	C-6
UBE3D	9.41528e-42	1.03856	0.312	0.274	3.44609e-37	C-6
ATE1	1.40862e-41	0.894692	0.364	0.341	5.1557e-37	C-6
CUX1	2.68417e-41	0.785737	0.404	0.391	9.82435e-37	C-6
SCFD2	2.78169e-41	1.09578	0.268	0.224	1.01813e-36	C-6
UBE2E2	3.06559e-41	0.832797	0.309	0.269	1.12204e-36	C-6
SCN8A	4.33491e-41	0.795116	0.399	0.376	1.58662e-36	C-6
DENND1A	9.78107e-41	0.935572	0.293	0.253	3.57997e-36	C-6
PAN3	1.11618e-40	0.965723	0.308	0.271	4.08534e-36	C-6
RFX7	1.55545e-40	0.967994	0.318	0.286	5.69309e-36	C-6
LINC01515	1.75609e-40	1.07612	0.273	0.227	6.42745e-36	C-6
AEBP2	1.96174e-40	0.988165	0.33	0.3	7.18015e-36	C-6
WDR70	4.53183e-40	0.850339	0.376	0.357	1.65869e-35	C-6
RFX3	5.22025e-40	0.712054	0.396	0.372	1.91066e-35	C-6
LCOR	3.84386e-39	0.820284	0.38	0.368	1.40689e-34	C-6
GSE1	1.47129e-38	0.857464	0.395	0.389	5.38508e-34	C-6
MED13L	2.08442e-38	0.572963	0.466	0.464	7.6292e-34	C-6
SPIDR	6.62089e-38	0.829101	0.331	0.296	2.42331e-33	C-6
SYNPO2	2.10912e-37	0.915382	0.343	0.317	7.71957e-33	C-6
KANSL1	2.41252e-37	0.571462	0.478	0.489	8.83007e-33	C-6
SYNE1	2.76264e-37	0.465764	0.518	0.528	1.01115e-32	C-6
TMTC1	2.94227e-37	1.05146	0.28	0.238	1.0769e-32	C-6
JAKMIP2	2.97514e-37	0.893678	0.348	0.327	1.08893e-32	C-6
CTIF	3.47758e-37	1.05711	0.293	0.259	1.27283e-32	C-6
NEXMIF	4.93619e-37	1.15663	0.274	0.238	1.8067e-32	C-6
OSBPL6	5.8351e-37	1.06435	0.31	0.284	2.1357e-32	C-6
DLEU2	1.09074e-36	0.640171	0.427	0.419	3.9922e-32	C-6
RTN1	1.19418e-36	1.07288	0.287	0.249	4.37082e-32	C-6
CHD9	2.28862e-36	0.421447	0.592	0.637	8.37659e-32	C-6
SCAF8	5.14009e-36	0.944396	0.323	0.299	1.88132e-31	C-6
CCSER2	6.641e-36	0.863641	0.363	0.351	2.43067e-31	C-6
FNIP1	7.79569e-36	0.806254	0.383	0.374	2.8533e-31	C-6
SSH2	1.00928e-35	0.818321	0.298	0.262	3.69408e-31	C-6
PRH1	1.14202e-35	0.923892	0.338	0.318	4.17992e-31	C-6
SGMS1	2.16e-35	0.931409	0.314	0.288	7.90581e-31	C-6
RNF130	2.47063e-35	0.959154	0.312	0.282	9.04276e-31	C-6
WDFY3	2.74298e-35	0.731769	0.382	0.37	1.00396e-30	C-6
RPTOR	1.36273e-34	1.17048	0.25	0.213	4.98773e-30	C-6
GARNL3	3.39976e-34	1.17262	0.263	0.229	1.24435e-29	C-6
PTPRK	4.39774e-34	0.816294	0.332	0.293	1.60962e-29	C-6
INVS	4.52143e-34	1.08627	0.269	0.235	1.65489e-29	C-6
SNX29	8.82598e-34	0.842051	0.323	0.297	3.2304e-29	C-6
RBMS1	1.14333e-33	0.542774	0.471	0.487	4.18471e-29	C-6
CCNH	1.99115e-33	0.890872	0.356	0.341	7.28779e-29	C-6
KDM6A	2.6296e-33	1.01745	0.291	0.265	9.62461e-29	C-6
TCF7L2	8.35849e-33	0.948313	0.292	0.259	3.05929e-28	C-6
LINC01725	8.38114e-33	0.850901	0.334	0.304	3.06758e-28	C-6
PDE3B	9.07597e-33	1.02801	0.257	0.215	3.3219e-28	C-6
CCNY	1.26645e-32	0.969019	0.289	0.26	4.63533e-28	C-6
TMEM14B	1.85384e-32	0.99347	0.34	0.331	6.78523e-28	C-6
PDE8A	1.85787e-32	0.865555	0.333	0.31	6.79998e-28	C-6
GNAQ	2.21752e-32	0.679559	0.382	0.373	8.11634e-28	C-6
NRCAM	3.2373e-32	0.539375	0.528	0.552	1.18488e-27	C-6
MAPT	7.28459e-32	0.995479	0.326	0.309	2.66623e-27	C-6
FBXW4	7.28853e-32	1.06195	0.28	0.253	2.66767e-27	C-6
SSBP3	1.60231e-31	0.959108	0.328	0.312	5.86462e-27	C-6
KCNQ5	1.64746e-31	0.779659	0.277	0.222	6.02985e-27	C-6
SRGAP1	2.39762e-31	0.644481	0.416	0.418	8.77552e-27	C-6
KLHL13	2.43864e-31	0.841272	0.346	0.323	8.92566e-27	C-6
KDM4C	3.37771e-30	0.841297	0.321	0.298	1.23627e-25	C-6
URGCP	1.20344e-29	1.07388	0.302	0.286	4.40471e-25	C-6
TEAD1	1.57807e-29	0.534635	0.467	0.474	5.77589e-25	C-6
RPRD2	2.3746e-29	0.899052	0.328	0.314	8.69127e-25	C-6
ZNF407	2.63664e-29	0.898537	0.314	0.291	9.65035e-25	C-6
MEG8	2.90084e-29	0.340905	0.661	0.685	1.06173e-24	C-6
RAB28	4.5025e-29	1.14386	0.255	0.227	1.64796e-24	C-6
DCLK1	5.86662e-29	0.891654	0.312	0.283	2.14724e-24	C-6
PSPC1	6.97464e-29	0.832966	0.348	0.339	2.55279e-24	C-6
VWA8	8.29652e-29	0.952584	0.282	0.258	3.03661e-24	C-6
PPP6R3	1.27436e-28	0.775119	0.384	0.392	4.66428e-24	C-6
POGZ	1.39536e-28	0.67706	0.414	0.428	5.10717e-24	C-6
REV3L	1.40491e-28	0.46987	0.518	0.55	5.1421e-24	C-6
MAP4K3	2.68567e-28	0.985245	0.287	0.266	9.82982e-24	C-6
STAU2	2.86397e-28	0.989105	0.28	0.256	1.04824e-23	C-6
LCORL	3.04146e-28	0.770079	0.372	0.368	1.11321e-23	C-6
SNAP25	7.39627e-28	0.722394	0.4	0.412	2.70711e-23	C-6
CNKSR2	1.06817e-27	0.803861	0.367	0.353	3.9096e-23	C-6
COP1	1.61244e-27	0.89032	0.275	0.246	5.90167e-23	C-6
PI4KA	3.34665e-27	0.875022	0.322	0.308	1.22491e-22	C-6
ATAD1	4.17862e-27	0.254756	0.157	0.25	1.52942e-22	C-6
TCF20	4.54597e-27	1.01639	0.267	0.241	1.66387e-22	C-6
PRKCA	5.31269e-27	0.800162	0.267	0.235	1.9445e-22	C-6
ZNRF1	7.39677e-27	1.05544	0.286	0.267	2.70729e-22	C-6
TNRC6B	8.36886e-27	0.355098	0.577	0.605	3.06309e-22	C-6
RIMS1	2.65731e-26	0.945648	0.287	0.259	9.72602e-22	C-6
GRIA4	1.22633e-25	0.729474	0.361	0.344	4.48849e-21	C-6
MNAT1	2.25078e-25	0.914941	0.32	0.311	8.23809e-21	C-6
MORF4L2	4.81397e-25	0.269474	0.198	0.309	1.76196e-20	C-6
SYBU	6.83716e-25	1.0217	0.292	0.278	2.50247e-20	C-6
NDUFAF2	1.08729e-24	0.258293	0.176	0.275	3.97958e-20	C-6
LRPPRC	2.02409e-24	0.266374	0.186	0.288	7.40836e-20	C-6
USO1	5.98678e-24	0.297311	0.166	0.258	2.19122e-19	C-6
NAV1	7.62165e-24	0.808813	0.354	0.352	2.7896e-19	C-6
USP34	1.04056e-23	0.538119	0.468	0.513	3.80857e-19	C-6
TRIM2	1.27947e-23	0.707944	0.399	0.418	4.68297e-19	C-6
RAP1B	1.58423e-23	0.264162	0.172	0.264	5.79846e-19	C-6
SHOC2	1.70934e-23	0.284119	0.171	0.265	6.25635e-19	C-6
SRPK2	3.41829e-23	0.819055	0.329	0.324	1.25113e-18	C-6
C11orf49	4.22606e-23	1.02452	0.26	0.24	1.54678e-18	C-6
RAPGEF6	5.24461e-23	0.857984	0.315	0.308	1.91958e-18	C-6
SHROOM3	5.6805e-23	1.03394	0.262	0.241	2.07912e-18	C-6
ACACA	6.03921e-23	1.03897	0.261	0.24	2.21041e-18	C-6
MEIS1	6.20872e-23	0.968585	0.268	0.244	2.27245e-18	C-6
FBXO11	7.21892e-23	0.802977	0.327	0.325	2.6422e-18	C-6
PPP2R2C	1.83308e-22	1.10533	0.254	0.236	6.70926e-18	C-6
UBR3	1.99445e-22	0.770303	0.355	0.36	7.29987e-18	C-6
XIAP	3.19564e-22	0.327841	0.165	0.255	1.16964e-17	C-6
HLCS	4.42382e-22	1.03155	0.255	0.233	1.61916e-17	C-6
EML4	4.5929e-22	0.67812	0.41	0.432	1.68105e-17	C-6
KSR2	4.74962e-22	0.952437	0.25	0.221	1.73841e-17	C-6
SPOCK1	4.96979e-22	0.807866	0.342	0.334	1.81899e-17	C-6
TFCP2	8.10357e-22	1.05609	0.252	0.233	2.96599e-17	C-6
EGFLAM	1.62565e-21	0.939356	0.287	0.268	5.95004e-17	C-6
DIP2B	2.18234e-21	0.803681	0.299	0.288	7.98757e-17	C-6
PGAP1	2.48737e-21	0.269933	0.195	0.295	9.10403e-17	C-6
RET	3.86099e-21	0.483487	0.443	0.451	1.41316e-16	C-6
CDC42BPB	6.27437e-21	0.28352	0.169	0.257	2.29648e-16	C-6
RABGEF1	6.48838e-21	1.04354	0.258	0.24	2.37481e-16	C-6
UBA6-AS1	8.66676e-21	0.997875	0.255	0.233	3.17212e-16	C-6
NEK1	1.00671e-20	0.757282	0.358	0.369	3.68466e-16	C-6
ASH1L	1.40794e-20	0.493285	0.491	0.539	5.15319e-16	C-6
HDAC8	1.4936e-20	0.842482	0.32	0.314	5.46672e-16	C-6
ELF2	2.2756e-20	0.759051	0.354	0.364	8.32893e-16	C-6
PATJ	5.16638e-20	0.958127	0.285	0.276	1.89095e-15	C-6
EHMT1	5.45449e-20	0.929365	0.292	0.284	1.9964e-15	C-6
PPFIBP2	6.36395e-20	1.02986	0.25	0.233	2.32927e-15	C-6
GPATCH8	1.46076e-19	0.608968	0.415	0.442	5.34652e-15	C-6
AMOTL1	1.46705e-19	0.298262	0.195	0.291	5.36955e-15	C-6
PBRM1	1.63439e-19	0.281576	0.185	0.273	5.98202e-15	C-6
ACYP2	3.16093e-19	0.819306	0.315	0.313	1.15693e-14	C-6
ZFHX3	4.12405e-19	0.693204	0.364	0.38	1.50944e-14	C-6
NCKAP1	4.24882e-19	0.268155	0.22	0.325	1.55511e-14	C-6
UNC13B	5.08082e-19	1.03135	0.26	0.246	1.85963e-14	C-6
TMEM135	5.59968e-19	1.0279	0.251	0.236	2.04954e-14	C-6
SEC63	6.94244e-19	0.336261	0.195	0.293	2.541e-14	C-6
TAF1	1.45424e-18	0.991659	0.275	0.27	5.32266e-14	C-6
EPB41L3	1.59378e-18	0.703661	0.365	0.375	5.83338e-14	C-6
KMT2C	1.69251e-18	0.498463	0.48	0.529	6.19477e-14	C-6
PLEKHA7	1.81486e-18	0.932508	0.259	0.242	6.64257e-14	C-6
SLC8A1	2.46442e-18	0.629347	0.364	0.342	9.02001e-14	C-6
RAP1GAP2	3.61364e-18	1.01725	0.267	0.256	1.32263e-13	C-6
MFSD14C	4.91663e-18	0.324657	0.169	0.251	1.79954e-13	C-6
TSC22D1	5.19954e-18	0.77362	0.319	0.324	1.90308e-13	C-6
PIAS1	5.44977e-18	0.788995	0.32	0.327	1.99467e-13	C-6
SMARCAD1	5.80671e-18	0.344646	0.183	0.272	2.12531e-13	C-6
PER3	9.06999e-18	0.928711	0.283	0.278	3.31971e-13	C-6
R3HDM1	9.21325e-18	0.803614	0.328	0.332	3.37214e-13	C-6
ESCO1	1.15746e-17	0.32064	0.172	0.253	4.23641e-13	C-6
CHCHD3	1.35644e-17	0.962708	0.271	0.264	4.96471e-13	C-6
R3HDM2	1.42307e-17	0.668695	0.38	0.404	5.20857e-13	C-6
MBNL2	1.42746e-17	0.59434	0.416	0.452	5.22465e-13	C-6
TBC1D22A	1.48216e-17	0.667859	0.267	0.25	5.42485e-13	C-6
DGKB	2.06035e-17	0.395067	0.264	0.225	7.5411e-13	C-6
MKLN1	2.90014e-17	0.563107	0.408	0.436	1.06148e-12	C-6
RTN3	4.92229e-17	0.341293	0.204	0.3	1.80161e-12	C-6
RNGTT	5.61188e-17	0.971332	0.267	0.262	2.054e-12	C-6
MAP4	7.04837e-17	0.258335	0.207	0.303	2.57977e-12	C-6
LIMS1	1.43467e-16	0.299182	0.184	0.267	5.25103e-12	C-6
MAP6	2.25004e-16	0.353434	0.18	0.262	8.23538e-12	C-6
MCF2L2	2.79939e-16	0.887437	0.285	0.28	1.0246e-11	C-6
UBE2H	3.61866e-16	0.72722	0.354	0.375	1.32447e-11	C-6
NPTN	4.23234e-16	0.449519	0.178	0.264	1.54908e-11	C-6
NT5C2	5.47545e-16	0.89508	0.276	0.271	2.00407e-11	C-6
SMAD4	8.05752e-16	0.414613	0.172	0.25	2.94913e-11	C-6
LYN	9.77393e-16	0.803845	0.3	0.294	3.57736e-11	C-6
TBC1D19	1.01227e-15	1.00892	0.25	0.241	3.705e-11	C-6
NSUN6	1.47908e-15	0.829864	0.341	0.357	5.41356e-11	C-6
EVL	1.70971e-15	0.261253	0.215	0.307	6.25772e-11	C-6
LARP4	3.55301e-15	0.360657	0.192	0.275	1.30044e-10	C-6
ST18	4.05495e-15	0.686969	0.352	0.359	1.48415e-10	C-6
COMMD1	4.83217e-15	0.90437	0.28	0.279	1.76862e-10	C-6
PHF14	5.70015e-15	0.606279	0.403	0.441	2.08631e-10	C-6
SCLT1	6.68626e-15	0.829797	0.295	0.295	2.44724e-10	C-6
AHCTF1	8.75153e-15	0.369079	0.175	0.254	3.20315e-10	C-6
CUL5	8.9509e-15	0.411846	0.175	0.255	3.27612e-10	C-6
INSR	9.27526e-15	0.648954	0.296	0.296	3.39484e-10	C-6
SIPA1L1	1.0332e-14	0.711414	0.316	0.324	3.78161e-10	C-6
UBE2D2	1.11185e-14	0.441615	0.183	0.266	4.0695e-10	C-6
KANTR	1.36776e-14	0.825212	0.309	0.319	5.00614e-10	C-6
SMARCA2	1.48141e-14	0.305055	0.217	0.312	5.4221e-10	C-6
CASC4	1.52879e-14	0.833325	0.328	0.35	5.59553e-10	C-6
CHRNA7	1.59553e-14	0.948615	0.264	0.257	5.83979e-10	C-6
CCAR1	1.7249e-14	0.260656	0.242	0.343	6.31331e-10	C-6
CDK13	3.46229e-14	0.501156	0.426	0.467	1.26723e-09	C-6
ICA1L	5.89629e-14	0.380885	0.177	0.251	2.1581e-09	C-6
INPP5F	8.71158e-14	0.354168	0.18	0.256	3.18853e-09	C-6
ARFGEF1	1.05506e-13	0.744467	0.331	0.35	3.86164e-09	C-6
CDK5RAP2	1.30656e-13	0.369426	0.197	0.277	4.78213e-09	C-6
CHM	1.52175e-13	0.408192	0.185	0.268	5.56976e-09	C-6
NUMB	1.73625e-13	0.364766	0.186	0.264	6.35486e-09	C-6
TTLL7	1.97853e-13	0.327702	0.217	0.307	7.2416e-09	C-6
CPSF6	2.05845e-13	0.265981	0.256	0.363	7.53414e-09	C-6
RAB2A	3.23296e-13	0.261386	0.254	0.363	1.18329e-08	C-6
RAP1GDS1	3.44169e-13	0.961304	0.263	0.264	1.25969e-08	C-6
SOBP	4.78763e-13	0.643538	0.342	0.343	1.75232e-08	C-6
RNF180	5.36252e-13	0.984689	0.25	0.245	1.96274e-08	C-6
UVRAG	7.02108e-13	0.886471	0.258	0.256	2.56979e-08	C-6
TIAM1	7.10297e-13	0.277708	0.231	0.321	2.59976e-08	C-6
C2CD5	7.93107e-13	0.780519	0.306	0.32	2.90285e-08	C-6
DCAF5	9.85979e-13	0.369508	0.194	0.275	3.60878e-08	C-6
DYRK1A	1.01363e-12	0.667276	0.329	0.34	3.70999e-08	C-6
CEP170	1.15645e-12	0.338571	0.209	0.293	4.23273e-08	C-6
SMARCA4	1.49211e-12	0.331804	0.202	0.286	5.46126e-08	C-6
TARBP1	1.71964e-12	0.315127	0.191	0.266	6.29405e-08	C-6
STAG1	1.78901e-12	0.741383	0.272	0.274	6.54795e-08	C-6
PPM1L	1.98723e-12	0.899368	0.26	0.26	7.27348e-08	C-6
TOP1	2.32042e-12	0.334939	0.245	0.347	8.49298e-08	C-6
SIL1	2.91193e-12	0.931626	0.27	0.274	1.0658e-07	C-6
COA1	3.53583e-12	0.829956	0.286	0.292	1.29415e-07	C-6
VEZT	5.08984e-12	0.25079	0.281	0.395	1.86293e-07	C-6
PDS5A	6.02457e-12	0.672162	0.342	0.367	2.20505e-07	C-6
TACC2	7.26504e-12	0.391512	0.198	0.273	2.65908e-07	C-6
RAB3GAP2	8.04734e-12	0.39825	0.209	0.295	2.94541e-07	C-6
PUM2	9.66933e-12	0.676331	0.338	0.362	3.53907e-07	C-6
LARP1B	1.19933e-11	0.319481	0.225	0.31	4.38968e-07	C-6
NIPBL	1.38235e-11	0.449731	0.44	0.496	5.05952e-07	C-6
VPS53	1.46993e-11	0.353219	0.181	0.253	5.38008e-07	C-6
ZNF721	2.26371e-11	0.706975	0.33	0.352	8.28541e-07	C-6
ZNF148	2.34642e-11	0.319703	0.199	0.276	8.58812e-07	C-6
MYCBP2	2.60385e-11	0.509398	0.414	0.461	9.53034e-07	C-6
CNOT2	3.8365e-11	0.357428	0.239	0.334	1.4042e-06	C-6
SCN3A	4.13714e-11	0.4148	0.192	0.266	1.51423e-06	C-6
CUL3	4.22489e-11	0.409434	0.198	0.277	1.54635e-06	C-6
GRK3	4.47601e-11	0.824063	0.268	0.263	1.63826e-06	C-6
MRTFB	4.50529e-11	0.874622	0.271	0.275	1.64898e-06	C-6
SLC6A2	4.89346e-11	0.356899	0.208	0.285	1.79106e-06	C-6
TENT2	5.14977e-11	0.715187	0.296	0.307	1.88487e-06	C-6
ESYT2	5.26879e-11	0.961732	0.253	0.256	1.92843e-06	C-6
ZMYND8	1.04595e-10	0.4247	0.471	0.534	3.82827e-06	C-6
CTBP2	1.24466e-10	0.762546	0.301	0.315	4.55559e-06	C-6
FOXP1	1.26667e-10	0.560512	0.338	0.359	4.63616e-06	C-6
PBX1	1.38412e-10	0.790063	0.29	0.294	5.06603e-06	C-6
MIPOL1	1.48417e-10	0.939541	0.251	0.252	5.43223e-06	C-6
BRAF	1.5259e-10	0.571518	0.391	0.429	5.58494e-06	C-6
ZNF91	2.42133e-10	0.281505	0.284	0.396	8.86232e-06	C-6
PCGF5	2.45324e-10	0.894034	0.262	0.265	8.97911e-06	C-6
YTHDC2	2.71415e-10	0.333309	0.241	0.336	9.93405e-06	C-6
SDCCAG8	2.80769e-10	0.703454	0.327	0.344	1.02764e-05	C-6
SND1	3.17164e-10	0.77719	0.278	0.286	1.16085e-05	C-6
XPO1	3.23333e-10	0.347473	0.223	0.31	1.18343e-05	C-6
BRD4	3.76964e-10	0.291993	0.237	0.325	1.37972e-05	C-6
TAF3	5.00443e-10	0.910901	0.258	0.263	1.83167e-05	C-6
MTREX	5.03717e-10	0.479244	0.194	0.269	1.84365e-05	C-6
GLG1	6.65379e-10	0.727983	0.33	0.361	2.43535e-05	C-6
NF1	6.79281e-10	0.506499	0.395	0.434	2.48624e-05	C-6
NDRG4	7.29282e-10	0.270858	0.294	0.407	2.66925e-05	C-6
ELP2	8.1842e-10	0.443017	0.206	0.283	2.9955e-05	C-6
GATAD2B	1.01601e-09	0.866897	0.257	0.261	3.71869e-05	C-6
PCNX1	1.04034e-09	0.6862	0.323	0.346	3.80775e-05	C-6
FRMD4B	1.26147e-09	0.579466	0.311	0.308	4.61709e-05	C-6
CNOT4	1.61845e-09	0.39649	0.218	0.303	5.92368e-05	C-6
RALGAPB	1.7969e-09	0.475944	0.186	0.256	6.57682e-05	C-6
HNRNPL	1.89289e-09	0.353488	0.192	0.261	6.92817e-05	C-6
MARK3	1.99474e-09	0.659211	0.339	0.372	7.30096e-05	C-6
VPS13A	2.06521e-09	0.355495	0.249	0.342	7.55888e-05	C-6
ZMYND11	2.16852e-09	0.479101	0.2	0.276	7.937e-05	C-6
ECPAS	2.87179e-09	0.455927	0.189	0.26	0.00010511	C-6
AFF1	3.13331e-09	0.30975	0.229	0.313	0.000114682	C-6
PPP1R12A	3.14144e-09	0.276065	0.285	0.397	0.00011498	C-6
MPDZ	6.31122e-09	0.455507	0.2	0.272	0.000230997	C-6
ZMAT1	6.59174e-09	0.30617	0.258	0.347	0.000241264	C-6
NME7	6.87528e-09	0.715802	0.325	0.352	0.000251642	C-6
NUTM2A-AS1	7.68627e-09	0.509076	0.19	0.259	0.000281325	C-6
RUFY2	8.65003e-09	0.376859	0.23	0.309	0.0003166	C-6
MTR	9.03714e-09	0.443217	0.2	0.269	0.000330769	C-6
AGO3	9.16952e-09	0.261478	0.266	0.359	0.000335613	C-6
RAB10	9.92738e-09	0.438783	0.196	0.265	0.000363352	C-6
SRRM4	1.02111e-08	0.308061	0.204	0.272	0.000373737	C-6
STK39	1.08058e-08	0.85723	0.253	0.258	0.000395503	C-6
INTS6	1.10242e-08	0.345914	0.236	0.317	0.000403497	C-6
SLC30A9	1.21839e-08	0.488188	0.204	0.281	0.000445943	C-6
AKAP8L	1.26787e-08	0.376897	0.219	0.296	0.000464051	C-6
ATXN2	1.28464e-08	0.272354	0.296	0.405	0.00047019	C-6
TET2	1.40191e-08	0.372301	0.215	0.291	0.000513113	C-6
RASA1	1.72279e-08	0.823931	0.263	0.272	0.000630557	C-6
LSM14A	1.78392e-08	0.825723	0.267	0.279	0.000652933	C-6
TRPC4AP	1.93939e-08	0.895944	0.251	0.259	0.000709836	C-6
MAN1A2	2.15576e-08	0.43871	0.192	0.26	0.000789031	C-6
PHF20	2.38343e-08	0.499034	0.186	0.251	0.00087236	C-6
PIBF1	2.56591e-08	0.768911	0.297	0.313	0.000939148	C-6
APC	2.64318e-08	0.325058	0.255	0.347	0.000967431	C-6
KIAA0355	2.72117e-08	0.71967	0.315	0.334	0.000995975	C-6
TRIP12	3.07218e-08	0.334088	0.268	0.366	0.00112445	C-6
SETD2	3.35027e-08	0.278193	0.271	0.364	0.00122623	C-6
ADD1	3.72256e-08	0.39056	0.268	0.366	0.00136249	C-6
ERCC6L2	4.93692e-08	0.321181	0.254	0.343	0.00180696	C-6
CPEB4	5.08574e-08	0.321018	0.51	0.588	0.00186143	C-6
SESN1	5.84943e-08	0.834508	0.272	0.286	0.00214095	C-6
TLE4	5.94527e-08	0.437305	0.231	0.314	0.00217603	C-6
ZNF827	6.66421e-08	0.47895	0.187	0.251	0.00243917	C-6
BAZ2B	7.08989e-08	0.314515	0.514	0.584	0.00259497	C-6
UBR1	7.17537e-08	0.848049	0.267	0.281	0.00262626	C-6
ARMCX4	8.05914e-08	0.889773	0.255	0.267	0.00294972	C-6
ZNF33B	9.83356e-08	0.358038	0.215	0.286	0.00359918	C-6
CEP350	9.89011e-08	0.258524	0.307	0.418	0.00361988	C-6
RNF145	1.01009e-07	0.383251	0.253	0.344	0.00369702	C-6
FAM193A	1.10155e-07	0.83664	0.245	0.253	0.00403179	C-6
ACAP2	1.25025e-07	0.402684	0.208	0.281	0.00457603	C-6
YAF2	1.30525e-07	0.41338	0.231	0.313	0.00477735	C-6
HUWE1	1.50687e-07	0.694314	0.335	0.378	0.0055153	C-6
EXOC6	1.59943e-07	0.831683	0.26	0.271	0.00585408	C-6
NCOR2	2.3282e-07	0.657404	0.333	0.37	0.00852145	C-6
KAT6A	2.5358e-07	0.713381	0.29	0.315	0.00928127	C-6
ZNF280D	3.63566e-07	0.282905	0.3	0.405	0.0133069	C-6
ANKH	3.87043e-07	0.652789	0.315	0.343	0.0141662	C-6
HIBCH	3.90827e-07	0.877008	0.253	0.26	0.0143046	C-6
SLC4A8	4.75737e-07	0.361786	0.245	0.328	0.0174124	C-6
RC3H1	7.14165e-07	0.396295	0.244	0.327	0.0261392	C-6
EP400	7.20002e-07	0.471871	0.192	0.254	0.0263528	C-6
ATXN10	7.75111e-07	0.841497	0.252	0.263	0.0283698	C-6
MSH3	9.31029e-07	0.495991	0.198	0.266	0.0340766	C-6
PKP4	9.4217e-07	0.815661	0.245	0.255	0.0344844	C-6
BBX	9.50697e-07	0.294408	0.311	0.424	0.0347965	C-6
SNX13	9.51605e-07	0.412325	0.218	0.291	0.0348297	C-6
LYST	1.00213e-06	0.300646	0.241	0.315	0.0366791	C-6
JAK1	1.09101e-06	0.726429	0.283	0.3	0.0399319	C-6
CREBBP	1.49731e-06	0.771517	0.272	0.293	0.0548031	C-6
ALG13	1.6324e-06	0.689434	0.314	0.346	0.0597474	C-6
PARM1	1.6694e-06	0.425798	0.216	0.285	0.0611016	C-6
RPRD1A	1.68453e-06	0.811521	0.278	0.3	0.0616556	C-6
CAMSAP2	1.74821e-06	0.523282	0.2	0.265	0.0639863	C-6
CDC73	2.16761e-06	0.508339	0.196	0.258	0.0793366	C-6
UBE2K	3.0421e-06	0.671983	0.317	0.355	0.111344	C-6
TNPO1	4.19554e-06	0.57309	0.372	0.431	0.153561	C-6
TANC2	4.20714e-06	0.262181	0.228	0.287	0.153985	C-6
SPPL3	4.58563e-06	0.75421	0.263	0.281	0.167839	C-6
HACD3	5.04213e-06	0.259843	0.315	0.421	0.184547	C-6
ZFAND6	5.47371e-06	0.526816	0.199	0.264	0.200343	C-6
URI1	6.37766e-06	0.487377	0.232	0.31	0.233429	C-6
EPB41	6.44132e-06	0.36616	0.216	0.281	0.235759	C-6
DENND1B	6.9538e-06	0.776078	0.245	0.25	0.254516	C-6
HELZ	7.21157e-06	0.344394	0.265	0.349	0.263951	C-6
RCOR3	7.40919e-06	0.440327	0.247	0.327	0.271184	C-6
MICU1	8.50366e-06	0.853703	0.244	0.256	0.311242	C-6
PPP2R5C	9.3802e-06	0.370782	0.284	0.383	0.343325	C-6
VPS13D	1.06905e-05	0.450498	0.198	0.253	0.391282	C-6
MEIS2	1.13623e-05	0.78636	0.25	0.263	0.415872	C-6
ENSA	1.19785e-05	0.453933	0.251	0.333	0.438426	C-6
CHD6	1.2028e-05	0.56705	0.352	0.402	0.440236	C-6
CD44	1.30738e-05	0.530685	0.192	0.25	0.478513	C-6
ASPH	1.32702e-05	0.379578	0.26	0.338	0.485704	C-6
TTC8	1.42132e-05	0.744607	0.274	0.295	0.520218	C-6
WDFY2	1.49345e-05	0.642122	0.284	0.298	0.546619	C-6
PRRC2B	1.99985e-05	0.47572	0.227	0.3	0.731966	C-6
NAA15	2.04826e-05	0.525807	0.201	0.263	0.749684	C-6
DOP1A	2.15589e-05	0.507626	0.202	0.265	0.789076	C-6
ARHGAP21	2.29389e-05	0.590649	0.355	0.405	0.839587	C-6
CPQ	2.32152e-05	0.660311	0.299	0.33	0.849698	C-6
KIF1B	2.72123e-05	0.422846	0.226	0.295	0.995997	C-6
ZMYM2	2.9913e-05	0.382144	0.456	0.535	1	C-6
MCPH1	3.50832e-05	0.750923	0.28	0.304	1	C-6
TRA2A	4.00175e-05	0.531758	0.357	0.409	1	C-6
PICALM	4.20838e-05	0.298728	0.196	0.25	1	C-6
SPECC1L	4.5021e-05	0.429951	0.221	0.283	1	C-6
SMPD4	5.6715e-05	0.548765	0.2	0.257	1	C-6
EPN2	7.05359e-05	0.578016	0.21	0.269	1	C-6
DPYSL3	0.000104489	0.674008	0.307	0.345	1	C-6
PRKACB	0.000104974	0.370096	0.289	0.384	1	C-6
DPYSL2	0.000114496	0.393116	0.284	0.373	1	C-6
CLOCK	0.000148656	0.470382	0.235	0.307	1	C-6
VPS41	0.000150192	0.580695	0.197	0.257	1	C-6
UNC13A	0.000158896	0.720379	0.262	0.283	1	C-6
AC006504.5	0.000159649	0.478838	0.205	0.261	1	C-6
RAPGEF2	0.000172748	0.656199	0.264	0.287	1	C-6
ANKIB1	0.000187579	0.647833	0.302	0.34	1	C-6
PPP2R5E	0.000188524	0.449176	0.247	0.323	1	C-6
GCH1	0.000202656	0.792043	0.272	0.294	1	C-6
USP9X	0.000203336	0.503296	0.232	0.305	1	C-6
SPATS2	0.000253959	0.727715	0.295	0.332	1	C-6
SHC2	0.000263283	0.468521	0.224	0.283	1	C-6
LATS1	0.000279381	0.561433	0.2	0.256	1	C-6
FBXW7	0.000286198	0.289694	0.296	0.382	1	C-6
ZNF131	0.000325945	0.770336	0.264	0.292	1	C-6
SPTBN1	0.000346545	0.415031	0.244	0.315	1	C-6
MIB1	0.00035501	0.734942	0.282	0.315	1	C-6
KDM2A	0.00037058	0.656691	0.303	0.34	1	C-6
KIAA0232	0.000371063	0.482597	0.233	0.302	1	C-6
PPP1R12B	0.000404954	0.758493	0.255	0.275	1	C-6
ENOSF1	0.000415274	0.472937	0.242	0.314	1	C-6
NR4A1	0.00042096	0.386297	0.266	0.329	1	C-6
PIK3C2A	0.000429163	0.481978	0.222	0.28	1	C-6
ANKHD1	0.000459542	0.39041	0.409	0.478	1	C-6
ZNF10	0.000494904	0.765722	0.27	0.295	1	C-6
ADNP	0.000599889	0.625113	0.311	0.357	1	C-6
DLG1	0.000617583	0.50973	0.329	0.375	1	C-6
EP300	0.000625219	0.511758	0.211	0.267	1	C-6
PPP1R9A	0.000658526	0.646762	0.298	0.328	1	C-6
TASOR2	0.000689327	0.478844	0.246	0.316	1	C-6
GPI	0.000746705	0.549894	0.372	0.431	1	C-6
ZNF83	0.000825349	0.533498	0.229	0.293	1	C-6
CBR4	0.000870286	0.493682	0.231	0.297	1	C-6
OSBPL8	0.00089802	0.513086	0.224	0.287	1	C-6
STAG2	0.000983965	0.492927	0.25	0.324	1	C-6
FAM214A	0.00104647	0.529526	0.355	0.413	1	C-6
AP3B1	0.00106746	0.657971	0.293	0.331	1	C-6
AFDN	0.00116239	0.508487	0.243	0.311	1	C-6
SMCHD1	0.00117072	0.412356	0.275	0.357	1	C-6
RNF115	0.00126659	0.504402	0.211	0.269	1	C-6
TRRAP	0.00128674	0.724636	0.268	0.296	1	C-6
LARP1	0.00180509	0.396	0.305	0.4	1	C-6
ARID2	0.00194551	0.695721	0.269	0.299	1	C-6
SOS2	0.00207547	0.570828	0.215	0.275	1	C-6
PUM1	0.00258328	0.545728	0.206	0.262	1	C-6
GSK3B	0.0027525	0.68722	0.258	0.286	1	C-6
RBM6	0.00286538	0.417879	0.415	0.487	1	C-6
NFIC	0.00321492	0.519564	0.236	0.302	1	C-6
BTAF1	0.00332902	0.814102	0.25	0.276	1	C-6
MAP3K4	0.00347136	0.601134	0.201	0.253	1	C-6
TRPM7	0.00349914	0.53206	0.229	0.292	1	C-6
LPP	0.00350432	0.400361	0.334	0.377	1	C-6
ITSN2	0.00359532	0.440275	0.258	0.328	1	C-6
NSD2	0.00416228	0.488833	0.229	0.288	1	C-6
KIAA2026	0.00470117	0.483589	0.274	0.352	1	C-6
SMAD2	0.00524573	0.395498	0.323	0.415	1	C-6
ZMIZ1	0.00592754	0.596378	0.206	0.26	1	C-6
ASCC3	0.00605663	0.559584	0.323	0.373	1	C-6
OPRM1	0.00658902	0.389512	0.224	0.274	1	C-6
MAPRE2	0.00671184	0.767485	0.252	0.282	1	C-6
REV1	0.007496	0.544973	0.226	0.284	1	C-6
HECTD4	0.00757809	0.646861	0.289	0.331	1	C-6
SETD5	0.00767735	0.560958	0.312	0.359	1	C-6
PTPRA	0.00938786	0.372768	0.315	0.41	1	C-6
USP47	0.00973857	0.57495	0.316	0.367	1	C-6
SAT1	0	5.22	0.834	0.093	0	Macrophages
CD74	0	8.2127	0.73	0.021	0	Macrophages
HLA-DRB1	0	8.80761	0.687	0.017	0	Macrophages
SRGN	0	5.68318	0.675	0.016	0	Macrophages
HLA-DRA	0	9.36276	0.658	0.007	0	Macrophages
PTPRC	0	4.93284	0.64	0.015	0	Macrophages
TYROBP	0	7.9939	0.622	0.006	0	Macrophages
PLXDC2	0	6.03142	0.613	0.015	0	Macrophages
CTSS	0	7.6271	0.598	0.013	0	Macrophages
MS4A6A	0	9.38463	0.584	0.002	0	Macrophages
CTSB	0	5.61795	0.648	0.067	0	Macrophages
HLA-DPB1	0	7.34359	0.608	0.032	0	Macrophages
FYB1	0	5.70604	0.581	0.01	0	Macrophages
ZEB2	0	4.13481	0.678	0.115	0	Macrophages
MS4A7	0	9.82406	0.55	0.001	0	Macrophages
LAPTM5	0	6.64771	0.547	0.008	0	Macrophages
AIF1	0	8.39834	0.544	0.007	0	Macrophages
CYBA	0	5.35674	0.594	0.06	0	Macrophages
HLA-DPA1	0	7.07263	0.572	0.045	0	Macrophages
MEF2C	0	4.53616	0.556	0.044	0	Macrophages
CEBPD	0	6.40047	0.524	0.012	0	Macrophages
ZFP36L1	0	5.58552	0.526	0.017	0	Macrophages
CYBB	0	7.09962	0.521	0.014	0	Macrophages
IFI30	0	8.65512	0.503	0.01	0	Macrophages
FCER1G	0	8.03342	0.495	0.004	0	Macrophages
STAB1	0	6.68761	0.492	0.009	0	Macrophages
HLA-E	0	4.66391	0.503	0.021	0	Macrophages
TBXAS1	0	7.80758	0.483	0.004	0	Macrophages
TMSB4X	0	4.18207	0.673	0.2	0	Macrophages
ADAP2	0	7.22612	0.48	0.009	0	Macrophages
CSF1R	0	9.393	0.463	0.001	0	Macrophages
SLCO2B1	0	7.51393	0.467	0.005	0	Macrophages
MARCH1	0	7.20105	0.455	0.005	0	Macrophages
FCGRT	0	5.49557	0.473	0.034	0	Macrophages
CD14	0	7.35576	0.443	0.019	0	Macrophages
DOCK2	0	6.03135	0.433	0.01	0	Macrophages
RBM47	0	7.13006	0.426	0.005	0	Macrophages
CPVL	0	8.45963	0.419	0.002	0	Macrophages
RAB31	0	5.57868	0.439	0.022	0	Macrophages
FGL2	0	7.96908	0.416	0.002	0	Macrophages
LYZ	0	9.93686	0.416	0.003	0	Macrophages
DOCK8	0	5.33703	0.423	0.011	0	Macrophages
TNFRSF1B	0	6.46091	0.414	0.005	0	Macrophages
SAMHD1	0	3.80467	0.474	0.065	0	Macrophages
NPC2	0	4.73716	0.48	0.072	0	Macrophages
CELF2	0	4.06017	0.469	0.064	0	Macrophages
ARPC1B	0	4.07339	0.476	0.074	0	Macrophages
C1QA	0	9.73598	0.404	0.003	0	Macrophages
C1QB	0	10.1302	0.403	0.003	0	Macrophages
TMSB10	0	3.37302	0.605	0.205	0	Macrophages
LST1	0	7.95834	0.402	0.003	0	Macrophages
LPAR6	0	6.34566	0.405	0.006	0	Macrophages
CD163	0	7.82402	0.399	0.002	0	Macrophages
QKI	0	3.18581	0.595	0.199	0	Macrophages
HLA-DMA	0	6.72903	0.411	0.016	0	Macrophages
SELENOP	0	7.05683	0.414	0.02	0	Macrophages
MSR1	0	9.07461	0.394	0.001	0	Macrophages
COTL1	0	6.38637	0.401	0.008	0	Macrophages
MERTK	0	6.01013	0.417	0.024	0	Macrophages
GLUL	0	4.73317	0.428	0.038	0	Macrophages
CTSC	0	5.67285	0.405	0.015	0	Macrophages
MYO1F	0	5.78327	0.392	0.007	0	Macrophages
A2M	0	5.12812	0.396	0.014	0	Macrophages
ZFP36L2	0	4.0289	0.447	0.068	0	Macrophages
CST3	0	3.57894	0.614	0.235	0	Macrophages
TYMP	0	5.99683	0.393	0.015	0	Macrophages
HLA-DQB1	0	6.19645	0.403	0.027	0	Macrophages
TNFAIP2	0	6.31853	0.381	0.006	0	Macrophages
DAB2	0	5.29292	0.386	0.012	0	Macrophages
LGMN	0	7.8592	0.375	0.005	0	Macrophages
ENTPD1	0	5.36124	0.378	0.012	0	Macrophages
IQGAP2	0	5.24292	0.374	0.01	0	Macrophages
HLA-B	0	2.92422	0.603	0.24	0	Macrophages
MAF	0	5.54011	0.382	0.02	0	Macrophages
TGFBI	0	7.00794	0.366	0.005	0	Macrophages
MRC1	0	7.27933	0.364	0.004	0	Macrophages
FCGR2A	0	6.77474	0.36	0.003	0	Macrophages
AOAH	0	5.02186	0.377	0.023	0	Macrophages
DOCK4	0	4.71639	0.441	0.087	0	Macrophages
CFD	0	7.30436	0.356	0.003	0	Macrophages
C1QC	0	10.6844	0.349	0.001	0	Macrophages
IGSF6	0	7.45968	0.351	0.004	0	Macrophages
CD68	0	8.54503	0.349	0.003	0	Macrophages
S100A11	0	2.87723	0.498	0.154	0	Macrophages
MNDA	0	5.93855	0.348	0.004	0	Macrophages
VMP1	0	3.10259	0.53	0.187	0	Macrophages
RNASET2	0	2.96077	0.512	0.17	0	Macrophages
SMAP2	0	3.66477	0.425	0.086	0	Macrophages
HCLS1	0	5.93059	0.345	0.006	0	Macrophages
HLA-DMB	0	8.49601	0.339	0.001	0	Macrophages
ITGA4	0	5.47686	0.344	0.007	0	Macrophages
APOE	0	7.17886	0.349	0.013	0	Macrophages
UTRN	0	2.66059	0.495	0.16	0	Macrophages
ST6GAL1	0	5.02508	0.362	0.029	0	Macrophages
S100A4	0	5.54553	0.347	0.015	0	Macrophages
RGS10	0	5.0487	0.357	0.025	0	Macrophages
PREX1	0	5.15152	0.344	0.012	0	Macrophages
ARHGAP18	0	3.46591	0.433	0.102	0	Macrophages
BMP2K	0	3.87668	0.43	0.102	0	Macrophages
NCKAP1L	0	6.69751	0.331	0.003	0	Macrophages
FCGR3A	0	7.36713	0.33	0.003	0	Macrophages
ARHGDIB	0	4.75722	0.337	0.01	0	Macrophages
FRMD4A	0	4.17661	0.412	0.085	0	Macrophages
SYK	0	7.39929	0.328	0.002	0	Macrophages
PFN1	0	2.89155	0.489	0.163	0	Macrophages
CD302	0	4.43103	0.368	0.043	0	Macrophages
SLC9A9	0	5.96489	0.334	0.009	0	Macrophages
ITGB2	0	6.20742	0.33	0.005	0	Macrophages
CD53	0	5.37838	0.328	0.007	0	Macrophages
SLC1A3	0	7.87506	0.321	0.002	0	Macrophages
HLA-DQA1	0	8.56626	0.317	0.002	0	Macrophages
PECAM1	0	4.3725	0.33	0.016	0	Macrophages
SLC4A7	0	4.30093	0.351	0.038	0	Macrophages
RASSF4	0	3.96246	0.377	0.064	0	Macrophages
VAMP8	0	6.1547	0.321	0.009	0	Macrophages
INPP5D	0	5.13371	0.326	0.014	0	Macrophages
APBB1IP	0	5.5247	0.318	0.007	0	Macrophages
SPI1	0	6.47033	0.315	0.004	0	Macrophages
MPEG1	0	9.75171	0.312	0.001	0	Macrophages
KCTD12	0	4.96677	0.333	0.022	0	Macrophages
PARP14	0	3.13283	0.421	0.113	0	Macrophages
ATP8B4	0	6.08389	0.322	0.014	0	Macrophages
MS4A4A	0	8.94189	0.308	0.001	0	Macrophages
EPB41L2	0	3.5583	0.421	0.115	0	Macrophages
CTSZ	0	4.31471	0.359	0.053	0	Macrophages
IL10RA	0	6.43218	0.307	0.003	0	Macrophages
LRMDA	0	4.72225	0.397	0.094	0	Macrophages
SH3BGRL3	0	3.40648	0.416	0.114	0	Macrophages
PYCARD	0	5.84655	0.313	0.011	0	Macrophages
TXNIP	0	2.73219	0.508	0.207	0	Macrophages
FXYD5	0	4.52824	0.323	0.025	0	Macrophages
RNF149	0	3.15299	0.425	0.128	0	Macrophages
MAFB	0	8.10354	0.299	0.002	0	Macrophages
IFI16	0	3.36325	0.369	0.073	0	Macrophages
PTPRE	0	4.44379	0.313	0.018	0	Macrophages
ARHGAP15	0	4.14127	0.304	0.012	0	Macrophages
S100A9	0	4.89459	0.308	0.017	0	Macrophages
HSPA1A	0	4.61102	0.346	0.055	0	Macrophages
GRN	0	3.13632	0.417	0.126	0	Macrophages
ZFP36	0	4.58487	0.301	0.011	0	Macrophages
GNAI2	0	3.20273	0.383	0.095	0	Macrophages
BST2	0	5.11032	0.296	0.009	0	Macrophages
GMFG	0	4.89763	0.298	0.011	0	Macrophages
SP100	0	2.79282	0.405	0.119	0	Macrophages
LNCAROD	0	8.07608	0.289	0.003	0	Macrophages
C5AR1	0	5.89861	0.293	0.007	0	Macrophages
HLA-DRB5	0	4.69895	0.347	0.062	0	Macrophages
CLEC7A	0	8.07693	0.285	0.001	0	Macrophages
SAMSN1	0	6.31021	0.287	0.004	0	Macrophages
SGK1	0	5.79298	0.29	0.009	0	Macrophages
LCP1	0	3.81159	0.335	0.056	0	Macrophages
CAPZB	0	2.58211	0.487	0.209	0	Macrophages
LY86	0	9.28643	0.279	0.001	0	Macrophages
CIITA	0	7.50645	0.28	0.002	0	Macrophages
RPL11	0	2.34138	0.615	0.337	0	Macrophages
MBNL1	0	2.20377	0.619	0.341	0	Macrophages
SLC40A1	0	4.81272	0.333	0.056	0	Macrophages
GRB2	0	2.77232	0.424	0.147	0	Macrophages
CEBPB	0	3.56872	0.322	0.045	0	Macrophages
ACTB	0	3.01892	0.659	0.383	0	Macrophages
NABP1	0	5.37259	0.282	0.006	0	Macrophages
FLI1	0	5.15564	0.285	0.009	0	Macrophages
WASF2	0	2.92969	0.387	0.112	0	Macrophages
ADAM28	0	6.47222	0.284	0.01	0	Macrophages
ASAH1	0	2.33466	0.499	0.226	0	Macrophages
ARPC2	0	2.37274	0.496	0.226	0	Macrophages
LCP2	0	5.4935	0.275	0.006	0	Macrophages
NPL	0	5.16495	0.291	0.022	0	Macrophages
ARPC5	0	2.92093	0.381	0.113	0	Macrophages
TLR2	0	6.27147	0.273	0.005	0	Macrophages
VSIR	0	5.96302	0.273	0.005	0	Macrophages
CSF2RA	0	7.65797	0.269	0.002	0	Macrophages
PSAP	0	2.26021	0.728	0.461	0	Macrophages
FTL	0	4.21058	0.687	0.422	0	Macrophages
HCST	0	4.96378	0.273	0.008	0	Macrophages
ACTR2	0	2.32366	0.477	0.213	0	Macrophages
IFITM3	0	4.29036	0.279	0.015	0	Macrophages
DUSP1	0	2.5686	0.442	0.179	0	Macrophages
HCK	0	7.07283	0.265	0.002	0	Macrophages
GNB4	0	4.61446	0.287	0.024	0	Macrophages
CD84	0	7.30706	0.263	0.002	0	Macrophages
NAMPT	0	2.94684	0.361	0.1	0	Macrophages
PLEK	0	5.97217	0.263	0.003	0	Macrophages
RIN3	0	5.77398	0.265	0.005	0	Macrophages
TFEC	0	8.60678	0.26	0.001	0	Macrophages
CORO1A	0	4.6718	0.273	0.014	0	Macrophages
YBX1	0	2.876	0.388	0.13	0	Macrophages
SDCBP	0	3.15324	0.344	0.086	0	Macrophages
THEMIS2	0	5.43155	0.27	0.013	0	Macrophages
GPRIN3	0	5.55164	0.263	0.006	0	Macrophages
ARRB2	0	3.94381	0.295	0.038	0	Macrophages
CAP1	0	3.08635	0.337	0.082	0	Macrophages
PDGFC	0	6.7829	0.258	0.003	0	Macrophages
MCTP1	0	5.85842	0.261	0.006	0	Macrophages
IFITM2	0	3.45443	0.268	0.013	0	Macrophages
TGFBR2	0	3.41954	0.283	0.03	0	Macrophages
FTH1	0	2.20838	0.712	0.46	0	Macrophages
ST8SIA4	0	5.26914	0.26	0.009	0	Macrophages
EMP3	0	4.02179	0.289	0.038	0	Macrophages
IER3	0	7.40767	0.256	0.006	0	Macrophages
FOLR2	0	10.2557	0.251	0.001	0	Macrophages
SNX6	0	2.3562	0.453	0.203	0	Macrophages
RCSD1	0	4.11282	0.275	0.026	0	Macrophages
PICALM	0	2.53033	0.482	0.233	0	Macrophages
ITM2B	0	1.94842	0.636	0.388	0	Macrophages
EVI2B	0	5.59877	0.254	0.006	0	Macrophages
HMOX1	0	6.438	0.26	0.012	0	Macrophages
FOS	0	2.28752	0.533	0.286	0	Macrophages
RNASE1	0	7.5087	0.254	0.007	0	Macrophages
HLA-C	0	1.96089	0.48	0.233	0	Macrophages
MEF2A	0	2.52505	0.555	0.309	0	Macrophages
SLA	0	5.28534	0.253	0.007	0	Macrophages
BNC2	0	5.89507	0.25	0.005	0	Macrophages
SEC14L1	0	3.31228	0.307	0.062	0	Macrophages
RPL29	0	1.72905	0.544	0.3	0	Macrophages
TPM3	0	2.38578	0.432	0.188	0	Macrophages
PTMA	0	2.21208	0.593	0.349	0	Macrophages
BACH1	0	3.05934	0.337	0.094	0	Macrophages
CPM	0	5.62017	0.251	0.008	0	Macrophages
GABARAP	0	1.78678	0.503	0.26	0	Macrophages
TSPO	0	3.84528	0.286	0.043	0	Macrophages
IKZF1	0	2.69373	0.317	0.075	0	Macrophages
LITAF	0	3.29486	0.306	0.064	0	Macrophages
XAF1	0	3.63203	0.275	0.034	0	Macrophages
DLEU1	0	4.44593	0.289	0.048	0	Macrophages
BLVRB	0	3.95406	0.289	0.05	0	Macrophages
NRP1	0	2.61625	0.41	0.171	0	Macrophages
MARCKS	0	2.80813	0.392	0.155	0	Macrophages
SPRED1	0	3.67666	0.316	0.079	0	Macrophages
RPS9	0	1.84772	0.586	0.349	0	Macrophages
PABPC1	0	2.13382	0.543	0.307	0	Macrophages
NEAT1	0	1.70683	0.952	0.717	0	Macrophages
CLIC1	0	2.7799	0.334	0.1	0	Macrophages
RPL26	0	1.69624	0.581	0.347	0	Macrophages
FCHO2	0	3.04883	0.378	0.145	0	Macrophages
RGS2	0	3.70483	0.282	0.049	0	Macrophages
IER2	0	2.74898	0.392	0.161	0	Macrophages
ARHGAP24	0	3.50507	0.267	0.037	0	Macrophages
CTSD	0	2.91884	0.418	0.188	0	Macrophages
TIMP2	0	2.09967	0.384	0.155	0	Macrophages
RPL39	0	1.53725	0.591	0.364	0	Macrophages
CYFIP1	0	2.91872	0.347	0.121	0	Macrophages
PLEKHO1	0	3.56983	0.269	0.044	0	Macrophages
ARPC3	0	1.91731	0.448	0.225	0	Macrophages
CFL1	0	2.10816	0.424	0.201	0	Macrophages
RAC1	0	1.99118	0.456	0.235	0	Macrophages
SKAP2	0	2.47221	0.35	0.133	0	Macrophages
CD163L1	0	4.3888	0.269	0.056	0	Macrophages
MSN	0	2.65407	0.318	0.106	0	Macrophages
ATP6V0B	0	2.17353	0.365	0.155	0	Macrophages
RAP1A	0	2.73702	0.309	0.099	0	Macrophages
F13A1	0	4.34793	0.307	0.098	0	Macrophages
MFSD1	0	2.76382	0.297	0.089	0	Macrophages
VIM	0	2.26847	0.367	0.159	0	Macrophages
MKNK1	0	3.27602	0.279	0.072	0	Macrophages
MYL12A	0	3.11191	0.25	0.044	0	Macrophages
MBP	0	2.99796	0.272	0.066	0	Macrophages
PIK3AP1	0	3.60343	0.252	0.047	0	Macrophages
MYL6	0	1.7151	0.508	0.303	0	Macrophages
IRAK3	0	3.47478	0.253	0.048	0	Macrophages
PTPRJ	0	2.6494	0.382	0.179	0	Macrophages
RUNX1	0	3.10037	0.262	0.059	0	Macrophages
GSTP1	0	1.56265	0.425	0.222	0	Macrophages
ETV6	0	3.01179	0.36	0.158	0	Macrophages
LRP1	0	2.51831	0.319	0.119	0	Macrophages
IFNGR1	0	2.76236	0.302	0.103	0	Macrophages
BRI3	0	1.91969	0.397	0.198	0	Macrophages
RPS10	0	1.84223	0.366	0.167	0	Macrophages
RPL12	0	1.40408	0.602	0.403	0	Macrophages
AP1B1	0	2.72565	0.291	0.093	0	Macrophages
RPS19	0	1.82725	0.566	0.368	0	Macrophages
SRGAP2	0	2.89637	0.278	0.082	0	Macrophages
FMN1	0	2.80347	0.323	0.127	0	Macrophages
ABCA1	0	2.48229	0.332	0.137	0	Macrophages
SH2B3	0	2.99054	0.271	0.076	0	Macrophages
RNF213	0	1.8362	0.503	0.308	0	Macrophages
RPS4X	0	1.20807	0.57	0.375	0	Macrophages
JUN	0	3.19988	0.274	0.082	0	Macrophages
RAPGEF1	0	2.9897	0.29	0.098	0	Macrophages
MOB1A	0	3.01676	0.253	0.062	0	Macrophages
RNF13	0	2.52781	0.327	0.137	0	Macrophages
FGD4	0	2.55954	0.302	0.112	0	Macrophages
SERP1	0	2.21113	0.342	0.153	0	Macrophages
MYO9B	0	2.27649	0.394	0.205	0	Macrophages
RHOA	0	1.98748	0.383	0.194	0	Macrophages
ELF1	0	2.29722	0.324	0.135	0	Macrophages
PAK2	0	2.08229	0.349	0.16	0	Macrophages
APLP2	0	2.13659	0.349	0.16	0	Macrophages
NRIP1	0	2.46541	0.301	0.113	0	Macrophages
RPL32	0	1.18256	0.594	0.407	0	Macrophages
RPS8	0	1.34751	0.61	0.425	0	Macrophages
MCL1	0	2.33601	0.3	0.115	0	Macrophages
BTG1	0	2.33852	0.358	0.173	0	Macrophages
ACTR3	0	2.01641	0.365	0.181	0	Macrophages
FCHSD2	0	2.67819	0.407	0.225	0	Macrophages
TPT1	0	1.87253	0.66	0.479	0	Macrophages
WWP1	0	2.78004	0.321	0.141	0	Macrophages
OAZ1	0	1.54314	0.507	0.327	0	Macrophages
PRKAG2	0	2.40529	0.273	0.096	0	Macrophages
KLF6	0	2.49548	0.27	0.093	0	Macrophages
TNS3	0	2.66116	0.306	0.129	0	Macrophages
RPS2	0	1.80008	0.576	0.399	0	Macrophages
DOCK10	0	2.3843	0.287	0.111	0	Macrophages
GNG5	0	2.4443	0.268	0.094	0	Macrophages
S100A10	0	2.50115	0.257	0.083	0	Macrophages
TKT	0	2.5995	0.276	0.105	0	Macrophages
SH3KBP1	0	2.41903	0.264	0.094	0	Macrophages
MGAT1	0	2.62332	0.253	0.083	0	Macrophages
TNFSF13B	0	2.69615	0.26	0.091	0	Macrophages
B2M	0	1.77294	0.712	0.544	0	Macrophages
OGFRL1	0	2.4042	0.276	0.109	0	Macrophages
REL	0	2.38979	0.266	0.1	0	Macrophages
RPL21	0	1.26461	0.594	0.431	0	Macrophages
RPL10	0	1.44576	0.62	0.459	0	Macrophages
RPS14	0	1.22691	0.621	0.463	0	Macrophages
RPLP1	0	1.28019	0.645	0.502	0	Macrophages
H3F3B	9.94316e-308	1.65167	0.487	0.298	3.63929e-303	Macrophages
H3F3A	2.22474e-306	1.4449	0.553	0.373	8.14278e-302	Macrophages
NAGK	7.21501e-306	2.20887	0.257	0.1	2.64077e-301	Macrophages
FAU	4.4105e-304	1.131	0.595	0.401	1.61429e-299	Macrophages
IQGAP1	1.08468e-303	1.74106	0.435	0.253	3.97002e-299	Macrophages
WSB1	2.10625e-301	1.42782	0.512	0.324	7.70909e-297	Macrophages
HERPUD1	2.16312e-300	2.11384	0.372	0.191	7.91723e-296	Macrophages
UBA52	1.31217e-299	1.33422	0.544	0.356	4.80266e-295	Macrophages
RPS3A	2.05624e-299	1.13522	0.59	0.41	7.52606e-295	Macrophages
STX7	2.06743e-299	2.18629	0.33	0.157	7.567e-295	Macrophages
FMNL2	1.37795e-296	2.9425	0.376	0.207	5.04344e-292	Macrophages
CFLAR	1.2477e-295	1.88457	0.382	0.196	4.56671e-291	Macrophages
SORL1	5.56732e-293	1.90626	0.287	0.119	2.03769e-288	Macrophages
PIP4K2A	4.09682e-289	2.34194	0.262	0.099	1.49948e-284	Macrophages
RPL7	2.03027e-288	1.44575	0.459	0.269	7.43101e-284	Macrophages
FNBP1	5.54591e-285	1.99488	0.393	0.221	2.02986e-280	Macrophages
RPL15	4.34668e-284	1.36746	0.512	0.333	1.59093e-279	Macrophages
TALDO1	7.50169e-279	2.13176	0.256	0.1	2.74569e-274	Macrophages
RNASEK	3.44727e-277	1.0046	0.492	0.286	1.26173e-272	Macrophages
RPL35A	9.78228e-276	1.1822	0.547	0.354	3.58041e-271	Macrophages
LYN	4.83916e-274	1.71566	0.452	0.285	1.77118e-269	Macrophages
CTSL	3.03381e-273	2.70535	0.256	0.102	1.11041e-268	Macrophages
EEF1D	9.75725e-273	1.7663	0.426	0.259	3.57125e-268	Macrophages
RPS27A	3.04155e-272	0.918333	0.611	0.422	1.11324e-267	Macrophages
RPL30	3.9869e-272	1.05168	0.602	0.423	1.45924e-267	Macrophages
RPL22	5.33601e-272	1.3076	0.52	0.343	1.95303e-267	Macrophages
MIS18BP1	1.29765e-268	2.26011	0.264	0.102	4.74952e-264	Macrophages
PTP4A2	7.44149e-268	2.10316	0.283	0.125	2.72366e-263	Macrophages
PRDX1	1.23489e-266	2.15409	0.291	0.129	4.51982e-262	Macrophages
CDC42	3.87681e-266	1.87716	0.342	0.174	1.41895e-261	Macrophages
RNF130	8.39347e-264	1.62786	0.442	0.274	3.07209e-259	Macrophages
RPS6	3.80063e-262	1.17032	0.556	0.384	1.39107e-257	Macrophages
CAPZA1	4.587e-262	2.04043	0.293	0.133	1.67889e-257	Macrophages
HLA-A	5.16323e-259	1.32684	0.52	0.36	1.88979e-254	Macrophages
RPS12	5.69927e-259	0.977944	0.627	0.463	2.08599e-254	Macrophages
RBPJ	1.84734e-258	2.99736	0.49	0.345	6.76144e-254	Macrophages
MGAT4A	1.2681e-256	2.0697	0.386	0.231	4.64139e-252	Macrophages
RPS15A	7.51448e-255	1.20199	0.541	0.364	2.75037e-250	Macrophages
RPL28	3.54982e-252	1.15848	0.629	0.532	1.29927e-247	Macrophages
HIF1A	1.57028e-247	1.97547	0.352	0.192	5.74739e-243	Macrophages
LAMTOR4	7.20697e-247	1.80949	0.318	0.156	2.63782e-242	Macrophages
RPL19	5.45785e-244	0.874095	0.61	0.434	1.99763e-239	Macrophages
WIPF1	1.63497e-243	1.59853	0.36	0.193	5.98414e-239	Macrophages
RPL13	1.26877e-242	1.04865	0.659	0.592	4.64383e-238	Macrophages
FRMD4B	4.91164e-241	1.88392	0.455	0.3	1.79771e-236	Macrophages
RPL8	1.11607e-233	1.00173	0.572	0.413	4.08494e-229	Macrophages
RPS16	3.55855e-233	1.19493	0.542	0.384	1.30247e-228	Macrophages
BTG2	1.27723e-232	1.85469	0.35	0.189	4.6748e-228	Macrophages
TBC1D22A	2.75433e-231	2.28867	0.387	0.243	1.00811e-226	Macrophages
CD81	1.13715e-230	2.10488	0.344	0.191	4.1621e-226	Macrophages
AP2S1	9.50746e-230	2.03795	0.252	0.109	3.47982e-225	Macrophages
GAS7	4.33534e-229	2.28465	0.267	0.125	1.58678e-224	Macrophages
RPL18A	2.63075e-226	1.08852	0.573	0.423	9.62881e-222	Macrophages
RPS23	3.07533e-226	0.93436	0.607	0.445	1.1256e-221	Macrophages
MTPN	3.81982e-225	2.08905	0.269	0.126	1.39809e-220	Macrophages
FOXN3	1.01136e-217	1.88388	0.477	0.347	3.70168e-213	Macrophages
EIF4A1	6.57794e-217	1.60284	0.372	0.223	2.40759e-212	Macrophages
LGALS1	8.91633e-217	1.80895	0.346	0.187	3.26346e-212	Macrophages
ACTG1	1.41125e-216	1.44683	0.464	0.328	5.16531e-212	Macrophages
RPL17	2.11886e-212	1.12569	0.533	0.387	7.75523e-208	Macrophages
RPS13	7.93061e-211	0.830551	0.573	0.407	2.90268e-206	Macrophages
RESF1	8.11487e-207	1.87346	0.27	0.126	2.97012e-202	Macrophages
RPS24	7.31731e-204	0.811551	0.653	0.522	2.67821e-199	Macrophages
SLC8A1	9.71996e-202	1.1679	0.509	0.333	3.5576e-197	Macrophages
RPL27A	2.84197e-201	1.04123	0.533	0.381	1.04019e-196	Macrophages
RB1	2.80077e-200	1.80966	0.351	0.205	1.02511e-195	Macrophages
UBC	3.02645e-198	1.31528	0.492	0.362	1.10771e-193	Macrophages
SERF2	4.39884e-196	0.785843	0.567	0.404	1.61002e-191	Macrophages
RPS15	5.08704e-196	0.821546	0.6	0.443	1.86191e-191	Macrophages
DISC1	5.57838e-195	1.89922	0.309	0.161	2.04174e-190	Macrophages
RPLP2	9.12138e-195	0.854116	0.592	0.447	3.33852e-190	Macrophages
CD63	4.97903e-188	1.48486	0.438	0.301	1.82237e-183	Macrophages
SUSD6	5.04802e-187	2.30845	0.258	0.128	1.84763e-182	Macrophages
EEF1A1	5.81318e-186	0.809889	0.666	0.581	2.12768e-181	Macrophages
RPS20	1.33403e-185	1.07878	0.519	0.378	4.88269e-181	Macrophages
TMBIM6	1.35543e-184	1.50189	0.405	0.273	4.96101e-180	Macrophages
ANXA5	2.95566e-183	1.59075	0.342	0.201	1.0818e-178	Macrophages
RPS27	1.12268e-181	0.88345	0.565	0.4	4.10913e-177	Macrophages
RPS11	1.88917e-179	0.975678	0.573	0.437	6.91455e-175	Macrophages
RPL41	1.97143e-179	0.741089	0.647	0.537	7.21562e-175	Macrophages
MICOS10	3.65048e-178	1.69928	0.314	0.175	1.33611e-173	Macrophages
SH3BGRL	7.84872e-178	1.54471	0.395	0.267	2.87271e-173	Macrophages
NCOA3	1.58793e-177	2.00058	0.29	0.157	5.81198e-173	Macrophages
NAIP	1.42711e-176	1.54324	0.369	0.233	5.22335e-172	Macrophages
ATG7	2.31413e-176	2.29433	0.337	0.213	8.46995e-172	Macrophages
EPS15	1.30371e-172	1.8816	0.324	0.192	4.77171e-168	Macrophages
RPL36A	1.02178e-171	0.9687	0.51	0.359	3.7398e-167	Macrophages
SFMBT2	1.78633e-170	2.15632	0.404	0.289	6.53814e-166	Macrophages
MANBA	1.34802e-169	1.968	0.316	0.192	4.93388e-165	Macrophages
EEF1G	6.78211e-169	1.25221	0.395	0.254	2.48232e-164	Macrophages
ATP6V1F	7.90253e-169	1.69555	0.25	0.123	2.8924e-164	Macrophages
RPL23	4.94257e-165	0.837756	0.54	0.382	1.80903e-160	Macrophages
RACK1	1.64833e-163	1.1492	0.468	0.344	6.03305e-159	Macrophages
SNX29	5.6243e-163	1.73902	0.403	0.292	2.05855e-158	Macrophages
RPL7A	1.13373e-162	0.795585	0.55	0.398	4.14956e-158	Macrophages
STK4	2.42526e-162	1.7946	0.268	0.144	8.87668e-158	Macrophages
TIMP1	4.49812e-162	1.69619	0.289	0.15	1.64636e-157	Macrophages
ERP29	7.52453e-160	1.61777	0.25	0.129	2.75405e-155	Macrophages
RPL34	1.69045e-155	0.723619	0.626	0.483	6.18721e-151	Macrophages
RPS17	1.60747e-152	1.15242	0.433	0.298	5.8835e-148	Macrophages
RPL9	2.57389e-152	0.746085	0.559	0.42	9.42071e-148	Macrophages
ACAP2	7.02645e-152	1.52375	0.387	0.271	2.57175e-147	Macrophages
RAB10	3.57805e-151	1.56242	0.371	0.255	1.3096e-146	Macrophages
RPS7	5.38403e-151	0.70947	0.531	0.383	1.97061e-146	Macrophages
PFDN5	1.37848e-150	0.973265	0.508	0.379	5.04536e-146	Macrophages
LIPA	1.11966e-149	2.21438	0.252	0.139	4.09806e-145	Macrophages
RPS18	2.31644e-147	0.729731	0.589	0.443	8.47839e-143	Macrophages
ITSN1	4.12267e-147	2.24013	0.308	0.192	1.50894e-142	Macrophages
SERBP1	6.10136e-146	1.81757	0.25	0.132	2.23316e-141	Macrophages
SOD2	5.21755e-144	1.96916	0.295	0.18	1.90968e-139	Macrophages
TRAPPC5	3.94785e-143	1.55772	0.259	0.141	1.44495e-138	Macrophages
TRPS1	1.6258e-141	1.92053	0.336	0.229	5.95058e-137	Macrophages
ZSWIM6	3.20249e-139	1.91814	0.388	0.289	1.17214e-134	Macrophages
RPL14	8.39666e-139	0.706593	0.531	0.395	3.07326e-134	Macrophages
PRPF38B	1.6139e-138	1.25782	0.362	0.236	5.90704e-134	Macrophages
LRRFIP1	2.05524e-138	1.0579	0.502	0.418	7.5224e-134	Macrophages
TLN1	2.09927e-136	1.5262	0.286	0.171	7.68352e-132	Macrophages
RPL13A	4.32001e-133	0.820571	0.569	0.466	1.58117e-128	Macrophages
FAM49B	9.78038e-133	1.26903	0.476	0.379	3.57972e-128	Macrophages
TPP1	1.10685e-132	1.48741	0.258	0.145	4.05117e-128	Macrophages
S100A6	1.04501e-131	1.85843	0.358	0.244	3.82483e-127	Macrophages
RPL5	1.16896e-131	0.808876	0.524	0.394	4.27852e-127	Macrophages
MAP3K1	7.02357e-128	1.77085	0.265	0.158	2.5707e-123	Macrophages
RPL18	1.3622e-127	0.627723	0.573	0.451	4.98578e-123	Macrophages
TGOLN2	3.53689e-127	1.54318	0.281	0.169	1.29454e-122	Macrophages
YWHAB	3.31056e-125	1.16296	0.399	0.291	1.2117e-120	Macrophages
DAPK1	7.38733e-124	1.894	0.305	0.208	2.70384e-119	Macrophages
RPL3	2.57983e-123	0.839467	0.505	0.395	9.44243e-119	Macrophages
RPL10A	3.04141e-123	0.891804	0.45	0.318	1.11319e-118	Macrophages
ARL6IP5	1.4092e-122	1.36495	0.293	0.18	5.1578e-118	Macrophages
SLC25A6	3.79427e-121	1.17058	0.362	0.243	1.38874e-116	Macrophages
ELMO1	6.32588e-121	1.74242	0.415	0.337	2.31534e-116	Macrophages
JUNB	7.95548e-119	1.25868	0.364	0.253	2.91179e-114	Macrophages
PTBP3	1.05393e-117	1.42711	0.307	0.199	3.85748e-113	Macrophages
TAOK3	2.25474e-116	1.34422	0.396	0.303	8.25257e-112	Macrophages
C6orf62	1.06141e-114	1.30194	0.399	0.307	3.88488e-110	Macrophages
RPL27	3.08888e-113	0.856846	0.399	0.268	1.13056e-108	Macrophages
PNRC1	8.59093e-113	1.32214	0.342	0.237	3.14437e-108	Macrophages
ATP6AP2	5.28568e-110	1.55364	0.263	0.161	1.93461e-105	Macrophages
MYO5A	7.41988e-109	1.68793	0.383	0.306	2.71575e-104	Macrophages
RPS28	2.96922e-108	0.540416	0.627	0.514	1.08676e-103	Macrophages
MACF1	3.13605e-106	1.17898	0.472	0.405	1.14783e-101	Macrophages
NFE2L2	1.11398e-105	1.51604	0.301	0.201	4.07728e-101	Macrophages
RPL36	8.06282e-105	0.625438	0.531	0.396	2.95107e-100	Macrophages
TUBA1B	8.31359e-102	1.34643	0.321	0.22	3.04286e-97	Macrophages
ACER3	2.71496e-100	1.66047	0.264	0.17	9.93702e-96	Macrophages
CHST11	8.07121e-98	1.70361	0.352	0.26	2.95414e-93	Macrophages
EIF1	8.62295e-98	0.58324	0.529	0.412	3.15609e-93	Macrophages
NACA	9.5045e-98	0.723449	0.508	0.398	3.47874e-93	Macrophages
DEK	5.05643e-94	1.40532	0.274	0.176	1.8507e-89	Macrophages
GNB1	1.89107e-93	1.22322	0.37	0.285	6.9215e-89	Macrophages
EVI5	8.72806e-93	1.67317	0.29	0.199	3.19456e-88	Macrophages
RPL37	6.19099e-91	0.559318	0.59	0.491	2.26596e-86	Macrophages
POU2F2	2.44363e-90	1.29699	0.32	0.23	8.94393e-86	Macrophages
GNAQ	6.86672e-90	1.33255	0.43	0.37	2.51329e-85	Macrophages
COX4I1	5.71043e-89	0.529787	0.495	0.366	2.09007e-84	Macrophages
RREB1	7.60284e-89	1.62416	0.286	0.201	2.78271e-84	Macrophages
RPLP0	1.07492e-88	0.623281	0.48	0.375	3.93432e-84	Macrophages
DPYD	2.68066e-88	1.23488	0.456	0.383	9.8115e-84	Macrophages
SGK3	6.34901e-87	1.60845	0.289	0.202	2.3238e-82	Macrophages
CMIP	4.49183e-85	1.74677	0.295	0.215	1.64405e-80	Macrophages
RPL24	7.96868e-83	0.396747	0.518	0.393	2.91662e-78	Macrophages
ZFHX3	3.08349e-82	1.33268	0.425	0.376	1.12859e-77	Macrophages
ABR	3.21111e-82	1.88493	0.292	0.219	1.1753e-77	Macrophages
CCNI	1.16669e-80	1.17005	0.349	0.271	4.27019e-76	Macrophages
PSMA7	3.40412e-80	0.878772	0.359	0.26	1.24594e-75	Macrophages
FHIT	4.97651e-78	1.83248	0.288	0.217	1.82145e-73	Macrophages
PGK1	2.1466e-77	1.43649	0.26	0.178	7.85676e-73	Macrophages
CAPZA2	2.81245e-77	1.35271	0.261	0.176	1.02938e-72	Macrophages
ANKS1A	3.79927e-76	1.91254	0.269	0.193	1.39057e-71	Macrophages
RPS3	6.42684e-76	0.537083	0.532	0.437	2.35229e-71	Macrophages
LIMS1	1.97397e-74	1.31535	0.331	0.258	7.22493e-70	Macrophages
TACC1	6.47698e-73	1.12397	0.299	0.215	2.37064e-68	Macrophages
SSH2	9.10153e-73	1.47543	0.332	0.26	3.33125e-68	Macrophages
RPL35	3.42935e-72	0.480669	0.516	0.402	1.25517e-67	Macrophages
ATP6V0C	6.40322e-71	0.870149	0.357	0.271	2.34364e-66	Macrophages
CYTH1	1.42729e-70	1.6801	0.275	0.199	5.22404e-66	Macrophages
RAB7A	1.55233e-70	1.32655	0.275	0.196	5.68168e-66	Macrophages
TMBIM4	5.99291e-69	1.09909	0.309	0.229	2.19346e-64	Macrophages
RPL6	1.00018e-68	0.417363	0.566	0.474	3.66075e-64	Macrophages
ATP6V0E1	2.42469e-67	0.781498	0.388	0.307	8.87462e-63	Macrophages
NME2	2.71611e-67	0.680025	0.357	0.258	9.94123e-63	Macrophages
TRA2B	1.4634e-65	1.05013	0.313	0.234	5.35619e-61	Macrophages
DIAPH2	8.37156e-65	1.06078	0.347	0.277	3.06408e-60	Macrophages
H2AFY	1.14524e-64	0.852552	0.409	0.349	4.19171e-60	Macrophages
MYL12B	3.04278e-64	0.943551	0.282	0.194	1.11369e-59	Macrophages
YWHAH	3.10235e-64	1.35324	0.254	0.179	1.13549e-59	Macrophages
BTF3	1.20674e-63	0.871631	0.319	0.233	4.41678e-59	Macrophages
HSP90AA1	7.46617e-63	0.842959	0.537	0.524	2.73269e-58	Macrophages
FOXP1	5.18621e-62	1.1255	0.406	0.355	1.8982e-57	Macrophages
ANKRD44	5.52189e-62	1.18388	0.366	0.314	2.02107e-57	Macrophages
RPS29	4.07243e-61	0.325317	0.54	0.431	1.49055e-56	Macrophages
MGAT5	2.79594e-60	1.80934	0.297	0.244	1.02334e-55	Macrophages
CSTB	8.76311e-60	1.02273	0.257	0.177	3.20739e-55	Macrophages
EIF3K	1.70274e-59	0.84634	0.353	0.277	6.2322e-55	Macrophages
PKN2	9.79594e-58	1.12837	0.348	0.288	3.58541e-53	Macrophages
UBE2E2	1.12884e-56	1.59945	0.318	0.268	4.13165e-52	Macrophages
HEXA	4.70148e-56	1.24507	0.298	0.234	1.72079e-51	Macrophages
RPS21	1.19516e-55	0.283922	0.516	0.402	4.37441e-51	Macrophages
RPN2	1.50626e-55	1.29128	0.25	0.182	5.51308e-51	Macrophages
RPS26	1.60665e-54	0.566849	0.468	0.392	5.8805e-50	Macrophages
FNDC3B	2.92377e-54	1.43512	0.281	0.213	1.07013e-49	Macrophages
RAP1B	5.01996e-54	1.13377	0.318	0.256	1.83736e-49	Macrophages
DSE	1.61336e-53	1.18495	0.271	0.202	5.90506e-49	Macrophages
CCNL1	3.18328e-53	1.00081	0.317	0.244	1.16511e-48	Macrophages
EEF1B2	6.2323e-53	0.505638	0.39	0.294	2.28108e-48	Macrophages
RPS5	1.27691e-51	0.677433	0.372	0.29	4.67363e-47	Macrophages
GPCPD1	7.05958e-51	1.1968	0.276	0.211	2.58388e-46	Macrophages
SUMF1	1.09061e-50	1.6806	0.254	0.198	3.99174e-46	Macrophages
RSRP1	1.56273e-50	0.924757	0.334	0.266	5.71975e-46	Macrophages
ZNF106	6.32989e-50	1.07817	0.325	0.268	2.3168e-45	Macrophages
CD164	1.19575e-49	1.01302	0.282	0.218	4.37658e-45	Macrophages
RPL36AL	2.60376e-49	0.503383	0.369	0.274	9.53004e-45	Macrophages
GRK3	2.66011e-49	1.03601	0.321	0.26	9.73628e-45	Macrophages
DDX3X	4.79873e-49	1.07969	0.331	0.275	1.75638e-44	Macrophages
LPP	1.57456e-48	1.05548	0.405	0.373	5.76305e-44	Macrophages
SETX	1.93983e-48	0.956183	0.385	0.342	7.09996e-44	Macrophages
JAK2	1.51275e-46	1.36109	0.256	0.197	5.5368e-42	Macrophages
NDUFA4	2.69242e-46	0.737921	0.281	0.207	9.85454e-42	Macrophages
RPS25	4.48548e-46	0.258693	0.556	0.443	1.64173e-41	Macrophages
TCF12	2.91516e-45	1.31042	0.417	0.403	1.06698e-40	Macrophages
JARID2	2.23671e-43	1.30485	0.289	0.239	8.18657e-39	Macrophages
MED13L	4.17271e-43	0.811389	0.48	0.464	1.52725e-38	Macrophages
CCDC88A	4.45234e-43	0.58601	0.495	0.473	1.6296e-38	Macrophages
SRRM1	8.4152e-43	0.855394	0.342	0.29	3.08005e-38	Macrophages
COX6B1	9.13553e-42	0.553147	0.358	0.28	3.3437e-37	Macrophages
USP15	1.24558e-40	0.905201	0.405	0.38	4.55896e-36	Macrophages
DCP2	1.31738e-40	1.13138	0.256	0.198	4.82175e-36	Macrophages
CSDE1	1.94371e-40	1.00827	0.283	0.226	7.11419e-36	Macrophages
UQCR10	1.1506e-38	0.576788	0.285	0.212	4.21132e-34	Macrophages
BLOC1S1	4.34734e-38	0.711569	0.272	0.203	1.59117e-33	Macrophages
JAK1	2.88224e-36	0.816306	0.342	0.297	1.05493e-31	Macrophages
MTSS1	8.41305e-36	1.41364	0.389	0.372	3.07926e-31	Macrophages
ERBIN	2.08747e-34	1.09074	0.292	0.243	7.64036e-30	Macrophages
HSPA8	5.01897e-34	0.694586	0.31	0.251	1.83699e-29	Macrophages
DENND1A	1.21373e-33	1.39626	0.283	0.253	4.44237e-29	Macrophages
LDLRAD4	1.90511e-33	1.32387	0.385	0.381	6.97289e-29	Macrophages
TENT2	2.78509e-33	1.26486	0.332	0.305	1.01937e-28	Macrophages
GDI2	3.50271e-33	1.11895	0.264	0.217	1.28203e-28	Macrophages
CTNND1	5.54854e-32	1.18466	0.305	0.265	2.03082e-27	Macrophages
MAML2	5.86573e-32	1.12904	0.35	0.316	2.14691e-27	Macrophages
SELENOH	2.07194e-30	0.814758	0.252	0.2	7.58349e-26	Macrophages
ATP5MG	1.56721e-29	0.420485	0.37	0.304	5.73614e-25	Macrophages
SPIDR	1.69787e-29	1.1977	0.323	0.296	6.21436e-25	Macrophages
ACYP2	5.18748e-29	0.280846	0.209	0.319	1.89867e-24	Macrophages
NUMB	5.68834e-29	1.05536	0.293	0.258	2.08199e-24	Macrophages
WASHC4	1.0467e-28	0.972167	0.292	0.248	3.83102e-24	Macrophages
ZFAND5	1.14224e-28	1.03287	0.259	0.214	4.1807e-24	Macrophages
CEP170	1.93512e-28	0.975982	0.32	0.287	7.08274e-24	Macrophages
SUMO2	4.01372e-26	0.709134	0.262	0.213	1.46906e-21	Macrophages
PIAS1	1.99321e-24	0.934462	0.343	0.326	7.29536e-20	Macrophages
CHCHD2	4.56018e-23	0.422433	0.29	0.235	1.66907e-18	Macrophages
SEC11A	1.09734e-22	0.859286	0.266	0.23	4.01639e-18	Macrophages
UQCRH	3.04102e-22	0.690363	0.253	0.207	1.11304e-17	Macrophages
ITSN2	8.40434e-22	0.874871	0.34	0.323	3.07607e-17	Macrophages
NAP1L1	2.20684e-21	0.866089	0.424	0.437	8.07726e-17	Macrophages
RPL4	2.77557e-21	0.420316	0.352	0.305	1.01589e-16	Macrophages
PUM1	7.72219e-21	0.947626	0.285	0.257	2.8264e-16	Macrophages
SF3B1	2.78748e-20	0.676385	0.346	0.32	1.02025e-15	Macrophages
PER3	1.3008e-19	0.258812	0.199	0.283	4.76108e-15	Macrophages
ADAM10	2.99176e-19	0.978248	0.26	0.229	1.09501e-14	Macrophages
PPIB	4.10538e-19	0.683716	0.259	0.218	1.50261e-14	Macrophages
CAST	1.15972e-18	0.750077	0.356	0.344	4.24471e-14	Macrophages
AAK1	1.59011e-18	0.704425	0.399	0.405	5.81996e-14	Macrophages
RTN4	2.37488e-18	0.645683	0.386	0.384	8.69229e-14	Macrophages
ATAD2B	4.33914e-18	0.268686	0.188	0.263	1.58817e-13	Macrophages
SLC23A2	1.15117e-17	0.443283	0.176	0.255	4.2134e-13	Macrophages
ZNF148	2.3199e-17	0.912562	0.291	0.271	8.49106e-13	Macrophages
STAG1	2.39886e-17	1.15322	0.287	0.273	8.78005e-13	Macrophages
AKAP13	4.05771e-17	0.622797	0.519	0.537	1.48516e-12	Macrophages
COP1	3.67937e-16	1.02716	0.264	0.246	1.34669e-11	Macrophages
CUL3	4.09526e-16	0.266798	0.201	0.277	1.4989e-11	Macrophages
ARL6IP4	4.09529e-16	0.654692	0.262	0.228	1.49892e-11	Macrophages
PRKCA	1.41799e-15	1.53518	0.25	0.236	5.18998e-11	Macrophages
STAT3	1.55861e-15	0.889347	0.252	0.227	5.70467e-11	Macrophages
ZMIZ1	4.21724e-15	0.291006	0.19	0.261	1.54355e-10	Macrophages
DMXL1	5.36454e-15	0.288441	0.242	0.331	1.96347e-10	Macrophages
SCAF11	7.42942e-15	0.474891	0.441	0.457	2.71924e-10	Macrophages
ATP5MF	1.49414e-14	0.408217	0.254	0.211	5.4687e-10	Macrophages
RASA1	2.48131e-14	0.376772	0.203	0.276	9.08186e-10	Macrophages
ZNF609	6.62226e-14	0.286164	0.273	0.376	2.42381e-09	Macrophages
CAMK1D	7.37261e-14	1.11689	0.293	0.292	2.69845e-09	Macrophages
PPIA	3.07607e-13	0.321833	0.371	0.335	1.12587e-08	Macrophages
UVRAG	8.91592e-13	1.05276	0.268	0.255	3.26332e-08	Macrophages
GAB2	1.07925e-12	0.256408	0.266	0.353	3.95017e-08	Macrophages
TBC1D5	1.7914e-12	0.993094	0.343	0.353	6.55672e-08	Macrophages
SNX13	2.35082e-12	0.265015	0.218	0.291	8.60425e-08	Macrophages
MARCH7	2.46098e-12	0.286308	0.219	0.289	9.00744e-08	Macrophages
ARHGAP21	2.82276e-12	0.251488	0.305	0.408	1.03316e-07	Macrophages
DIP2B	2.89046e-12	1.07375	0.29	0.289	1.05794e-07	Macrophages
HP1BP3	2.96089e-12	0.700849	0.302	0.287	1.08372e-07	Macrophages
ITCH	1.75843e-11	0.354362	0.197	0.262	6.43601e-07	Macrophages
HELZ	2.7054e-11	0.725201	0.34	0.345	9.90204e-07	Macrophages
WDR70	3.88543e-11	0.418007	0.275	0.363	1.4221e-06	Macrophages
CLTA	3.98735e-11	0.716241	0.268	0.251	1.45941e-06	Macrophages
MTDH	6.31202e-11	0.591963	0.37	0.382	2.31026e-06	Macrophages
EEA1	6.94155e-11	0.269	0.205	0.267	2.54068e-06	Macrophages
RERE	1.71252e-10	0.747699	0.383	0.403	6.268e-06	Macrophages
EEF2	1.7804e-10	0.508267	0.306	0.29	6.51646e-06	Macrophages
MAP3K2	2.00467e-10	0.711582	0.317	0.315	7.33729e-06	Macrophages
PIK3R1	3.67783e-10	0.691007	0.304	0.295	1.34612e-05	Macrophages
DLEU2	5.76106e-10	0.367512	0.32	0.426	2.1086e-05	Macrophages
CLTC	1.46323e-09	0.574528	0.35	0.353	5.35556e-05	Macrophages
XRN1	2.9254e-09	0.309308	0.226	0.29	0.000107072	Macrophages
PBRM1	3.16194e-09	0.839357	0.276	0.268	0.00011573	Macrophages
SNHG5	3.81594e-09	0.269031	0.197	0.25	0.000139667	Macrophages
ARL15	9.39388e-09	0.300583	0.267	0.343	0.000343826	Macrophages
UBE2D2	1.04446e-08	0.363098	0.207	0.265	0.000382283	Macrophages
KAT6A	1.12403e-08	0.300913	0.248	0.318	0.000411405	Macrophages
AFF1	2.07359e-08	0.973134	0.302	0.309	0.000758956	Macrophages
EIF2AK2	2.1449e-08	0.4282	0.199	0.257	0.000785055	Macrophages
PRMT2	2.91655e-08	0.591622	0.277	0.265	0.00106749	Macrophages
CD44	3.03044e-08	0.758243	0.256	0.247	0.00110917	Macrophages
SRGAP1	9.31791e-08	0.502107	0.326	0.424	0.00341045	Macrophages
ABCC5	1.91088e-07	0.834226	0.261	0.261	0.00699402	Macrophages
TOP1	4.64408e-07	0.269719	0.278	0.346	0.0169978	Macrophages
HNRNPA1	4.78262e-07	0.510025	0.272	0.261	0.0175049	Macrophages
ZFAND6	5.56285e-07	0.407231	0.209	0.264	0.0203606	Macrophages
STAG2	8.22465e-07	0.318917	0.26	0.324	0.0301031	Macrophages
USP9X	1.31848e-06	0.477635	0.241	0.305	0.0482578	Macrophages
SLC25A3	2.23234e-06	0.527446	0.265	0.256	0.0817057	Macrophages
ATM	3.22335e-06	0.472185	0.415	0.442	0.117978	Macrophages
SERPINB6	3.47062e-06	0.45268	0.337	0.35	0.127028	Macrophages
SMCHD1	3.67236e-06	0.28145	0.288	0.356	0.134412	Macrophages
CREBRF	3.8309e-06	0.253666	0.226	0.276	0.140215	Macrophages
SRPK2	1.1366e-05	0.466566	0.258	0.328	0.416009	Macrophages
ATP6V1B2	1.24897e-05	0.257688	0.235	0.289	0.457134	Macrophages
COPA	1.8443e-05	0.335313	0.229	0.28	0.675031	Macrophages
ZFYVE16	2.39042e-05	0.281336	0.297	0.367	0.874919	Macrophages
WAC	2.5564e-05	0.277652	0.329	0.407	0.935666	Macrophages
OSBPL8	3.20412e-05	0.729376	0.279	0.284	1	Macrophages
TET2	4.73179e-05	0.689964	0.278	0.288	1	Macrophages
FAM133B	5.48071e-05	0.504313	0.359	0.378	1	Macrophages
TAX1BP1	8.97381e-05	0.251303	0.334	0.407	1	Macrophages
ATP2B1	0.000131031	0.603784	0.307	0.321	1	Macrophages
SPPL3	0.000155691	0.485658	0.227	0.283	1	Macrophages
FKBP5	0.000165183	1.1472	0.367	0.395	1	Macrophages
SGMS1	0.000218264	0.966749	0.278	0.29	1	Macrophages
SPG11	0.00022245	0.435833	0.227	0.279	1	Macrophages
SDCCAG8	0.00043349	0.67446	0.323	0.344	1	Macrophages
NR3C1	0.000497432	0.352579	0.293	0.356	1	Macrophages
EIF3H	0.000515519	0.666239	0.257	0.26	1	Macrophages
NT5C2	0.000530674	0.565193	0.223	0.274	1	Macrophages
XPO1	0.000669572	0.33723	0.257	0.308	1	Macrophages
PTPN2	0.000735253	0.374889	0.223	0.266	1	Macrophages
ATXN1	0.000779097	0.325774	0.372	0.454	1	Macrophages
XRCC5	0.000977144	0.29509	0.304	0.369	1	Macrophages
HNRNPM	0.00111397	0.324612	0.254	0.302	1	Macrophages
EHMT1	0.00141747	0.510583	0.237	0.287	1	Macrophages
PAG1	0.00151937	0.362563	0.291	0.352	1	Macrophages
ASAP1	0.00189777	0.506291	0.369	0.455	1	Macrophages
RBM3	0.00191325	0.293377	0.232	0.272	1	Macrophages
SRSF3	0.00198967	0.261284	0.224	0.261	1	Macrophages
TCF7L2	0.00246023	0.584357	0.222	0.263	1	Macrophages
ETNK1	0.00282975	0.414063	0.268	0.321	1	Macrophages
PPP1CB	0.0070091	0.339289	0.235	0.274	1	Macrophages
AP2A2	0.00776015	0.692196	0.338	0.376	1	Macrophages
PKM	0.00877879	0.316753	0.241	0.285	1	Macrophages
DLGAP1	0	1.32544	0.692	0.254	0	C-5
AGBL4	0	1.11854	0.798	0.369	0	C-5
PWRN1	0	1.04438	0.826	0.405	0	C-5
DANT2	0	1.05777	0.78	0.362	0	C-5
KCNB2	0	1.31183	0.712	0.294	0	C-5
ASTN2	0	1.21754	0.762	0.348	0	C-5
PRKN	0	1.05573	0.795	0.382	0	C-5
NRG1	0	1.03652	0.806	0.393	0	C-5
GREB1L	0	1.05694	0.738	0.325	0	C-5
HS6ST3	0	1.19943	0.812	0.4	0	C-5
CACNA1B	0	1.19639	0.746	0.335	0	C-5
RALYL	0	1.07025	0.793	0.384	0	C-5
DOCK3	0	1.18079	0.71	0.301	0	C-5
CTNND2	0	0.969726	0.783	0.375	0	C-5
CTNNA2	0	0.95875	0.738	0.33	0	C-5
CACNB2	0	1.01518	0.853	0.445	0	C-5
TENM3	0	1.09148	0.798	0.392	0	C-5
CACNA1C	0	0.82767	0.787	0.381	0	C-5
GRIK2	0	1.04764	0.73	0.324	0	C-5
NLGN1	0	1.09842	0.743	0.338	0	C-5
UNC79	0	1.03223	0.841	0.436	0	C-5
AGBL1	0	1.514	0.598	0.194	0	C-5
TRAPPC9	0	0.95782	0.748	0.348	0	C-5
AC079160.1	0	0.830575	0.736	0.336	0	C-5
DSCAML1	0	1.48851	0.603	0.204	0	C-5
UNC5C	0	1.18468	0.847	0.45	0	C-5
RBFOX1	0	1.04235	0.761	0.365	0	C-5
EML6	0	0.986371	0.772	0.378	0	C-5
ADGRB3	0	1.12733	0.826	0.434	0	C-5
IMMP2L	0	1.09466	0.765	0.374	0	C-5
KCNMB2	0	1.14288	0.666	0.278	0	C-5
GPHN	0	0.989421	0.773	0.385	0	C-5
CNTNAP2	0	1.11908	0.733	0.347	0	C-5
GALNT13	0	1.36913	0.597	0.212	0	C-5
BTBD9	0	0.95274	0.706	0.321	0	C-5
XKR6	0	0.963015	0.69	0.305	0	C-5
NEBL	0	1.02596	0.802	0.419	0	C-5
GAB2	0	1.03889	0.703	0.32	0	C-5
HCN1	0	0.927582	0.716	0.334	0	C-5
XYLT1	0	1.0367	0.694	0.313	0	C-5
MAML3	0	0.803812	0.772	0.392	0	C-5
TMEM132D	0	1.06157	0.658	0.278	0	C-5
CACNA2D3	0	1.10395	0.827	0.447	0	C-5
BMPR1B	0	1.00479	0.807	0.429	0	C-5
NALCN	0	1.0952	0.679	0.301	0	C-5
RPS6KA2	0	1.39126	0.626	0.248	0	C-5
FAM155A	0	1.10857	0.841	0.463	0	C-5
DMD	0	1.0465	0.79	0.413	0	C-5
STK33	0	0.983171	0.665	0.289	0	C-5
CRADD	0	0.977064	0.658	0.283	0	C-5
NHS	0	1.28005	0.587	0.212	0	C-5
NRXN3	0	0.998577	0.817	0.442	0	C-5
FGF14	0	1.23139	0.854	0.48	0	C-5
NCAM2	0	0.956903	0.749	0.375	0	C-5
RIMBP2	0	0.979893	0.823	0.449	0	C-5
DIP2C	0	0.965081	0.678	0.305	0	C-5
PVT1	0	0.836677	0.711	0.338	0	C-5
TMEM178B	0	0.958291	0.658	0.286	0	C-5
CCSER1	0	1.20238	0.881	0.509	0	C-5
NR3C2	0	0.987097	0.663	0.292	0	C-5
PTPRM	0	0.866383	0.778	0.407	0	C-5
NCKAP5	0	0.893681	0.767	0.396	0	C-5
RORA	0	0.942412	0.848	0.477	0	C-5
JAZF1	0	0.951958	0.755	0.385	0	C-5
AUTS2	0	1.14271	0.884	0.514	0	C-5
PACRG	0	1.07552	0.633	0.264	0	C-5
BBS9	0	0.880221	0.689	0.32	0	C-5
EFNA5	0	0.923853	0.669	0.301	0	C-5
LRBA	0	0.98187	0.856	0.489	0	C-5
ATP8A2	0	1.0868	0.638	0.271	0	C-5
LRRTM4	0	0.671895	0.693	0.326	0	C-5
DLG2	0	0.925271	0.687	0.321	0	C-5
SNAP91	0	0.89624	0.753	0.388	0	C-5
KIAA1328	0	0.907012	0.678	0.314	0	C-5
PRKCE	0	0.888728	0.724	0.36	0	C-5
SIK2	0	1.23296	0.668	0.305	0	C-5
ATRNL1	0	0.910481	0.668	0.306	0	C-5
LDLRAD4	0	0.857895	0.716	0.354	0	C-5
MACROD2	0	0.980878	0.622	0.26	0	C-5
GDAP1	0	0.884122	0.708	0.347	0	C-5
SORCS1	0	1.09367	0.639	0.278	0	C-5
IGF1R	0	1.10259	0.839	0.478	0	C-5
SLC24A2	0	0.866292	0.777	0.417	0	C-5
PPP2R2B	0	1.07145	0.641	0.282	0	C-5
MAP2K5	0	0.92025	0.667	0.308	0	C-5
ADAMTS9-AS2	0	1.06746	0.621	0.262	0	C-5
STXBP5L	0	0.979942	0.639	0.28	0	C-5
PDE10A	0	0.683232	0.909	0.55	0	C-5
FTO	0	0.851061	0.688	0.329	0	C-5
DLC1	0	0.922701	0.868	0.51	0	C-5
SBF2	0	0.74924	0.823	0.465	0	C-5
LRRC4C	0	1.03118	0.652	0.295	0	C-5
CACNA1D	0	0.728942	0.82	0.463	0	C-5
CPEB3	0	0.906038	0.668	0.312	0	C-5
AL008633.1	0	1.07068	0.566	0.21	0	C-5
ARHGAP26	0	0.920642	0.815	0.459	0	C-5
DCLK1	0	1.13903	0.613	0.258	0	C-5
FUT8	0	1.09749	0.633	0.278	0	C-5
CDH18	0	0.828515	0.693	0.338	0	C-5
TTC28	0	0.824719	0.685	0.331	0	C-5
ARHGEF28	0	1.1458	0.596	0.242	0	C-5
UMAD1	0	0.941011	0.667	0.314	0	C-5
MAGI2	0	1.12721	0.901	0.548	0	C-5
GPR158	0	0.819804	0.633	0.281	0	C-5
ABLIM1	0	0.950038	0.641	0.29	0	C-5
AGAP1	0	0.723887	0.717	0.366	0	C-5
FBXL17	0	0.823328	0.726	0.375	0	C-5
CHST11	0	0.821962	0.59	0.239	0	C-5
CADPS	0	0.905035	0.749	0.399	0	C-5
VPS13B	0	0.745773	0.714	0.364	0	C-5
FHOD3	0	0.888851	0.719	0.369	0	C-5
COG5	0	0.926037	0.717	0.368	0	C-5
MAP3K5	0	0.896512	0.687	0.339	0	C-5
PLCB4	0	0.900281	0.837	0.489	0	C-5
ATXN1	0	0.70383	0.771	0.424	0	C-5
MIR646HG	0	0.978688	0.663	0.316	0	C-5
MIR137HG	0	0.734332	0.741	0.394	0	C-5
CADPS2	0	0.875595	0.644	0.298	0	C-5
PLEKHA5	0	0.83881	0.786	0.44	0	C-5
ZCCHC7	0	0.752167	0.702	0.356	0	C-5
ADK	0	0.812694	0.724	0.378	0	C-5
FAM168A	0	1.13131	0.617	0.271	0	C-5
ZFAND3	0	0.746892	0.766	0.421	0	C-5
PCBP3	0	0.880802	0.635	0.29	0	C-5
RBMS3	0	0.853892	0.858	0.513	0	C-5
MTCL1	0	0.909942	0.647	0.303	0	C-5
FARS2	0	0.894628	0.615	0.271	0	C-5
STXBP5	0	0.755135	0.785	0.442	0	C-5
DYNC1I1	0	0.889009	0.764	0.422	0	C-5
LINC01278	0	0.746946	0.679	0.337	0	C-5
AC009899.1	0	1.40824	0.505	0.163	0	C-5
XPR1	0	0.885614	0.669	0.328	0	C-5
TRIO	0	0.590807	0.794	0.453	0	C-5
CADM2	0	0.849656	0.814	0.473	0	C-5
WWOX	0	0.770781	0.691	0.35	0	C-5
SIK3	0	0.901695	0.64	0.3	0	C-5
DENND5B	0	0.843091	0.68	0.34	0	C-5
NOL4	0	0.783185	0.647	0.307	0	C-5
RIMS2	0	0.952447	0.911	0.572	0	C-5
MAP7	0	0.795096	0.751	0.412	0	C-5
PTPRN2	0	1.12634	0.8	0.461	0	C-5
AKAP6	0	0.784362	0.771	0.432	0	C-5
GRID1	0	0.878789	0.6	0.261	0	C-5
PDE4D	0	0.862791	0.622	0.284	0	C-5
ROBO2	0	0.770174	0.667	0.33	0	C-5
CLASP1	0	0.693866	0.695	0.358	0	C-5
PHF21A	0	0.764522	0.648	0.312	0	C-5
AC025159.1	0	0.76797	0.652	0.316	0	C-5
EBF1	0	1.02438	0.57	0.234	0	C-5
COL22A1	0	1.12506	0.599	0.263	0	C-5
ERC1	0	0.827687	0.886	0.55	0	C-5
MGAT4C	0	1.06056	0.845	0.509	0	C-5
KCNMA1	0	0.760223	0.867	0.532	0	C-5
EML5	0	0.73069	0.822	0.487	0	C-5
TCF12	0	0.581479	0.714	0.379	0	C-5
ARIH1	0	0.881663	0.716	0.381	0	C-5
PARD3B	0	0.713353	0.66	0.327	0	C-5
CDKAL1	0	0.769924	0.655	0.322	0	C-5
TLN2	0	0.841805	0.66	0.327	0	C-5
HDAC9	0	0.784824	0.709	0.376	0	C-5
TBX20	0	1.07344	0.549	0.217	0	C-5
NBEA	0	0.831759	0.903	0.571	0	C-5
CCNH	0	0.98569	0.649	0.317	0	C-5
GRIA4	0	0.813587	0.652	0.32	0	C-5
ANK2	0	0.671369	0.857	0.525	0	C-5
NCAM1	0	0.863887	0.873	0.541	0	C-5
ANO6	0	0.803181	0.738	0.406	0	C-5
ZNF609	0	0.678436	0.677	0.346	0	C-5
PRR16	0	0.858173	0.569	0.238	0	C-5
PCDH9	0	1.03653	0.887	0.556	0	C-5
ARL15	0	0.557865	0.644	0.314	0	C-5
COMMD10	0	0.870149	0.626	0.296	0	C-5
MAPK10	0	0.607971	0.814	0.484	0	C-5
TPST1	0	1.09945	0.553	0.224	0	C-5
CSGALNACT1	0	1.15035	0.532	0.203	0	C-5
DPYD	0	0.578016	0.691	0.362	0	C-5
ADAMTS12	0	0.950713	0.553	0.225	0	C-5
CNTN1	0	0.9523	0.802	0.474	0	C-5
MBD5	0	0.673674	0.843	0.515	0	C-5
ANKS1B	0	0.838194	0.597	0.269	0	C-5
CACNA2D1	0	0.731549	0.803	0.476	0	C-5
ZNF331	0	1.63262	0.551	0.224	0	C-5
SLCO3A1	0	0.747284	0.673	0.347	0	C-5
NAV2	0	0.673957	0.669	0.343	0	C-5
ZNF704	0	0.705947	0.83	0.504	0	C-5
FER	0	0.682747	0.778	0.453	0	C-5
CDC14B	0	0.997914	0.647	0.322	0	C-5
AOPEP	0	0.776363	0.622	0.3	0	C-5
PBX3	0	0.805338	0.653	0.331	0	C-5
MAML2	0	0.717149	0.616	0.294	0	C-5
GRM7	0	1.50634	0.486	0.164	0	C-5
FOCAD	0	0.829257	0.589	0.267	0	C-5
PALM2-AKAP2	0	1.05395	0.511	0.19	0	C-5
ADCY2	0	1.02807	0.538	0.218	0	C-5
KHDRBS3	0	0.938435	0.651	0.331	0	C-5
CA10	0	1.17237	0.511	0.191	0	C-5
DYM	0	0.731051	0.617	0.297	0	C-5
FAM163A	0	0.845024	0.573	0.253	0	C-5
SSBP2	0	0.690979	0.768	0.449	0	C-5
AL355612.1	0	1.29978	0.514	0.195	0	C-5
CELF4	0	0.769385	0.76	0.441	0	C-5
TNKS	0	0.690809	0.703	0.384	0	C-5
SFMBT2	0	0.579576	0.591	0.272	0	C-5
NCOA2	0	0.730282	0.632	0.314	0	C-5
GNAO1	0	0.777062	0.648	0.33	0	C-5
AC124254.2	0	1.26959	0.491	0.173	0	C-5
UBE3D	0	1.02808	0.57	0.252	0	C-5
FNIP1	0	0.700385	0.668	0.351	0	C-5
SPTBN4	0	0.972836	0.553	0.236	0	C-5
FAF1	0	0.687539	0.609	0.292	0	C-5
ZNF10	0	1.0971	0.587	0.27	0	C-5
PAK3	0	0.676488	0.824	0.507	0	C-5
TTC17	0	0.665533	0.686	0.37	0	C-5
PTPRS	0	1.06549	0.52	0.204	0	C-5
AL357153.2	0	1.1851	0.488	0.172	0	C-5
EXOC4	0	0.660329	0.708	0.392	0	C-5
TBC1D5	0	0.655062	0.644	0.329	0	C-5
ZEB1	0	0.603597	0.758	0.443	0	C-5
SETBP1	0	0.780346	0.598	0.283	0	C-5
SLIT3	0	0.729621	0.848	0.533	0	C-5
GLCCI1	0	0.600945	0.676	0.362	0	C-5
LINC01725	0	0.770626	0.596	0.282	0	C-5
PTPRK	0	0.912427	0.586	0.272	0	C-5
MAPK8	0	0.781694	0.59	0.276	0	C-5
MAST4	0	1.17187	0.548	0.235	0	C-5
RFX3	0	0.592442	0.663	0.35	0	C-5
PARD3	0	0.510736	0.6	0.287	0	C-5
C20orf194	0	0.674253	0.637	0.324	0	C-5
CAMK1D	0	0.690508	0.582	0.269	0	C-5
MLLT10	0	0.618333	0.691	0.378	0	C-5
KIAA1211	0	0.997306	0.516	0.204	0	C-5
HULC	0	1.02317	0.524	0.212	0	C-5
CNNM2	0	0.911591	0.541	0.229	0	C-5
ANKRD17	0	0.555474	0.756	0.444	0	C-5
CADM1	0	0.875154	0.759	0.447	0	C-5
RABGAP1L	0	0.627842	0.711	0.399	0	C-5
MYT1L	0	0.569451	0.874	0.563	0	C-5
PRMT9	0	1.42183	0.517	0.206	0	C-5
FAM49B	0	0.689542	0.673	0.362	0	C-5
VTI1A	0	0.710625	0.636	0.325	0	C-5
PTK2	0	0.567242	0.671	0.361	0	C-5
SVIL	0	0.717755	0.676	0.366	0	C-5
PRH1	0	0.755456	0.606	0.296	0	C-5
DACH1	0	0.68008	0.631	0.321	0	C-5
ATP9B	0	0.682322	0.636	0.326	0	C-5
SRGAP1	0	0.589569	0.705	0.395	0	C-5
TRMT11	0	0.717232	0.677	0.368	0	C-5
CDK14	0	0.995818	0.536	0.227	0	C-5
EXOC6B	0	0.668866	0.628	0.319	0	C-5
NSMCE2	0	0.770545	0.6	0.291	0	C-5
LSAMP	0	1.07358	0.589	0.28	0	C-5
ZSWIM6	0	0.593054	0.581	0.272	0	C-5
GMDS-DT	0	0.731852	0.588	0.279	0	C-5
SCAPER	0	0.594568	0.792	0.484	0	C-5
ELMO1	0	0.365499	0.626	0.318	0	C-5
SUPT3H	0	0.884022	0.531	0.224	0	C-5
RALGAPA1	0	0.69707	0.758	0.451	0	C-5
ARFGEF3	0	0.700693	0.827	0.52	0	C-5
HERC1	0	0.55465	0.713	0.406	0	C-5
KCNQ2	0	0.70006	0.709	0.402	0	C-5
RNLS	0	0.982003	0.53	0.224	0	C-5
MICU2	0	0.777155	0.655	0.349	0	C-5
RAB3C	0	0.719146	0.742	0.436	0	C-5
DTNA	0	0.686319	0.615	0.309	0	C-5
CBFA2T2	0	0.682153	0.593	0.287	0	C-5
KLHL13	0	0.795628	0.607	0.301	0	C-5
UBR5	0	0.545091	0.698	0.392	0	C-5
DLEU2	0	0.535168	0.703	0.397	0	C-5
MCF2L2	0	0.76983	0.562	0.257	0	C-5
PAM	0	0.736156	0.802	0.497	0	C-5
GMDS	0	0.908752	0.521	0.216	0	C-5
NAV3	0	0.345465	0.518	0.213	0	C-5
NFAT5	0	0.531372	0.729	0.424	0	C-5
PDLIM5	0	0.732643	0.662	0.358	0	C-5
CAMK2B	0	0.42522	0.793	0.489	0	C-5
DENND4A	0	0.595518	0.672	0.368	0	C-5
PCSK2	0	0.70156	0.8	0.496	0	C-5
DGKK	0	1.29496	0.511	0.207	0	C-5
EHBP1	0	0.643962	0.609	0.305	0	C-5
BRAF	0	0.585982	0.708	0.404	0	C-5
FMN2	0	0.719833	0.609	0.306	0	C-5
HERC4	0	0.556445	0.749	0.446	0	C-5
HDAC4	0	0.683287	0.57	0.267	0	C-5
AKAP13	0	0.563442	0.816	0.513	0	C-5
SYBU	0	0.893945	0.559	0.257	0	C-5
BICD1	0	0.580663	0.876	0.574	0	C-5
PCCA	0	0.760867	0.557	0.255	0	C-5
NR6A1	0	1.00357	0.497	0.195	0	C-5
PSPC1	0	0.665273	0.619	0.317	0	C-5
RGS7	0	0.777923	0.579	0.277	0	C-5
FAM120B	0	0.744083	0.579	0.277	0	C-5
TRAF3IP2-AS1	0	0.786613	0.548	0.247	0	C-5
DPP6	0	1.02846	0.893	0.592	0	C-5
MIR2052HG	0	1.22409	0.456	0.155	0	C-5
GARNL3	0	1.06229	0.51	0.209	0	C-5
JMJD1C	0	0.720514	0.871	0.571	0	C-5
ADAMTS19	0	0.700366	0.618	0.318	0	C-5
FOXN3	0	0.503129	0.632	0.332	0	C-5
AEBP2	0	0.782389	0.579	0.279	0	C-5
ZNF248	0	0.677937	0.612	0.313	0	C-5
NR4A1	0	1.16939	0.602	0.303	0	C-5
GRIP1	0	0.895853	0.531	0.233	0	C-5
GCH1	0	1.311	0.568	0.27	0	C-5
LINC01473	0	0.79758	0.542	0.245	0	C-5
PPP3CA	0	0.722453	0.66	0.363	0	C-5
SPOCK3	0	1.06778	0.662	0.365	0	C-5
BICRAL	0	0.827002	0.549	0.252	0	C-5
VLDLR-AS1	0	1.09859	0.514	0.217	0	C-5
CCDC91	0	0.621291	0.664	0.367	0	C-5
VWA8	0	0.786523	0.534	0.237	0	C-5
PWRN4	0	1.12171	0.462	0.165	0	C-5
MON2	0	0.534479	0.738	0.441	0	C-5
SHROOM3	0	1.00683	0.516	0.22	0	C-5
RABGEF1	0	1.07288	0.515	0.219	0	C-5
PLEKHA7	0	0.817596	0.517	0.221	0	C-5
MMP16	0	1.0667	0.489	0.193	0	C-5
UGGT2	0	0.690718	0.607	0.311	0	C-5
AC093523.1	0	1.1784	0.458	0.163	0	C-5
FOXO3	0	0.627347	0.668	0.373	0	C-5
PPP6R3	0	0.61841	0.664	0.369	0	C-5
MYO9A	0	0.569362	0.678	0.383	0	C-5
LIMCH1	0	0.61151	0.635	0.34	0	C-5
ZNF131	0	0.84607	0.563	0.268	0	C-5
WDFY2	0	0.696792	0.57	0.275	0	C-5
RNF150	0	0.602575	0.64	0.346	0	C-5
LINC01515	0	0.954943	0.502	0.208	0	C-5
METTL15	0	0.738161	0.557	0.263	0	C-5
HOMER1	0	2.06115	0.415	0.121	0	C-5
DPH6	0	0.682264	0.608	0.314	0	C-5
RBFOX2	0	0.602266	0.618	0.324	0	C-5
TENM1	0	0.685984	0.614	0.32	0	C-5
ITPR2	0	0.79113	0.897	0.604	0	C-5
TNRC6A	0	0.60088	0.856	0.563	0	C-5
WDR7	0	0.673414	0.588	0.295	0	C-5
MTSS1	0	0.499943	0.643	0.351	0	C-5
CENPP	0	1.02666	0.482	0.19	0	C-5
SYNE1	0	0.448394	0.797	0.506	0	C-5
MPPED2	0	0.864264	0.519	0.228	0	C-5
VAT1L	0	1.0173	0.534	0.243	0	C-5
GRIK1	0	1.3932	0.458	0.167	0	C-5
TMEM232	0	1.0459	0.482	0.191	0	C-5
SCLT1	0	0.748923	0.564	0.273	0	C-5
TBCK	0	0.584552	0.601	0.311	0	C-5
JAKMIP2	0	0.664655	0.597	0.307	0	C-5
HDAC8	0	0.667992	0.583	0.293	0	C-5
PPP1R9A	0	0.611949	0.594	0.305	0	C-5
ASAP1	0	0.540665	0.718	0.429	0	C-5
CLASP2	0	0.58618	0.821	0.532	0	C-5
ZBTB20	0	0.622543	0.849	0.56	0	C-5
PER3	0	0.774665	0.545	0.257	0	C-5
WDFY3	0	0.513892	0.638	0.35	0	C-5
SPOCK1	0	0.828085	0.601	0.313	0	C-5
AL033504.1	0	1.29035	0.425	0.137	0	C-5
AHCYL2	0	0.972093	0.487	0.199	0	C-5
SEZ6L	0	0.842736	0.616	0.328	0	C-5
BTAF1	0	0.850486	0.54	0.253	0	C-5
ZNF407	0	0.651433	0.558	0.271	0	C-5
ROBO1	0	1.1793	0.535	0.249	0	C-5
LCOR	0	0.569647	0.634	0.348	0	C-5
TRIM2	0	0.553418	0.681	0.396	0	C-5
TIAM2	0	0.902541	0.492	0.207	0	C-5
UBE2H	0	0.662551	0.637	0.352	0	C-5
NEXMIF	0	0.96856	0.504	0.219	0	C-5
HIVEP3	0	0.853397	0.495	0.211	0	C-5
OSBPL6	0	0.801012	0.548	0.264	0	C-5
AC007319.1	0	0.422361	0.556	0.272	0	C-5
SORBS2	0	0.63151	0.922	0.638	0	C-5
RANBP17	0	0.752694	0.549	0.265	0	C-5
FKBP5	0	0.361925	0.656	0.372	0	C-5
SAMD5	0	0.954665	0.51	0.226	0	C-5
ITFG1	0	0.650376	0.664	0.38	0	C-5
EPB41L3	0	0.653831	0.637	0.353	0	C-5
RAPGEF6	0	0.626487	0.571	0.287	0	C-5
GABRB3	0	0.754081	0.587	0.303	0	C-5
TMOD1	0	0.620176	0.677	0.394	0	C-5
FAM214A	0	0.502394	0.672	0.389	0	C-5
ST18	0	0.570618	0.62	0.337	0	C-5
AMBRA1	0	0.885894	0.479	0.196	0	C-5
FRY	0	0.559602	0.62	0.337	0	C-5
SGSM1	0	0.889625	0.486	0.203	0	C-5
UNC13B	0	0.831793	0.508	0.226	0	C-5
DIP2B	0	0.616452	0.55	0.268	0	C-5
AC104596.1	0	0.885792	0.477	0.195	0	C-5
LCORL	0	0.531659	0.628	0.347	0	C-5
UNC5D	0	1.29228	0.424	0.143	0	C-5
MARK3	0	0.489047	0.63	0.349	0	C-5
CHRNA7	0	0.831414	0.518	0.237	0	C-5
ARMCX5-GPRASP2	0	1.01457	0.466	0.185	0	C-5
MBNL2	0	0.593766	0.71	0.429	0	C-5
EGFLAM	0	0.803806	0.528	0.248	0	C-5
RIMS1	0	0.921758	0.52	0.24	0	C-5
SCAF8	0	0.646101	0.56	0.28	0	C-5
DENND1A	0	0.600119	0.514	0.234	0	C-5
SSBP3	0	0.694595	0.572	0.292	0	C-5
ANKH	0	0.586368	0.601	0.321	0	C-5
ESYT2	0	0.982174	0.514	0.235	0	C-5
KDM4C	0	0.520013	0.558	0.279	0	C-5
KANTR	0	0.615077	0.577	0.298	0	C-5
SIPA1L1	0	0.560673	0.581	0.303	0	C-5
BMERB1	0	0.762297	0.568	0.29	0	C-5
GRID2	0	0.92992	0.553	0.277	0	C-5
PLCXD3	0	0.618271	0.628	0.352	0	C-5
RTN1	0	1.0064	0.507	0.231	0	C-5
RFX7	0	0.665726	0.543	0.267	0	C-5
ARMCX4	0	0.802615	0.521	0.245	0	C-5
SCMH1	0	0.853041	0.476	0.2	0	C-5
SYNPO2	0	0.64892	0.574	0.298	0	C-5
AC008014.1	0	0.90111	0.477	0.201	0	C-5
GBF1	0	0.642781	0.557	0.282	0	C-5
PCNX2	0	0.531171	0.667	0.392	0	C-5
CNTN3	0	0.877603	0.496	0.221	0	C-5
CUX1	0	0.566032	0.646	0.371	0	C-5
PPFIA2	0	1.16724	0.64	0.365	0	C-5
ZNRF1	0	0.788395	0.523	0.248	0	C-5
GSE1	0	0.552259	0.644	0.369	0	C-5
DOK5	0	0.98792	0.462	0.187	0	C-5
KDM6A	0	0.691396	0.521	0.246	0	C-5
EGR1	0	0.993094	0.557	0.283	0	C-5
WDPCP	0	0.702861	0.528	0.254	0	C-5
MEIS1	0	0.647628	0.499	0.225	0	C-5
KCNH8	0	1.44223	0.397	0.123	0	C-5
LINC02641	0	1.35423	0.405	0.131	0	C-5
PPFIBP2	0	0.87539	0.488	0.214	0	C-5
KCNH5	0	1.06601	0.511	0.237	0	C-5
INSR	0	0.394833	0.549	0.275	0	C-5
TAF3	0	0.714215	0.515	0.242	0	C-5
PAN3	0	0.598437	0.526	0.253	0	C-5
ZNF721	0	0.504772	0.604	0.331	0	C-5
THSD7A	0	0.598436	0.615	0.342	0	C-5
STAC	0	1.25022	0.44	0.168	0	C-5
GALNT18	0	0.837622	0.514	0.242	0	C-5
TMEM135	0	0.845322	0.488	0.216	0	C-5
NCOA1	0	0.560964	0.583	0.311	0	C-5
PATJ	0	0.627405	0.528	0.257	0	C-5
GTF2IRD1	0	0.927545	0.455	0.184	0	C-5
TFCP2	0	0.769761	0.485	0.214	0	C-5
DPYSL3	0	0.666789	0.593	0.322	0	C-5
PCNX1	0	0.538997	0.596	0.325	0	C-5
SOX5	0	0.793774	0.476	0.206	0	C-5
MRTFB	0	0.708663	0.524	0.254	0	C-5
TOX3	0	0.949382	0.455	0.185	0	C-5
PPP1R16B	0	0.718869	0.504	0.234	0	C-5
OTUD7A	0	0.838463	0.471	0.201	0	C-5
MNAT1	0	0.698392	0.561	0.292	0	C-5
BABAM2	0	0.650518	0.542	0.273	0	C-5
HCG17	0	1.03377	0.436	0.167	0	C-5
GRB10	0	0.744674	0.468	0.199	0	C-5
VAV2	0	0.792891	0.486	0.217	0	C-5
PPM1L	0	0.802373	0.508	0.24	0	C-5
ARMC2	0	0.767954	0.487	0.219	0	C-5
PKIA	0	0.792562	0.529	0.261	0	C-5
SGMS1	0	0.628698	0.537	0.269	0	C-5
ADNP	0	0.523771	0.603	0.335	0	C-5
URGCP	0	0.659241	0.534	0.267	0	C-5
RUNX1T1	0	0.69836	0.537	0.27	0	C-5
EXT1	0	0.69185	0.471	0.204	0	C-5
TAF1	0	0.683135	0.517	0.25	0	C-5
DYNC2H1	0	0.620255	0.568	0.301	0	C-5
PBX1	0	0.601969	0.54	0.274	0	C-5
INVS	0	0.747983	0.483	0.217	0	C-5
ACACB	0	0.744625	0.479	0.213	0	C-5
CREBBP	0	0.586081	0.538	0.272	0	C-5
KDM2A	0	0.534095	0.584	0.318	0	C-5
MCF2L	0	0.563153	0.55	0.285	0	C-5
ATE1	0	0.568979	0.588	0.323	0	C-5
PPP2R2C	0	0.881716	0.481	0.217	0	C-5
OPRM1	0	0.809665	0.515	0.251	0	C-5
HECTD4	0	0.505093	0.573	0.309	0	C-5
COA1	0	0.620738	0.535	0.272	0	C-5
STAU2	0	0.704949	0.5	0.237	0	C-5
FAM135B	0	0.990999	0.434	0.171	0	C-5
CTIF	0	0.759308	0.505	0.242	0	C-5
KCNH1	0	1.00881	0.434	0.172	0	C-5
ARMH3	0	0.722722	0.481	0.219	0	C-5
C11orf80	0	1.05487	0.422	0.16	0	C-5
ZNF532	0	0.652328	0.495	0.233	0	C-5
TCF20	0	0.730483	0.485	0.223	0	C-5
LINC00882	0	0.994059	0.434	0.173	0	C-5
RAB28	0	0.824202	0.47	0.209	0	C-5
RNGTT	0	0.691294	0.504	0.243	0	C-5
ADAM22	0	0.937301	0.46	0.199	0	C-5
NUP98	0	0.859422	0.459	0.198	0	C-5
THSD4	0	1.09171	0.404	0.143	0	C-5
RAP1GAP2	0	0.729897	0.498	0.237	0	C-5
CDH4	0	1.22012	0.406	0.145	0	C-5
PLEKHA6	0	0.676998	0.529	0.269	0	C-5
EHMT1	0	0.548555	0.525	0.265	0	C-5
SNX29	0	0.448524	0.539	0.279	0	C-5
TSC22D1	0	0.560457	0.565	0.305	0	C-5
PIBF1	0	0.595108	0.552	0.293	0	C-5
UBE2E2	0	0.517971	0.511	0.252	0	C-5
TRRAP	0	0.546334	0.535	0.276	0	C-5
CACNA1A	0	1.36776	0.405	0.146	0	C-5
TMEM14B	0	0.713774	0.571	0.312	0	C-5
DNM3	0	0.709829	0.554	0.296	0	C-5
BCAS3	0	0.538659	0.56	0.302	0	C-5
FAM193A	0	0.620488	0.491	0.233	0	C-5
RNF130	0	0.574427	0.522	0.264	0	C-5
C11orf49	0	0.728169	0.48	0.222	0	C-5
FAR2	0	0.840059	0.468	0.21	0	C-5
PRKCA	0	0.553773	0.475	0.217	0	C-5
WDR17	0	0.778589	0.484	0.227	0	C-5
FBXO16	0	0.881081	0.451	0.194	0	C-5
MT-ND5	0	0.503295	0.907	0.65	0	C-5
ADCY9	0	0.993986	0.412	0.156	0	C-5
UBE3C	0	0.676685	0.483	0.228	0	C-5
ROR2	0	1.1873	0.417	0.162	0	C-5
CRTC1	0	0.716202	0.478	0.223	0	C-5
[truncated: 30,467 more rows]

## Sheet: Pituitary cells
Supplementary Table 3
Supplementary Table 3. Differential gene expression per cell type in tumor samples. P-1, P-2, and P-3 - subpopulations of pituitary cells.
gene	p_val	avg_log2FC	pct.1	pct.2	p_val_adj	cluster
MYT1L	0	1.89872	0.79	0.274	0	P-3
PDE10A	0	2.16913	0.756	0.258	0	P-3
NLGN1	0	2.05303	0.664	0.17	0	P-3
ERC2	0	2.3853	0.702	0.21	0	P-3
IQCJ-SCHIP1	0	1.07256	0.633	0.145	0	P-3
AGBL4	0	2.2187	0.693	0.207	0	P-3
NRG1	0	2.16187	0.703	0.221	0	P-3
BTBD9	0	2.18919	0.644	0.164	0	P-3
DANT2	0	2.03765	0.639	0.161	0	P-3
DOCK3	0	1.9778	0.677	0.202	0	P-3
BBS9	0	2.01839	0.709	0.234	0	P-3
GRM5	0	2.20757	0.601	0.126	0	P-3
STXBP5L	0	2.14975	0.685	0.211	0	P-3
SGCZ	0	2.40299	0.59	0.118	0	P-3
AFF3	0	1.95883	0.659	0.19	0	P-3
DNAH14	0	1.83419	0.678	0.213	0	P-3
UNC79	0	1.8415	0.697	0.232	0	P-3
DGKI	0	2.09163	0.594	0.131	0	P-3
PLCB1	0	2.02522	0.69	0.228	0	P-3
MACROD2	0	2.07927	0.68	0.221	0	P-3
CNTN4	0	1.96314	0.624	0.167	0	P-3
CCSER1	0	1.97229	0.644	0.188	0	P-3
UNC5D	0	2.01389	0.607	0.151	0	P-3
ANO4	0	2.07999	0.57	0.114	0	P-3
SMYD3	0	2.02643	0.639	0.185	0	P-3
ERC1	0	1.66231	0.806	0.353	0	P-3
TRAPPC9	0	2.10328	0.631	0.178	0	P-3
MAGI1	0	1.81353	0.702	0.249	0	P-3
RYR2	0	1.85181	0.661	0.21	0	P-3
ROBO1	0	1.98852	0.652	0.201	0	P-3
NAV3	0	2.05231	0.642	0.191	0	P-3
GRIP1	0	2.11311	0.58	0.129	0	P-3
SAMD12	0	1.81327	0.709	0.26	0	P-3
AUTS2	0	1.73012	0.749	0.301	0	P-3
LINC01473	0	1.8519	0.667	0.22	0	P-3
FMN2	0	1.93107	0.609	0.162	0	P-3
ERBB4	0	1.74968	0.611	0.164	0	P-3
PWRN1	0	2.01629	0.613	0.166	0	P-3
KSR2	0	1.78941	0.765	0.319	0	P-3
EFNA5	0	1.79861	0.611	0.165	0	P-3
NOL4	0	1.93162	0.636	0.193	0	P-3
MAGI2	0	1.83437	0.748	0.306	0	P-3
PRKN	0	2.23657	0.572	0.13	0	P-3
GPHN	0	1.91237	0.69	0.248	0	P-3
CACNB2	0	1.81378	0.692	0.251	0	P-3
NEGR1	0	1.91187	0.645	0.205	0	P-3
ATRNL1	0	1.89372	0.634	0.194	0	P-3
CACNA1C	0	1.71093	0.639	0.2	0	P-3
CTNNA2	0	1.72363	0.591	0.153	0	P-3
DENND1A	0	1.95031	0.59	0.152	0	P-3
MBD5	0	1.647	0.768	0.332	0	P-3
TTC28	0	1.78007	0.602	0.167	0	P-3
CDKAL1	0	1.88512	0.578	0.145	0	P-3
SNAP91	0	1.8563	0.612	0.181	0	P-3
ZFAND3	0	1.86519	0.665	0.236	0	P-3
CEP112	0	1.7399	0.621	0.192	0	P-3
RFX3	0	1.58243	0.688	0.259	0	P-3
TMEM178B	0	1.76962	0.642	0.214	0	P-3
RIMS2	0	1.79697	0.862	0.434	0	P-3
NCAM1	0	1.52227	0.758	0.33	0	P-3
THSD7A	0	1.70796	0.622	0.195	0	P-3
PATJ	0	1.49805	0.705	0.278	0	P-3
IMMP2L	0	1.70211	0.582	0.155	0	P-3
TBC1D5	0	1.80288	0.687	0.263	0	P-3
C5orf66	0	2.03969	0.543	0.119	0	P-3
ZCCHC7	0	1.8263	0.665	0.241	0	P-3
ATP8A2	0	1.78484	0.775	0.352	0	P-3
EXOC6B	0	1.75622	0.595	0.174	0	P-3
CLASP2	0	1.42651	0.782	0.362	0	P-3
LINC01278	0	1.73985	0.615	0.195	0	P-3
WWOX	0	1.66099	0.587	0.167	0	P-3
IGF1R	0	1.65614	0.626	0.207	0	P-3
CADPS	0	1.67121	0.827	0.409	0	P-3
PRKCE	0	1.883	0.58	0.162	0	P-3
FAF1	0	1.72535	0.599	0.182	0	P-3
LDLRAD4	0	2.06182	0.603	0.186	0	P-3
AC008014.1	0	1.99889	0.526	0.11	0	P-3
FHIT	0	1.92642	0.587	0.172	0	P-3
PBX3	0	1.79625	0.602	0.187	0	P-3
PARD3	0	1.61595	0.594	0.179	0	P-3
EXOC4	0	1.52186	0.676	0.262	0	P-3
DAPK1	0	1.80062	0.629	0.215	0	P-3
DLG2	0	1.57577	0.719	0.305	0	P-3
CDK14	0	1.76444	0.629	0.216	0	P-3
VPS13B	0	1.58593	0.623	0.21	0	P-3
DNM3	0	1.63562	0.613	0.2	0	P-3
AC046134.2	0	1.91005	0.557	0.145	0	P-3
TENM4	0	1.43273	0.598	0.186	0	P-3
GMDS-DT	0	1.80664	0.627	0.216	0	P-3
CACNA1D	0	1.67784	0.656	0.246	0	P-3
RNF150	0	1.86959	0.633	0.223	0	P-3
RIMS1	0	1.45334	0.676	0.266	0	P-3
PPP1R9A	0	1.47102	0.721	0.311	0	P-3
RMST	0	1.35917	0.695	0.285	0	P-3
REV3L	0	1.31252	0.78	0.371	0	P-3
SOX6	0	1.47081	0.664	0.255	0	P-3
SSH2	0	1.78461	0.561	0.152	0	P-3
REPS1	0	1.5217	0.604	0.195	0	P-3
TCF12	0	1.59162	0.611	0.202	0	P-3
ACACA	0	1.74655	0.588	0.18	0	P-3
AL355612.1	0	2.02848	0.512	0.105	0	P-3
FOCAD	0	1.60656	0.617	0.21	0	P-3
MAML2	0	1.45251	0.634	0.227	0	P-3
MAPK10	0	1.41832	0.856	0.45	0	P-3
KANK1	0	1.12893	0.586	0.18	0	P-3
AL049828.1	0	1.98349	0.526	0.121	0	P-3
LINC00882	0	1.73155	0.571	0.166	0	P-3
ZEB1	0	1.53031	0.641	0.237	0	P-3
STK33	0	1.56121	0.69	0.286	0	P-3
SCAPER	0	1.49632	0.699	0.295	0	P-3
ATXN1	0	1.42526	0.669	0.266	0	P-3
ZNF609	0	1.60284	0.593	0.19	0	P-3
CADM1	0	1.52589	0.672	0.27	0	P-3
SIK3	0	1.58678	0.641	0.239	0	P-3
FER	0	1.56266	0.605	0.204	0	P-3
CEP85L	0	1.65075	0.633	0.232	0	P-3
FAM155A	0	2.16188	0.726	0.325	0	P-3
LINC01266	0	1.73103	0.566	0.165	0	P-3
TMCC1	0	1.63213	0.617	0.217	0	P-3
ANKS1B	0	1.52093	0.6	0.2	0	P-3
TNIK	0	1.39014	0.631	0.232	0	P-3
GMDS	0	1.91374	0.512	0.113	0	P-3
FTO	0	1.61704	0.605	0.206	0	P-3
C11orf49	0	1.74688	0.572	0.173	0	P-3
SGIP1	0	1.73236	0.557	0.159	0	P-3
ADK	0	1.6044	0.621	0.223	0	P-3
NBEA	0	1.52508	0.788	0.39	0	P-3
PTPRN2	0	1.90703	0.688	0.29	0	P-3
RIMBP2	0	1.82265	0.593	0.195	0	P-3
SUPT3H	0	1.83343	0.522	0.126	0	P-3
STXBP5	0	1.45149	0.654	0.258	0	P-3
AGAP1	0	1.89026	0.609	0.214	0	P-3
AOPEP	0	1.85434	0.562	0.167	0	P-3
SBF2	0	1.58687	0.614	0.22	0	P-3
DIP2B	0	1.67105	0.582	0.188	0	P-3
FBXL17	0	1.57846	0.617	0.225	0	P-3
ADGRB3	0	1.82514	0.641	0.249	0	P-3
ANK3	0	1.33065	0.76	0.368	0	P-3
RORA	0	1.482	0.724	0.333	0	P-3
XPR1	0	1.57123	0.599	0.209	0	P-3
AHCYL2	0	1.32813	0.548	0.158	0	P-3
TBCK	0	1.58909	0.573	0.183	0	P-3
CADPS2	0	1.52796	0.568	0.178	0	P-3
DOCK5	0	1.53798	0.603	0.214	0	P-3
MEIS2	0	1.45689	0.637	0.248	0	P-3
PTK2	0	1.51171	0.632	0.244	0	P-3
KANSL1	0	1.40934	0.758	0.37	0	P-3
FAAH2	0	1.96418	0.515	0.127	0	P-3
DTNA	0	1.34217	0.591	0.203	0	P-3
LRBA	0	1.34897	0.711	0.324	0	P-3
SCMH1	0	1.72949	0.524	0.138	0	P-3
CNTN1	0	1.61609	0.65	0.264	0	P-3
PAK3	0	1.40149	0.783	0.397	0	P-3
AKT3	0	1.50913	0.699	0.313	0	P-3
TNRC6A	0	1.65601	0.853	0.467	0	P-3
TBL1X	0	1.71629	0.558	0.174	0	P-3
NALCN	0	1.75474	0.538	0.154	0	P-3
UNC80	0	1.09636	0.784	0.401	0	P-3
SPECC1	0	1.67669	0.523	0.14	0	P-3
TRPM3	0	2.21567	0.537	0.155	0	P-3
AKAP6	0	1.50473	0.633	0.251	0	P-3
MIR99AHG	0	0.932853	0.663	0.281	0	P-3
CDH18	0	1.68405	0.538	0.157	0	P-3
NF1	0	1.33212	0.705	0.324	0	P-3
PCNX2	0	1.45659	0.588	0.208	0	P-3
NR3C2	0	1.78476	0.545	0.165	0	P-3
ULK4	0	1.94849	0.505	0.126	0	P-3
PACRG	0	2.0688	0.583	0.204	0	P-3
JAZF1	0	1.5162	0.591	0.212	0	P-3
INVS	0	1.96404	0.496	0.117	0	P-3
SLC8A1	0	1.49922	0.72	0.341	0	P-3
PTPRM	0	1.63492	0.533	0.155	0	P-3
HS6ST3	0	1.83005	0.559	0.182	0	P-3
FARS2	0	1.89552	0.498	0.121	0	P-3
ANK2	0	1.21057	0.71	0.333	0	P-3
MSI2	0	1.4988	0.832	0.455	0	P-3
BCAS3	0	1.85996	0.512	0.136	0	P-3
SYT14	0	1.34227	0.62	0.245	0	P-3
WDPCP	0	1.6883	0.528	0.153	0	P-3
UMAD1	0	1.67394	0.542	0.167	0	P-3
SSBP2	0	1.44692	0.685	0.311	0	P-3
CDC42BPA	0	1.34387	0.746	0.372	0	P-3
APBB2	0	1.64261	0.528	0.154	0	P-3
THRB	0	1.27831	0.606	0.233	0	P-3
RALGPS1	0	1.82158	0.524	0.151	0	P-3
ATP9B	0	1.57629	0.555	0.183	0	P-3
TAPT1-AS1	0	1.97301	0.456	0.084	0	P-3
KIAA1328	0	1.82088	0.504	0.132	0	P-3
EIF4G3	0	1.35632	0.772	0.401	0	P-3
MLLT10	0	1.44509	0.576	0.205	0	P-3
KCNMA1	0	1.49177	0.593	0.222	0	P-3
MAPK8	0	1.59853	0.542	0.172	0	P-3
RABGAP1L	0	1.52848	0.728	0.358	0	P-3
DYRK1A	0	1.34935	0.644	0.274	0	P-3
PHACTR1	0	2.05959	0.55	0.181	0	P-3
ARID1B	0	1.14614	0.801	0.432	0	P-3
MED12L	0	1.69004	0.505	0.136	0	P-3
CRADD	0	1.76211	0.478	0.109	0	P-3
NEBL	0	1.36037	0.749	0.381	0	P-3
TMEM117	0	1.89058	0.483	0.115	0	P-3
DYM	0	1.72155	0.512	0.144	0	P-3
CLASP1	0	1.56488	0.552	0.185	0	P-3
ADGRV1	0	1.21838	0.639	0.272	0	P-3
PSD3	0	1.39168	0.621	0.254	0	P-3
SNTG1	0	1.505	0.578	0.211	0	P-3
NFAT5	0	1.17638	0.666	0.3	0	P-3
MAGI3	0	1.60607	0.526	0.16	0	P-3
XKR6	0	1.96776	0.462	0.096	0	P-3
NSMCE2	0	1.62394	0.51	0.144	0	P-3
DIP2C	0	1.74593	0.518	0.152	0	P-3
TANC2	0	1.51087	0.618	0.252	0	P-3
DOP1A	0	1.42639	0.563	0.197	0	P-3
PRICKLE2	0	1.74511	0.502	0.137	0	P-3
WDFY3	0	1.37329	0.6	0.235	0	P-3
TRIO	0	1.40266	0.571	0.206	0	P-3
RABGEF1	0	1.73	0.507	0.142	0	P-3
LRRC4C	0	1.66224	0.508	0.143	0	P-3
SNX29	0	1.52643	0.573	0.208	0	P-3
SPIDR	0	1.43684	0.555	0.191	0	P-3
ARHGAP24	0	1.77736	0.496	0.132	0	P-3
PPP2R2B	0	0.751695	0.557	0.194	0	P-3
TLE4	0	1.13047	0.681	0.318	0	P-3
MCF2L2	0	1.70657	0.505	0.142	0	P-3
LINC01091	0	2.18734	0.453	0.09	0	P-3
RUNX1T1	0	1.67929	0.567	0.204	0	P-3
HLCS	0	1.80754	0.5	0.137	0	P-3
STAG1	0	1.52931	0.551	0.189	0	P-3
KDM4C	0	1.5453	0.544	0.182	0	P-3
DENND5B	0	1.42132	0.562	0.2	0	P-3
RERE	0	1.33803	0.733	0.372	0	P-3
ZNF721	0	1.31789	0.602	0.241	0	P-3
BAZ2B	0	1.16757	0.817	0.456	0	P-3
MED13L	0	1.20468	0.666	0.306	0	P-3
PITPNC1	0	1.55272	0.549	0.189	0	P-3
COP1	0	1.60598	0.51	0.15	0	P-3
MAP7	0	1.45071	0.578	0.218	0	P-3
NCOA2	0	1.36136	0.603	0.243	0	P-3
JMJD1C	0	1.40065	0.777	0.418	0	P-3
CCDC30	0	1.3787	0.597	0.238	0	P-3
RBM6	0	1.19034	0.717	0.358	0	P-3
SIPA1L1	0	1.26868	0.616	0.258	0	P-3
CAMKMT	0	1.79059	0.461	0.104	0	P-3
SETD2	0	1.13139	0.652	0.295	0	P-3
SH3D19	0	1.80433	0.511	0.154	0	P-3
DYNC1I1	0	1.38534	0.603	0.246	0	P-3
CCDC7	0	1.52389	0.522	0.165	0	P-3
CPEB3	0	1.68044	0.51	0.153	0	P-3
LINC00632	0	0.908092	0.85	0.493	0	P-3
GPATCH8	0	1.15878	0.69	0.333	0	P-3
PARD3B	0	1.77643	0.458	0.102	0	P-3
FRY	0	1.48267	0.547	0.191	0	P-3
RAD51B	0	1.42044	0.459	0.103	0	P-3
ACYP2	0	1.52919	0.579	0.223	0	P-3
FTX	0	1.44117	0.946	0.59	0	P-3
PDE7B	0	1.95403	0.457	0.102	0	P-3
GABRB3	0	1.36614	0.637	0.282	0	P-3
DPH6	0	1.46932	0.543	0.188	0	P-3
FBXL2	0	1.82031	0.476	0.121	0	P-3
PCLO	0	1.12921	0.816	0.461	0	P-3
MLLT3	0	1.47247	0.562	0.208	0	P-3
BRAF	0	1.12724	0.649	0.295	0	P-3
MPDZ	0	1.29266	0.586	0.232	0	P-3
OSBP2	0	1.89857	0.467	0.114	0	P-3
METTL15	0	1.57984	0.516	0.163	0	P-3
PWRN4	0	2.22411	0.422	0.069	0	P-3
SCN8A	0	1.36491	0.559	0.207	0	P-3
PLXDC2	0	1.12072	0.542	0.19	0	P-3
RALGAPA1	0	1.05171	0.715	0.363	0	P-3
DAB1	0	2.12947	0.435	0.084	0	P-3
RASAL2	0	1.34502	0.566	0.215	0	P-3
MAML3	0	2.02551	0.501	0.15	0	P-3
PDE4D	0	1.76557	0.627	0.276	0	P-3
AMBRA1	0	1.9003	0.442	0.091	0	P-3
WDR7	0	1.51196	0.515	0.165	0	P-3
POGZ	0	1.13657	0.654	0.305	0	P-3
EXT1	0	1.70006	0.461	0.112	0	P-3
EHMT1	0	1.43117	0.565	0.216	0	P-3
UNC13A	0	1.69453	0.512	0.163	0	P-3
NCOA1	0	1.29764	0.626	0.278	0	P-3
ARL15	0	1.40462	0.487	0.139	0	P-3
PHF21A	0	1.43662	0.528	0.181	0	P-3
AC245060.5	0	1.36537	0.55	0.203	0	P-3
PAM	0	1.36357	0.604	0.258	0	P-3
PRUNE2	0	1.60279	0.644	0.299	0	P-3
SRGAP3	0	1.23176	0.589	0.244	0	P-3
NRCAM	0	0.860298	0.693	0.348	0	P-3
SPATA6L	0	1.82238	0.479	0.134	0	P-3
SKAP1	0	1.55529	0.498	0.153	0	P-3
TSHZ2	0	1.61309	0.573	0.228	0	P-3
ANKRD17	0	1.21039	0.634	0.29	0	P-3
TMEM135	0	1.50707	0.487	0.145	0	P-3
UBR5	0	1.15454	0.623	0.282	0	P-3
MTUS2	0	2.4167	0.494	0.153	0	P-3
TASP1	0	1.65145	0.485	0.144	0	P-3
RCAN2	0	1.71494	0.51	0.17	0	P-3
SCAF8	0	1.46248	0.498	0.158	0	P-3
CSRNP3	0	1.1663	0.622	0.283	0	P-3
PAN3	0	1.38357	0.513	0.174	0	P-3
MAP4K3	0	1.37484	0.547	0.209	0	P-3
FNIP1	0	1.29823	0.561	0.223	0	P-3
EHBP1	0	1.35311	0.534	0.196	0	P-3
TMEM232	0	1.74294	0.445	0.108	0	P-3
DIS3L2	0	1.65207	0.475	0.138	0	P-3
TEAD1	0	1.14052	0.642	0.306	0	P-3
UGGT2	0	1.38873	0.517	0.181	0	P-3
KIF16B	0	1.63983	0.465	0.129	0	P-3
UBR3	0	1.32715	0.574	0.238	0	P-3
MAP2	0	1.11159	0.693	0.357	0	P-3
STXBP5-AS1	0	1.96353	0.472	0.136	0	P-3
SLC2A13	0	1.50667	0.503	0.167	0	P-3
TVP23C	0	1.99155	0.435	0.099	0	P-3
TNKS	0	1.16926	0.632	0.297	0	P-3
XKR4	0	1.59472	0.455	0.12	0	P-3
NEDD4L	0	1.43191	0.536	0.201	0	P-3
COG5	0	1.44399	0.496	0.161	0	P-3
BTRC	0	1.55419	0.495	0.16	0	P-3
TTC17	0	1.2432	0.585	0.25	0	P-3
JAKMIP2	0	1.37389	0.535	0.201	0	P-3
MKLN1	0	1.07283	0.644	0.31	0	P-3
PLCB4	0	1.14267	0.615	0.281	0	P-3
PBX1	0	1.31817	0.684	0.351	0	P-3
NBAS	0	1.31458	0.547	0.214	0	P-3
BICD1	0	1.27438	0.554	0.221	0	P-3
TBC1D32	0	1.80213	0.465	0.132	0	P-3
MON2	0	1.03753	0.634	0.301	0	P-3
DLG1	0	1.18712	0.607	0.274	0	P-3
FAM160A1	0	1.80268	0.427	0.094	0	P-3
WDR70	0	1.39752	0.492	0.159	0	P-3
ZNF407	0	1.48277	0.481	0.148	0	P-3
ZNF638	0	0.993385	0.787	0.455	0	P-3
AC004160.1	0	2.10757	0.398	0.066	0	P-3
ZNF292	0	0.866053	0.75	0.419	0	P-3
KIAA1958	0	1.67414	0.456	0.125	0	P-3
ARHGAP32	0	1.40434	0.511	0.18	0	P-3
C5AR1	0	1.32839	0.513	0.182	0	P-3
ST6GALNAC3	0	1.89093	0.42	0.089	0	P-3
DLGAP2	0	2.58869	0.417	0.086	0	P-3
WNK2	0	1.64856	0.51	0.18	0	P-3
WRN	0	1.2562	0.518	0.189	0	P-3
CFAP44	0	1.5273	0.479	0.15	0	P-3
DENND2A	0	1.93922	0.419	0.09	0	P-3
CCDC91	0	1.30824	0.583	0.254	0	P-3
FBXL20	0	1.49745	0.497	0.168	0	P-3
ZMYM2	0	1.02178	0.682	0.354	0	P-3
CNNM2	0	1.6858	0.447	0.119	0	P-3
NLK	0	1.65437	0.458	0.13	0	P-3
HIVEP3	0	1.54856	0.486	0.158	0	P-3
SYNE1	0	1.00915	0.824	0.496	0	P-3
HERC4	0	1.15615	0.592	0.264	0	P-3
MAATS1	0	1.52655	0.523	0.196	0	P-3
BICRAL	0	1.66513	0.464	0.137	0	P-3
GSK3B	0	1.24486	0.593	0.266	0	P-3
SAMD3	0	1.75169	0.415	0.088	0	P-3
ALCAM	0	1.17573	0.557	0.231	0	P-3
CHD7	0	1.29163	0.504	0.178	0	P-3
PCCA	0	1.53391	0.448	0.122	0	P-3
TCF4	0	0.898255	0.736	0.41	0	P-3
KDM6A	0	1.38212	0.484	0.158	0	P-3
SETD5	0	1.11101	0.605	0.28	0	P-3
COMMD10	0	1.53594	0.472	0.147	0	P-3
SPAG16	0	1.45633	0.653	0.329	0	P-3
ASTN2	0	1.84823	0.429	0.105	0	P-3
DYNC2H1	0	1.02381	0.616	0.292	0	P-3
SPATA13	0	1.5712	0.46	0.136	0	P-3
AL139383.1	0	0.845752	0.433	0.109	0	P-3
TP53BP1	0	1.00391	0.654	0.33	0	P-3
MAP2K4	0	1.43708	0.498	0.174	0	P-3
PLEKHA5	0	1.28555	0.662	0.339	0	P-3
VWA8	0	1.55411	0.448	0.125	0	P-3
RBFOX2	0	1.26093	0.582	0.259	0	P-3
FAM172A	0	1.25252	0.56	0.238	0	P-3
SND1	0	1.36568	0.54	0.218	0	P-3
CDC14B	0	2.02104	0.433	0.111	0	P-3
KLF12	0	1.3697	0.485	0.163	0	P-3
RPRD2	0	1.2639	0.541	0.22	0	P-3
ZNF780B	0	1.53702	0.483	0.162	0	P-3
LINC00894	0	1.82414	0.412	0.091	0	P-3
GTF2IRD1	0	1.62209	0.453	0.133	0	P-3
KIF1B	0	1.14603	0.593	0.273	0	P-3
KMT2C	0	0.9346	0.719	0.399	0	P-3
RNGTT	0	1.43496	0.467	0.148	0	P-3
STRN3	0	1.24116	0.542	0.223	0	P-3
HULC	0	1.79977	0.453	0.134	0	P-3
R3HDM2	0	1.13906	0.64	0.321	0	P-3
USP32	0	1.45564	0.459	0.14	0	P-3
BRWD1	0	1.0217	0.62	0.301	0	P-3
KIAA1324L	0	1.44316	0.468	0.15	0	P-3
SLC23A2	0	1.54712	0.482	0.164	0	P-3
PI4KA	0	1.43937	0.485	0.167	0	P-3
CARMIL1	0	1.46609	0.462	0.145	0	P-3
MNAT1	0	1.16528	0.561	0.244	0	P-3
UNC13C	0	1.83925	0.468	0.151	0	P-3
ZNF148	0	1.09458	0.625	0.308	0	P-3
RFX3-AS1	0	1.74714	0.396	0.079	0	P-3
UNC13B	0	1.78678	0.428	0.111	0	P-3
SMG6	0	1.43376	0.514	0.197	0	P-3
ANKRD36	0	1.07789	0.563	0.246	0	P-3
FGF12	0	1.32589	0.564	0.247	0	P-3
PPP6R3	0	1.07671	0.581	0.264	0	P-3
HERC1	0	1.05023	0.593	0.276	0	P-3
PACS1	0	1.50862	0.459	0.143	0	P-3
C20orf194	0	1.65564	0.458	0.142	0	P-3
HDAC8	0	1.25781	0.522	0.206	0	P-3
BABAM2	0	1.47858	0.456	0.141	0	P-3
SPIN1	0	1.25238	0.56	0.246	0	P-3
FOXN3	0	1.21721	0.532	0.218	0	P-3
RFX7	0	1.46329	0.456	0.142	0	P-3
CBFA2T2	0	1.52709	0.458	0.144	0	P-3
ATG7	0	1.67328	0.421	0.107	0	P-3
VTI1A	0	1.4728	0.454	0.14	0	P-3
MACF1	0	0.796403	0.766	0.453	0	P-3
SUMF1	0	1.78531	0.424	0.111	0	P-3
RAD9A	0	1.65154	0.422	0.109	0	P-3
FAM168A	0	1.54877	0.435	0.122	0	P-3
MYO1D	0	1.70273	0.446	0.133	0	P-3
TRMT11	0	1.13208	0.558	0.246	0	P-3
PTBP2	0	1.13774	0.51	0.198	0	P-3
KANSL1L	0	1.56682	0.437	0.125	0	P-3
CHD6	0	1.00086	0.622	0.31	0	P-3
EVI5	0	1.13275	0.548	0.237	0	P-3
HIVEP2	0	1.49987	0.456	0.145	0	P-3
B4GALNT3	0	2.02718	0.397	0.086	0	P-3
RBMS3	0	1.29401	0.437	0.126	0	P-3
FANCC	0	2.00122	0.391	0.08	0	P-3
FAM222B	0	1.73757	0.432	0.121	0	P-3
ZNF516	0	1.80515	0.419	0.108	0	P-3
LARGE1	0	2.54308	0.396	0.085	0	P-3
FAM120B	0	1.5613	0.458	0.148	0	P-3
TNRC6B	0	0.891835	0.808	0.498	0	P-3
ADCY2	0	1.49126	0.455	0.146	0	P-3
CUX1	0	1.16381	0.552	0.243	0	P-3
ZSWIM5	0	1.95026	0.386	0.077	0	P-3
LSAMP	0	1.92326	0.512	0.203	0	P-3
R3HDM1	0	1.1959	0.532	0.224	0	P-3
ASCC3	0	1.09903	0.552	0.244	0	P-3
TRPC1	0	1.5411	0.437	0.129	0	P-3
PKP4	0	1.35384	0.478	0.17	0	P-3
MBOAT2	0	1.54434	0.457	0.15	0	P-3
RAB28	0	1.3906	0.464	0.157	0	P-3
NRXN3	0	1.8034	0.558	0.251	0	P-3
GNAO1	0	1.23927	0.535	0.229	0	P-3
USP24	0	1.20153	0.495	0.189	0	P-3
EFCAB2	0	1.6291	0.425	0.119	0	P-3
DTNB	0	1.6163	0.418	0.112	0	P-3
MIPOL1	0	1.50992	0.442	0.136	0	P-3
LMCD1-AS1	0	2.02918	0.396	0.091	0	P-3
DST	0	0.798367	0.868	0.563	0	P-3
ZFHX4	0	1.09338	0.533	0.228	0	P-3
CTNND2	0	1.6674	0.445	0.14	0	P-3
PDZRN4	0	2.0657	0.378	0.073	0	P-3
KIAA0319L	0	1.17571	0.535	0.231	0	P-3
COA1	0	1.27339	0.487	0.183	0	P-3
NAALADL2	0	1.5411	0.391	0.088	0	P-3
DNAJC6	0	1.37296	0.495	0.192	0	P-3
GRID2	0	1.97271	0.408	0.105	0	P-3
SLC25A27	0	1.57591	0.431	0.128	0	P-3
CAMK2D	0	1.29306	0.523	0.221	0	P-3
HDAC9	0	1.44544	0.447	0.145	0	P-3
STAU2	0	1.35086	0.458	0.156	0	P-3
DENND4C	0	1.38735	0.448	0.146	0	P-3
LCOR	0	1.09786	0.544	0.242	0	P-3
STOX2	0	1.54105	0.474	0.172	0	P-3
EFCAB6	0	1.86317	0.379	0.077	0	P-3
DSE	0	1.5569	0.448	0.147	0	P-3
BIRC6	0	0.913131	0.635	0.334	0	P-3
TSGA10	0	1.35479	0.481	0.18	0	P-3
KCNH7	0	1.88043	0.424	0.123	0	P-3
KLHL32	0	1.91334	0.382	0.081	0	P-3
PTPRJ	0	1.42155	0.458	0.158	0	P-3
STAC	0	1.99453	0.38	0.08	0	P-3
TRAF3IP2-AS1	0	1.66135	0.413	0.113	0	P-3
PIBF1	0	1.1814	0.507	0.208	0	P-3
ARIH1	0	1.15818	0.516	0.217	0	P-3
AC092691.1	0	1.98899	0.379	0.08	0	P-3
SGMS1	0	1.40054	0.438	0.139	0	P-3
ASB3	0	1.42154	0.443	0.145	0	P-3
NECAB1	0	2.00919	0.396	0.098	0	P-3
RAP1GAP2	0	2.08309	0.388	0.09	0	P-3
CDRT4	0	1.87977	0.387	0.089	0	P-3
CCDC18-AS1	0	0.966209	0.59	0.292	0	P-3
KIAA0825	0	1.44506	0.424	0.126	0	P-3
ZBTB20	0	1.1004	0.899	0.602	0	P-3
ZNF518A	0	0.979878	0.556	0.259	0	P-3
SGSM1	0	2.00004	0.386	0.089	0	P-3
AC118549.1	0	1.23049	0.469	0.172	0	P-3
TRAK1	0	1.51865	0.43	0.133	0	P-3
DENND4A	0	1.12783	0.495	0.198	0	P-3
SPATA6	0	1.13559	0.55	0.254	0	P-3
KCNJ3	0	1.48486	0.496	0.2	0	P-3
CAPS2	0	1.525	0.415	0.119	0	P-3
FNDC3A	0	1.02359	0.762	0.466	0	P-3
ARHGAP44	0	1.78299	0.432	0.136	0	P-3
EPB41L3	0	1.42696	0.479	0.183	0	P-3
FBXW7	0	1.08315	0.505	0.21	0	P-3
SULF1	0	1.61784	0.398	0.103	0	P-3
SH3GL2	0	1.49118	0.439	0.144	0	P-3
TNRC6C	0	1.20359	0.509	0.214	0	P-3
SCFD2	0	1.93593	0.372	0.077	0	P-3
NSUN6	0	1.30898	0.471	0.176	0	P-3
AC025159.1	0	1.47515	0.492	0.198	0	P-3
CDK5RAP2	0	1.20062	0.497	0.204	0	P-3
PHIP	0	0.783725	0.746	0.453	0	P-3
AMPH	0	1.42964	0.428	0.135	0	P-3
RPTOR	0	1.98387	0.37	0.077	0	P-3
PDS5B	0	1.03294	0.566	0.273	0	P-3
PHC3	0	0.948289	0.552	0.26	0	P-3
SPTBN4	0	1.47702	0.434	0.142	0	P-3
PCBP3	0	1.67689	0.397	0.105	0	P-3
NYAP2	0	1.70145	0.377	0.085	0	P-3
MAST4	0	1.39288	0.475	0.183	0	P-3
SRPK2	0	1.03871	0.591	0.299	0	P-3
LRRTM4	0	1.91398	0.386	0.095	0	P-3
PRKD1	0	1.84256	0.381	0.09	0	P-3
RABEP1	0	1.15986	0.497	0.206	0	P-3
PLEKHA6	0	1.62315	0.419	0.128	0	P-3
GALNT17	0	2.61564	0.369	0.078	0	P-3
APBA1	0	1.98009	0.37	0.079	0	P-3
SENP6	0	0.831332	0.663	0.373	0	P-3
CCNY	0	1.45694	0.454	0.164	0	P-3
ARHGAP6	0	1.76131	0.381	0.091	0	P-3
USP34	0	0.882799	0.73	0.44	0	P-3
RNF130	0	1.22704	0.489	0.199	0	P-3
B4GALT6	0	1.51739	0.409	0.119	0	P-3
DPYD	0	1.44277	0.524	0.235	0	P-3
CDK8	0	1.74963	0.383	0.094	0	P-3
GPR158	0	1.7388	0.413	0.124	0	P-3
NKTR	0	0.878467	0.845	0.556	0	P-3
NMNAT2	0	1.52608	0.432	0.144	0	P-3
ARMCX5-GPRASP2	0	1.74391	0.381	0.093	0	P-3
GNAQ	0	0.94859	0.571	0.283	0	P-3
LIMCH1	0	1.05608	0.51	0.223	0	P-3
MAP3K5	0	1.81913	0.45	0.163	0	P-3
ZHX2	0	1.87498	0.373	0.086	0	P-3
PPP6R2	0	1.03157	0.515	0.228	0	P-3
CCDC144A	0	1.42083	0.587	0.3	0	P-3
TRIM2	0	1.04493	0.568	0.281	0	P-3
TBC1D19	0	1.60332	0.392	0.106	0	P-3
TENT2	0	1.15536	0.465	0.179	0	P-3
RABGAP1	0	1.15588	0.491	0.205	0	P-3
ABCA7	0	1.46667	0.427	0.141	0	P-3
TRPC4AP	0	1.43802	0.45	0.164	0	P-3
ALMS1	0	1.34624	0.426	0.14	0	P-3
NRF1	0	1.73516	0.368	0.082	0	P-3
FSD1L	0	1.43119	0.423	0.137	0	P-3
C11orf80	0	1.7943	0.359	0.073	0	P-3
VPS53	0	1.26361	0.487	0.201	0	P-3
FNDC3B	0	1.08563	0.499	0.214	0	P-3
AHI1	0	0.927435	0.928	0.643	0	P-3
PPP1R12B	0	1.21628	0.481	0.197	0	P-3
KCNC2	0	1.95914	0.364	0.08	0	P-3
THADA	0	1.30401	0.428	0.145	0	P-3
HECW2	0	1.58724	0.387	0.104	0	P-3
HECTD4	0	1.00188	0.513	0.23	0	P-3
MYO9A	0	0.943416	0.533	0.25	0	P-3
BCKDHB	0	1.3481	0.409	0.126	0	P-3
PDE3B	0	1.50478	0.412	0.129	0	P-3
NUBPL	0	1.50598	0.408	0.125	0	P-3
GIGYF2	0	1.04307	0.514	0.232	0	P-3
CCDC66	0	1.02466	0.533	0.251	0	P-3
RAPGEF2	0	1.15499	0.463	0.181	0	P-3
CPLANE1	0	0.948981	0.523	0.241	0	P-3
PDSS2	0	1.6784	0.389	0.107	0	P-3
ARMC2	0	1.81652	0.368	0.086	0	P-3
SCAI	0	1.34027	0.427	0.145	0	P-3
ARHGEF7	0	1.31728	0.443	0.161	0	P-3
DSCAM	0	1.2647	0.388	0.106	0	P-3
PHF21B	0	1.7484	0.394	0.112	0	P-3
ST6GALNAC5	0	2.03248	0.36	0.078	0	P-3
ZNF254	0	1.37945	0.422	0.14	0	P-3
SLX4IP	0	1.42829	0.421	0.139	0	P-3
GATAD2B	0	1.2859	0.447	0.166	0	P-3
RSRC1	0	1.07668	0.512	0.231	0	P-3
TSPEAR	0	2.31535	0.324	0.043	0	P-3
ZNF532	0	1.44923	0.412	0.131	0	P-3
ATE1	0	1.27276	0.451	0.171	0	P-3
LRRC49	0	1.11962	0.473	0.193	0	P-3
ACOT11	0	1.2805	0.442	0.163	0	P-3
MYRIP	0	2.2246	0.338	0.059	0	P-3
SPOCK1	0	1.84814	0.384	0.105	0	P-3
ERCC6L2	0	1.06044	0.497	0.218	0	P-3
ADARB2	0	1.93055	0.342	0.063	0	P-3
SNHG14	0	1.07482	0.97	0.691	0	P-3
DLGAP1	0	2.01609	0.378	0.099	0	P-3
KIF9-AS1	0	1.76748	0.362	0.083	0	P-3
RPS6KC1	0	1.50089	0.399	0.121	0	P-3
ZNF618	0	1.59494	0.388	0.11	0	P-3
DCDC1	0	1.52738	0.388	0.11	0	P-3
SPIRE1	0	1.37072	0.425	0.147	0	P-3
ATXN7L1	0	1.71696	0.371	0.094	0	P-3
MOK	0	1.21793	0.47	0.193	0	P-3
SCN2A	0	1.09182	0.466	0.19	0	P-3
TMEM108	0	1.57886	0.395	0.119	0	P-3
GRIK2	0	1.7704	0.376	0.1	0	P-3
FBXO16	0	1.30853	0.435	0.159	0	P-3
ARMH3	0	1.63192	0.374	0.098	0	P-3
ITCH	0	1.16822	0.445	0.169	0	P-3
BRINP3	0	1.92796	0.359	0.083	0	P-3
GAB2	0	1.68835	0.36	0.084	0	P-3
RAPGEF4	0	1.67633	0.38	0.105	0	P-3
RNF180	0	1.30919	0.421	0.146	0	P-3
KCNQ5	0	2.03323	0.37	0.095	0	P-3
SOBP	0	1.26422	0.45	0.175	0	P-3
CFAP70	0	1.13494	0.479	0.204	0	P-3
INTS6	0	1.14694	0.498	0.223	0	P-3
FMN1	0	2.00824	0.397	0.122	0	P-3
PTPRS	0	1.95742	0.345	0.07	0	P-3
AL513166.1	0	2.03976	0.33	0.056	0	P-3
NSD2	0	1.24638	0.44	0.166	0	P-3
GABRB1	0	1.90314	0.371	0.097	0	P-3
RASGEF1B	0	1.40906	0.423	0.149	0	P-3
NT5C2	0	1.24137	0.44	0.166	0	P-3
TEX9	0	1.24236	0.431	0.157	0	P-3
SIK2	0	1.26586	0.476	0.202	0	P-3
DNMT3A	0	1.27042	0.442	0.169	0	P-3
VPS54	0	1.27724	0.431	0.158	0	P-3
EPC2	0	1.27019	0.434	0.161	0	P-3
TANC1	0	1.32563	0.406	0.133	0	P-3
STK39	0	1.0038	0.517	0.244	0	P-3
DNAH7	0	1.23518	0.423	0.15	0	P-3
AUH	0	1.52746	0.388	0.115	0	P-3
EML5	0	1.34809	0.403	0.13	0	P-3
CPEB1	0	1.14867	0.452	0.179	0	P-3
MTMR3	0	1.32339	0.418	0.145	0	P-3
HIBCH	0	1.07107	0.474	0.201	0	P-3
TBCD	0	1.33855	0.408	0.135	0	P-3
TBC1D22A	0	1.3724	0.408	0.135	0	P-3
ZFPM2	0	1.95182	0.39	0.118	0	P-3
MAPKAP1	0	1.30607	0.436	0.164	0	P-3
MICU1	0	1.10017	0.49	0.218	0	P-3
RFX2	0	1.96279	0.362	0.09	0	P-3
SLC24A3	0	2.38294	0.316	0.044	0	P-3
MROH7	0	1.65565	0.348	0.076	0	P-3
ARMC9	0	1.47331	0.388	0.117	0	P-3
COPG2	0	1.73319	0.362	0.091	0	P-3
AC019197.1	0	2.02793	0.324	0.054	0	P-3
MIR3936HG	0	1.35458	0.415	0.145	0	P-3
WDR27	0	1.578	0.372	0.102	0	P-3
ANKIB1	0	0.849027	0.488	0.218	0	P-3
GBF1	0	1.28892	0.43	0.16	0	P-3
BICDL1	0	1.30895	0.433	0.163	0	P-3
OSBPL9	0	1.08192	0.461	0.192	0	P-3
TIAM2	0	1.36592	0.358	0.089	0	P-3
TPST1	0	1.37266	0.394	0.125	0	P-3
ZNF804B	0	1.93834	0.361	0.092	0	P-3
ZNF462	0	1.16571	0.439	0.17	0	P-3
ITPR2	0	1.54311	0.462	0.193	0	P-3
MAP2K5	0	1.61001	0.357	0.088	0	P-3
CEP192	0	1.35588	0.385	0.116	0	P-3
TYW1B	0	1.76085	0.347	0.078	0	P-3
POU2F1	0	1.06809	0.467	0.199	0	P-3
ASTN1	0	1.46745	0.389	0.121	0	P-3
KCNH8	0	2.18821	0.387	0.119	0	P-3
NEK10	0	1.87797	0.366	0.098	0	P-3
EPHB1	0	1.99255	0.339	0.071	0	P-3
JARID2	0	1.30807	0.42	0.152	0	P-3
ABLIM1	0	1.08252	0.484	0.216	0	P-3
RBFOX1	0	2.80678	0.35	0.082	0	P-3
ZNF586	0	1.74999	0.351	0.083	0	P-3
PNISR	0	0.795808	0.897	0.63	0	P-3
HMBOX1	0	1.33424	0.41	0.143	0	P-3
SFMBT2	0	1.63411	0.372	0.105	0	P-3
C2CD5	0	1.01398	0.458	0.191	0	P-3
SPPL3	0	1.25339	0.43	0.163	0	P-3
NEXMIF	0	1.34138	0.44	0.173	0	P-3
ABL2	0	1.4684	0.397	0.131	0	P-3
ASAP2	0	1.31962	0.418	0.152	0	P-3
LINC00486	0	2.1575	0.309	0.043	0	P-3
ADAMTS9-AS2	0	1.85626	0.332	0.066	0	P-3
BMPR1A	0	1.31442	0.402	0.136	0	P-3
PPP1R21	0	1.3201	0.405	0.14	0	P-3
STPG2	0	1.98826	0.318	0.053	0	P-3
SNX14	0	1.04369	0.443	0.178	0	P-3
WDFY2	0	1.2799	0.42	0.155	0	P-3
SLC35F4	0	1.99629	0.341	0.076	0	P-3
TAF3	0	1.31025	0.408	0.144	0	P-3
MCU	0	1.70573	0.351	0.087	0	P-3
FCHSD2	0	1.22658	0.385	0.121	0	P-3
LINC02315	0	1.94175	0.344	0.08	0	P-3
SOS1	0	0.975829	0.461	0.198	0	P-3
PLCL2	0	1.5615	0.392	0.129	0	P-3
GLCCI1	0	1.37756	0.392	0.129	0	P-3
CSMD3	0	1.95975	0.338	0.075	0	P-3
ENOX1	0	1.93713	0.338	0.075	0	P-3
ADCY5	0	1.80551	0.346	0.083	0	P-3
ST3GAL3	0	1.56033	0.364	0.102	0	P-3
AC132153.1	0	2.22858	0.332	0.07	0	P-3
SOX2-OT	0	1.42823	0.359	0.097	0	P-3
DCDC2	0	1.82711	0.34	0.078	0	P-3
VWDE	0	1.53228	0.362	0.1	0	P-3
KCND2	0	2.24042	0.381	0.119	0	P-3
IQSEC1	0	1.48235	0.403	0.142	0	P-3
CHIC1	0	1.36582	0.398	0.137	0	P-3
RNLS	0	1.74597	0.344	0.083	0	P-3
SLC35F1	0	1.98178	0.318	0.058	0	P-3
CPQ	0	1.15405	0.441	0.181	0	P-3
AGTPBP1	0	1.20831	0.384	0.124	0	P-3
NFATC3	0	1.30948	0.385	0.125	0	P-3
FRMD4B	0	1.58352	0.375	0.116	0	P-3
CMSS1	0	1.23476	0.419	0.16	0	P-3
ANKS1A	0	1.5391	0.367	0.108	0	P-3
FAM184A	0	1.08824	0.437	0.178	0	P-3
SERGEF	0	1.42431	0.38	0.121	0	P-3
CNTNAP4	0	2.01095	0.321	0.062	0	P-3
PIGL	0	1.67824	0.366	0.107	0	P-3
RPS6KA6	0	1.27708	0.419	0.16	0	P-3
SIL1	0	1.14412	0.464	0.206	0	P-3
TFCP2	0	1.35394	0.383	0.125	0	P-3
DNAH6	0	1.35625	0.38	0.123	0	P-3
MTA3	0	1.36228	0.386	0.13	0	P-3
VPS8	0	1.19868	0.399	0.143	0	P-3
ZSWIM6	0	1.08918	0.381	0.125	0	P-3
LMBR1	0	1.21013	0.399	0.143	0	P-3
SEMA6D	0	1.7168	0.324	0.068	0	P-3
ZZEF1	0	1.16723	0.417	0.161	0	P-3
RNF213-AS1	0	2.1848	0.328	0.072	0	P-3
LINC00271	0	1.22599	0.399	0.144	0	P-3
TTBK2	0	1.12981	0.438	0.183	0	P-3
MCTP2	0	1.29007	0.383	0.128	0	P-3
CCDC57	0	1.40712	0.399	0.144	0	P-3
GLRA3	0	1.89425	0.324	0.07	0	P-3
UBE3D	0	1.59445	0.348	0.094	0	P-3
GALK2	0	1.35692	0.387	0.133	0	P-3
SGO1-AS1	0	1.9289	0.303	0.05	0	P-3
STXBP4	0	1.21411	0.411	0.158	0	P-3
MYO3B	0	1.92796	0.316	0.064	0	P-3
TRERF1	0	1.59606	0.343	0.091	0	P-3
AC005062.1	0	1.80922	0.321	0.069	0	P-3
UBE3C	0	1.20795	0.396	0.144	0	P-3
NELL2	0	1.02693	0.404	0.152	0	P-3
ERI3	0	1.44656	0.369	0.118	0	P-3
ERICH3	0	1.22764	0.365	0.114	0	P-3
AC002460.2	0	1.56916	0.319	0.068	0	P-3
COL25A1	0	1.62782	0.368	0.118	0	P-3
KHDRBS2	0	1.84867	0.318	0.068	0	P-3
DPH6-DT	0	1.85453	0.311	0.061	0	P-3
FAM163A	0	2.70779	0.295	0.046	0	P-3
FAM135A	0	1.23428	0.371	0.122	0	P-3
DNAI1	0	2.12355	0.302	0.053	0	P-3
RNF38	0	1.35543	0.378	0.129	0	P-3
MVB12B	0	1.69049	0.334	0.085	0	P-3
MMD2	0	2.39941	0.286	0.037	0	P-3
LINC01376	0	1.96982	0.297	0.049	0	P-3
CBLB	0	1.15026	0.375	0.127	0	P-3
SEC22A	0	1.50148	0.342	0.095	0	P-3
RAPGEF6	0	1.05941	0.396	0.149	0	P-3
SLC16A1-AS1	0	1.43501	0.364	0.117	0	P-3
CERS6	0	1.43461	0.439	0.192	0	P-3
ME1	0	1.20845	0.376	0.129	0	P-3
FBXW4	0	1.28831	0.38	0.133	0	P-3
ZC4H2	0	1.97224	0.31	0.063	0	P-3
SVOP	0	1.79567	0.335	0.089	0	P-3
CCDC191	0	1.30194	0.385	0.139	0	P-3
TOM1L2	0	1.38067	0.383	0.137	0	P-3
ANKRD28	0	1.11942	0.399	0.154	0	P-3
TSBP1-AS1	0	1.94518	0.3	0.055	0	P-3
FGF14	0	2.23796	0.321	0.076	0	P-3
PPA2	0	1.27145	0.394	0.151	0	P-3
FAM13A	0	1.30363	0.355	0.112	0	P-3
STX8	0	1.319	0.381	0.138	0	P-3
AC008415.1	0	2.89687	0.284	0.041	0	P-3
TTTY14	0	1.74861	0.34	0.098	0	P-3
ZRANB3	0	1.57262	0.321	0.079	0	P-3
ABL1	0	1.50076	0.351	0.109	0	P-3
CACNA1B	0	2.2939	0.362	0.12	0	P-3
GNG7	0	1.616	0.344	0.102	0	P-3
ZNF544	0	1.42341	0.361	0.119	0	P-3
UTY	0	1.70112	0.367	0.125	0	P-3
AIM2	0	1.59361	0.335	0.094	0	P-3
CHCHD3	0	1.14095	0.383	0.142	0	P-3
KIAA1211	0	1.90336	0.307	0.066	0	P-3
ZER1	0	1.61323	0.353	0.112	0	P-3
ZNF10	0	1.27551	0.381	0.141	0	P-3
GPC6	0	1.8408	0.382	0.142	0	P-3
C14orf39	0	1.4232	0.327	0.087	0	P-3
TTC8	0	1.10274	0.399	0.16	0	P-3
HS2ST1	0	1.27011	0.365	0.126	0	P-3
AL589693.1	0	1.74683	0.305	0.066	0	P-3
CCDC171	0	1.45264	0.359	0.12	0	P-3
PRKCA	0	1.51658	0.394	0.156	0	P-3
LHFPL4	0	1.74237	0.317	0.079	0	P-3
ANO5	0	1.40444	0.352	0.114	0	P-3
FRMD5	0	2.09758	0.281	0.044	0	P-3
ZHX3	0	1.5053	0.347	0.11	0	P-3
FGGY	0	1.39062	0.342	0.106	0	P-3
NEO1	0	1.41485	0.34	0.104	0	P-3
RGL1	0	1.57968	0.32	0.084	0	P-3
AGPAT4	0	1.67463	0.338	0.103	0	P-3
USP54	0	1.51187	0.323	0.088	0	P-3
SLC25A13	0	1.16469	0.369	0.134	0	P-3
UBAP1	0	1.73488	0.315	0.08	0	P-3
AL050309.1	0	1.70025	0.298	0.063	0	P-3
LRRC8D	0	1.41805	0.327	0.093	0	P-3
AC108519.1	0	1.65105	0.323	0.089	0	P-3
DOK6	0	1.50541	0.332	0.098	0	P-3
MARCH3	0	1.79186	0.301	0.067	0	P-3
AL139260.1	0	2.0639	0.28	0.047	0	P-3
BTBD10	0	1.3866	0.338	0.105	0	P-3
UBE2E2	0	1.53296	0.39	0.157	0	P-3
RAPGEF5	0	1.07747	0.36	0.127	0	P-3
AP3B2	0	1.48835	0.345	0.112	0	P-3
USP25	0	1.11377	0.361	0.128	0	P-3
AC079142.1	0	1.94283	0.278	0.046	0	P-3
LRP1B	0	1.82984	0.393	0.161	0	P-3
ADGRL3	0	1.91	0.296	0.064	0	P-3
PIGN	0	1.2301	0.363	0.131	0	P-3
CHST11	0	1.37768	0.326	0.095	0	P-3
LRCH1	0	1.46848	0.33	0.099	0	P-3
GBE1	0	1.45426	0.334	0.104	0	P-3
AF117829.1	0	1.21179	0.332	0.102	0	P-3
PDE8A	0	1.4325	0.337	0.107	0	P-3
AKAP10	0	1.31011	0.34	0.11	0	P-3
AL133346.1	0	2.61246	0.264	0.034	0	P-3
AZIN1-AS1	0	1.51974	0.323	0.093	0	P-3
PIP5K1A	0	1.25952	0.359	0.129	0	P-3
SYN2	0	1.68939	0.29	0.06	0	P-3
MBTD1	0	1.30885	0.332	0.103	0	P-3
ABHD18	0	1.26067	0.348	0.119	0	P-3
GARNL3	0	1.76092	0.288	0.059	0	P-3
GRIA4	0	1.63056	0.426	0.197	0	P-3
OTUD7A	0	1.89965	0.29	0.061	0	P-3
OPHN1	0	1.44182	0.31	0.081	0	P-3
FUT8	0	1.11885	0.333	0.105	0	P-3
RPS6KA2	0	2.19575	0.365	0.137	0	P-3
STK3	0	1.06102	0.327	0.1	0	P-3
WARS2-AS1	0	1.65039	0.295	0.068	0	P-3
DZIP1	0	1.42586	0.328	0.102	0	P-3
CRTC1	0	1.61656	0.32	0.094	0	P-3
ADAMTSL1	0	1.81376	0.29	0.064	0	P-3
PDGFD	0	1.4831	0.382	0.157	0	P-3
AC009120.2	0	1.54155	0.312	0.087	0	P-3
KCNIP4	0	2.165	0.307	0.082	0	P-3
NR6A1	0	1.40735	0.3	0.075	0	P-3
ADAM22	0	1.35921	0.338	0.114	0	P-3
STX18-AS1	0	1.53103	0.314	0.09	0	P-3
MCC	0	1.38548	0.31	0.086	0	P-3
GTDC1	0	1.50659	0.307	0.083	0	P-3
SIDT1	0	1.71903	0.287	0.063	0	P-3
FBXL7	0	1.53416	0.306	0.082	0	P-3
LINC01004	0	1.48177	0.304	0.08	0	P-3
CUEDC1	0	1.61723	0.308	0.085	0	P-3
YEATS2	0	1.33297	0.335	0.113	0	P-3
DGKG	0	1.47835	0.331	0.109	0	P-3
TRIM5	0	2.63863	0.272	0.05	0	P-3
MPPED2	0	1.003	0.318	0.096	0	P-3
TTLL5	0	1.32484	0.318	0.096	0	P-3
AC006504.5	0	1.48138	0.317	0.095	0	P-3
IQCH	0	1.79735	0.287	0.065	0	P-3
SRGAP1	0	1.31775	0.335	0.114	0	P-3
DHRSX	0	1.50957	0.307	0.086	0	P-3
ARHGEF11	0	1.30035	0.347	0.126	0	P-3
GALNT13	0	1.52718	0.342	0.122	0	P-3
HDAC4	0	1.49457	0.325	0.105	0	P-3
DOCK9	0	1.27974	0.334	0.114	0	P-3
CFAP47	0	1.54457	0.31	0.09	0	P-3
SFMBT1	0	1.58135	0.303	0.083	0	P-3
HMGCLL1	0	1.36797	0.301	0.081	0	P-3
MMP16	0	1.88652	0.274	0.055	0	P-3
MRTFA	0	1.43481	0.299	0.08	0	P-3
AC109466.1	0	2.59478	0.382	0.164	0	P-3
NINL	0	1.72384	0.294	0.076	0	P-3
LRFN5	0	1.99353	0.267	0.05	0	P-3
THSD4	0	1.89209	0.278	0.061	0	P-3
SCLT1	0	1.18691	0.317	0.1	0	P-3
SLC4A10	0	1.76059	0.287	0.07	0	P-3
NEK11	0	1.71321	0.287	0.07	0	P-3
HHAT	0	1.70808	0.273	0.057	0	P-3
ACAD11	0	1.2889	0.333	0.117	0	P-3
EPB41L5	0	1.25668	0.318	0.103	0	P-3
AC013652.1	0	1.8517	0.26	0.046	0	P-3
WASF1	0	1.40318	0.307	0.093	0	P-3
AL731577.2	0	1.93642	0.253	0.039	0	P-3
AC084198.2	0	1.44907	0.316	0.103	0	P-3
STARD13	0	0.960719	0.274	0.061	0	P-3
CCDC148	0	1.31956	0.307	0.094	0	P-3
DGKB	0	2.30889	0.282	0.069	0	P-3
KIAA0753	0	1.57735	0.296	0.083	0	P-3
AC087500.1	0	1.96423	0.266	0.054	0	P-3
SLC39A11	0	1.99218	0.259	0.047	0	P-3
PDE4B	0	1.66543	0.306	0.094	0	P-3
ZNF133	0	1.51307	0.305	0.093	0	P-3
PLD5	0	1.66349	0.289	0.077	0	P-3
RIC1	0	1.5122	0.284	0.072	0	P-3
MTHFD1L	0	1.75697	0.269	0.058	0	P-3
ZNF782	0	1.57908	0.279	0.068	0	P-3
AC010210.1	0	1.55493	0.293	0.082	0	P-3
KCNMB2	0	2.49468	0.284	0.073	0	P-3
LINC00630	0	1.57392	0.291	0.08	0	P-3
TTC3	0	0.651808	0.922	0.713	0	P-3
BMPER	0	1.78169	0.272	0.063	0	P-3
POT1-AS1	0	1.59044	0.278	0.069	0	P-3
PCAT1	0	1.28502	0.269	0.06	0	P-3
SYT9	0	1.87862	0.259	0.05	0	P-3
JAM3	0	1.36145	0.313	0.104	0	P-3
TRAPPC8	0	1.15841	0.318	0.109	0	P-3
TCAIM	0	1.33348	0.306	0.097	0	P-3
NRG2	0	1.47527	0.282	0.073	0	P-3
ZSCAN5A	0	1.81218	0.271	0.063	0	P-3
B3GALT5	0	1.71135	0.269	0.061	0	P-3
FUT9	0	1.73604	0.294	0.086	0	P-3
CEP128	0	1.52493	0.284	0.076	0	P-3
IFT122	0	1.35991	0.311	0.104	0	P-3
CERS4	0	1.52307	0.281	0.074	0	P-3
SPATA5	0	1.35818	0.291	0.084	0	P-3
VPS50	0	1.18563	0.313	0.107	0	P-3
SLC24A2	0	1.63913	0.294	0.089	0	P-3
ZNF438	0	1.48097	0.271	0.067	0	P-3
MAST2	0	1.38374	0.298	0.094	0	P-3
GLIS3	0	1.93007	0.283	0.079	0	P-3
STON2	0	1.502	0.284	0.08	0	P-3
ANTXR1	0	1.37772	0.285	0.082	0	P-3
SLC44A5	0	1.8982	0.251	0.049	0	P-3
CLEC16A	0	1.31544	0.29	0.088	0	P-3
WASF3	0	1.5978	0.275	0.074	0	P-3
COX10-AS1	0	1.53235	0.269	0.068	0	P-3
TYW1	0	1.28414	0.296	0.095	0	P-3
AL035530.2	0	1.44835	0.282	0.081	0	P-3
INPP5B	0	1.40164	0.288	0.088	0	P-3
ANAPC10	0	1.30377	0.291	0.091	0	P-3
ST7	0	1.3433	0.293	0.093	0	P-3
ENTPD1-AS1	0	1.3201	0.292	0.092	0	P-3
ZNF718	0	1.40946	0.276	0.077	0	P-3
VAT1L	0	1.69488	0.27	0.071	0	P-3
DCC	0	1.73465	0.27	0.071	0	P-3
FBXW8	0	1.4003	0.286	0.087	0	P-3
FHOD3	0	1.74784	0.26	0.062	0	P-3
FRAS1	0	0.52001	0.289	0.091	0	P-3
CASC1	0	1.27252	0.287	0.089	0	P-3
CTDSPL	0	1.56888	0.278	0.081	0	P-3
CDK19	0	1.45201	0.266	0.069	0	P-3
LRRC28	0	1.46775	0.277	0.08	0	P-3
JAK2	0	1.18781	0.291	0.094	0	P-3
ROR1	0	1.46652	0.263	0.067	0	P-3
RHBDD1	0	1.55936	0.26	0.064	0	P-3
AC079781.5	0	1.6835	0.251	0.055	0	P-3
ROBO2	0	2.85115	0.302	0.107	0	P-3
TRPC3	0	1.93005	0.255	0.061	0	P-3
CACNG8	0	1.73146	0.261	0.067	0	P-3
EXOC2	0	1.32646	0.278	0.085	0	P-3
FSIP1	0	1.47375	0.266	0.073	0	P-3
WWP2	0	1.45853	0.271	0.078	0	P-3
ZBTB46	0	1.62348	0.259	0.066	0	P-3
MARCH1	0	1.89401	0.274	0.082	0	P-3
TMEM91	0	1.44502	0.274	0.082	0	P-3
TTC7B	0	1.41581	0.272	0.081	0	P-3
ZNF587B	0	1.67677	0.259	0.068	0	P-3
EML6	0	1.66211	0.259	0.07	0	P-3
TMEM63C	0	1.5589	0.266	0.077	0	P-3
TMLHE	0	1.54693	0.254	0.065	0	P-3
ZNF536	0	2.05965	0.261	0.073	0	P-3
SAP130	0	1.66675	0.253	0.066	0	P-3
PPP3CC	0	1.32812	0.262	0.075	0	P-3
WDR78	0	1.27061	0.251	0.066	0	P-3
CFAP43	0	1.29546	0.253	0.068	0	P-3
SDCBP2-AS1	0	1.53332	0.26	0.076	0	P-3
GSTCD	0	1.36753	0.253	0.071	0	P-3
SMURF1	0	1.48563	0.252	0.07	0	P-3
CTIF	0	1.7857	0.254	0.072	0	P-3
LEPR	0	1.51292	0.251	0.07	0	P-3
ZNF875	6.47418e-308	1.46261	0.292	0.094	2.36962e-303	P-3
ARID2	6.89005e-308	1.0471	0.434	0.18	2.52183e-303	P-3
CHD9	1.52919e-307	0.770084	0.784	0.494	5.59698e-303	P-3
UBR1	9.15682e-307	1.08502	0.397	0.157	3.35149e-302	P-3
FAM219A	9.42161e-307	1.51903	0.26	0.077	3.4484e-302	P-3
SREBF2	1.28611e-306	1.413	0.321	0.112	4.70728e-302	P-3
ZMAT1	2.99746e-306	0.972951	0.579	0.289	1.0971e-301	P-3
KCTD16	3.67464e-306	1.4642	0.264	0.079	1.34495e-301	P-3
GNAL	3.92519e-306	1.4389	0.393	0.151	1.43666e-301	P-3
ELOVL6	5.51105e-306	1.37	0.264	0.08	2.0171e-301	P-3
FRS2	7.99192e-306	1.18934	0.357	0.132	2.92512e-301	P-3
PSPC1	1.4583e-305	1.08849	0.415	0.169	5.33753e-301	P-3
RAI1	2.08514e-305	1.45361	0.276	0.087	7.63183e-301	P-3
FAM228B	3.6327e-305	1.18797	0.381	0.147	1.3296e-300	P-3
UBE2R2	7.06629e-305	1.14558	0.428	0.177	2.58633e-300	P-3
GAB1	1.88682e-304	1.2764	0.262	0.079	6.90597e-300	P-3
WWP1	3.50112e-304	1.0349	0.399	0.155	1.28144e-299	P-3
VPS13C	3.75808e-304	0.668195	0.851	0.568	1.3755e-299	P-3
IGSF9B	4.56869e-304	1.46657	0.263	0.08	1.67218e-299	P-3
ZDHHC21	9.81473e-304	0.901185	0.555	0.269	3.59229e-299	P-3
NT5DC1	1.32844e-303	1.14674	0.449	0.198	4.86224e-299	P-3
UBE4B	1.66147e-303	1.19305	0.356	0.132	6.08114e-299	P-3
IDH1	1.73504e-303	1.43507	0.3	0.102	6.35043e-299	P-3
EIF2AK3	1.92186e-303	1.45619	0.261	0.08	7.0342e-299	P-3
USP31	2.50483e-303	1.47674	0.303	0.1	9.16794e-299	P-3
TPT1-AS1	2.8061e-303	1.16061	0.418	0.171	1.02706e-298	P-3
RARS2	6.10893e-303	1.12964	0.349	0.128	2.23593e-298	P-3
RIN2	2.73115e-302	1.23197	0.271	0.084	9.99628e-298	P-3
GPCPD1	3.3083e-302	1.10506	0.348	0.124	1.21087e-297	P-3
SUCLG2-AS1	9.07579e-301	1.17976	0.261	0.079	3.32183e-296	P-3
PHF14	1.01543e-300	0.858439	0.599	0.313	3.71656e-296	P-3
SNX9	2.36918e-300	1.11156	0.319	0.111	8.67144e-296	P-3
COBLL1	4.06387e-300	0.990672	0.377	0.146	1.48742e-295	P-3
DLEU2	9.4036e-300	0.942474	0.479	0.212	3.44181e-295	P-3
SENP7	1.17692e-299	0.955135	0.465	0.205	4.30765e-295	P-3
NFIA	2.81071e-299	0.559277	0.663	0.346	1.02875e-294	P-3
RAP1GDS1	6.62746e-299	1.13639	0.382	0.15	2.42572e-294	P-3
UBAC2	8.18899e-299	1.15909	0.3	0.099	2.99725e-294	P-3
MTMR7	8.63827e-299	1.29682	0.302	0.1	3.16169e-294	P-3
ATG10	1.02912e-298	1.21592	0.326	0.115	3.76669e-294	P-3
RASA2	1.06479e-298	1.04861	0.369	0.138	3.89723e-294	P-3
ZFYVE9	1.68176e-298	1.13066	0.38	0.15	6.15542e-294	P-3
BSN	1.82455e-298	1.49989	0.255	0.076	6.67803e-294	P-3
PRH1	2.02593e-298	1.17257	0.428	0.18	7.4151e-294	P-3
ALG13	2.42898e-298	1.15379	0.402	0.165	8.8903e-294	P-3
MEGF9	3.73069e-298	1.33146	0.33	0.118	1.36547e-293	P-3
AC005562.1	6.29989e-298	1.39903	0.274	0.086	2.30582e-293	P-3
CCSER2	1.58685e-297	1.03261	0.46	0.202	5.80805e-293	P-3
ZNF208	5.11036e-297	1.10702	0.383	0.147	1.87044e-292	P-3
PUM2	2.18126e-296	1.01474	0.486	0.223	7.98364e-292	P-3
KIAA2026	3.21184e-296	0.941911	0.561	0.273	1.17557e-291	P-3
KIF13A	7.58267e-296	1.15763	0.363	0.138	2.77533e-291	P-3
EMSY	1.14129e-295	1.19053	0.305	0.103	4.17725e-291	P-3
KIAA1324	1.56344e-295	0.989739	0.573	0.287	5.72236e-291	P-3
GARS-DT	3.57627e-295	0.983139	0.59	0.297	1.30895e-290	P-3
STRBP	3.82166e-295	0.879843	0.518	0.248	1.39877e-290	P-3
USP9Y	1.04493e-294	1.2752	0.428	0.194	3.82454e-290	P-3
KCNQ1OT1	1.0513e-294	1.05143	0.686	0.372	3.84785e-290	P-3
MAPK8IP3	2.08848e-294	1.2049	0.429	0.181	7.64406e-290	P-3
ANKRD13C	2.23314e-294	1.21525	0.296	0.099	8.17353e-290	P-3
MICU3	2.36298e-294	1.08496	0.428	0.183	8.64873e-290	P-3
EPS8	1.29669e-293	1.44836	0.316	0.113	4.74603e-289	P-3
CASC2	1.78708e-293	1.39111	0.271	0.084	6.54088e-289	P-3
DMXL1	4.2553e-293	0.862305	0.488	0.224	1.55748e-288	P-3
SLMAP	1.37382e-292	0.972566	0.409	0.168	5.02833e-288	P-3
MED27	5.69981e-292	1.33563	0.317	0.112	2.08619e-287	P-3
LRCH3	8.40893e-292	1.15213	0.406	0.167	3.07775e-287	P-3
TRAF3	9.56241e-292	1.24549	0.33	0.12	3.49994e-287	P-3
FAM193A	1.93843e-291	1.16377	0.336	0.121	7.09485e-287	P-3
ASPH	3.44426e-291	1.03465	0.576	0.305	1.26063e-286	P-3
NCOA6	3.46112e-291	1.14076	0.377	0.148	1.2668e-286	P-3
SHROOM3	4.83647e-291	0.658799	0.322	0.112	1.7702e-286	P-3
ANKRD11	1.27528e-290	0.824227	0.732	0.445	4.66766e-286	P-3
PRKCH	1.62035e-290	1.35623	0.306	0.105	5.93063e-286	P-3
NFASC	4.37377e-290	1.1292	0.453	0.198	1.60084e-285	P-3
SPAG17	1.18626e-289	1.11183	0.261	0.082	4.34182e-285	P-3
CTNND1	2.03722e-289	0.995532	0.469	0.212	7.45642e-285	P-3
SETBP1	1.14152e-288	1.10085	0.307	0.106	4.17807e-284	P-3
SPATA7	3.15987e-288	1.16981	0.319	0.116	1.15655e-283	P-3
ESRRG	6.11173e-288	1.08403	0.333	0.123	2.23695e-283	P-3
ITFG1	1.03044e-287	0.945899	0.527	0.262	3.7715e-283	P-3
DOCK7	1.79533e-287	1.01297	0.427	0.182	6.57108e-283	P-3
COL22A1	2.31528e-287	1.4046	0.368	0.142	8.47417e-283	P-3
FAM13B	5.42236e-287	1.0097	0.437	0.189	1.98464e-282	P-3
ACER3	5.74609e-287	1.32784	0.262	0.082	2.10313e-282	P-3
PIK3CB	1.98002e-286	1.11493	0.338	0.123	7.24707e-282	P-3
URGCP	2.41085e-286	1.32258	0.312	0.109	8.82395e-282	P-3
ZNF44	5.73345e-286	1.28915	0.267	0.085	2.0985e-281	P-3
RELCH	6.46789e-286	0.985458	0.425	0.181	2.36731e-281	P-3
PKNOX1	9.78478e-286	1.3286	0.273	0.087	3.58133e-281	P-3
UBAP2	1.5093e-285	1.16534	0.319	0.115	5.5242e-281	P-3
CHD2	6.18561e-285	0.841285	0.622	0.333	2.264e-280	P-3
SLC4A8	2.24801e-284	0.939253	0.584	0.294	8.22794e-280	P-3
FGFR1OP	4.0879e-284	1.2026	0.326	0.119	1.49621e-279	P-3
LRMDA	6.66573e-284	1.80217	0.284	0.114	2.43972e-279	P-3
UVRAG	6.97774e-284	1.04558	0.42	0.176	2.55392e-279	P-3
ATAD2B	1.38871e-283	0.986509	0.403	0.166	5.08284e-279	P-3
MTR	2.00741e-283	1.11936	0.406	0.17	7.34732e-279	P-3
ZFR2	3.83628e-283	1.19058	0.344	0.128	1.40412e-278	P-3
RAB11FIP3	5.14211e-283	1.32994	0.272	0.087	1.88206e-278	P-3
PYGO1	5.32784e-283	1.5411	0.264	0.083	1.95004e-278	P-3
EXOC6	2.71217e-282	1.05789	0.368	0.145	9.92682e-278	P-3
DCAF10	6.72924e-281	1.04081	0.421	0.178	2.46297e-276	P-3
ZNF236	1.03467e-280	1.28469	0.276	0.089	3.78699e-276	P-3
FBXO42	3.16435e-280	1.16219	0.313	0.11	1.15818e-275	P-3
FGFR1	9.92068e-279	1.2106	0.379	0.147	3.63107e-274	P-3
PSME4	2.92542e-278	0.940364	0.411	0.174	1.07073e-273	P-3
PCDH9	3.38819e-278	1.52898	0.431	0.232	1.24011e-273	P-3
KDM4B	2.53746e-277	1.2828	0.347	0.13	9.28737e-273	P-3
DCLK2	5.67407e-277	1.08798	0.289	0.098	2.07677e-272	P-3
PPM1L	3.22186e-276	0.894215	0.634	0.354	1.17923e-271	P-3
KANTR	2.55189e-275	1.13113	0.386	0.157	9.34017e-271	P-3
RFFL	4.38894e-275	1.25167	0.293	0.1	1.60639e-270	P-3
CACNA2D1	1.65114e-274	1.59613	0.445	0.236	6.04334e-270	P-3
R3HCC1L	6.40586e-274	1.2423	0.255	0.08	2.34461e-269	P-3
RICTOR	8.56119e-274	0.899844	0.49	0.229	3.13348e-269	P-3
ENOSF1	3.97992e-273	1.07388	0.481	0.23	1.45669e-268	P-3
NCALD	5.24702e-273	1.61691	0.292	0.101	1.92046e-268	P-3
ADAM23	5.50191e-273	1.40342	0.267	0.088	2.01375e-268	P-3
QRICH1	6.02399e-273	1.23612	0.31	0.11	2.20484e-268	P-3
ITSN1	1.40208e-272	1.17265	0.335	0.126	5.13176e-268	P-3
ELF2	2.89597e-272	0.944244	0.516	0.253	1.05995e-267	P-3
ANKRD26	4.94343e-272	0.972848	0.546	0.283	1.80934e-267	P-3
CASK	5.135e-272	0.950745	0.431	0.188	1.87946e-267	P-3
AVL9	5.63023e-272	1.05191	0.387	0.158	2.06072e-267	P-3
PIAS1	3.08523e-271	0.943899	0.474	0.219	1.12923e-266	P-3
MDN1	3.51433e-271	0.999162	0.335	0.129	1.28628e-266	P-3
CSNK1G1	8.76942e-271	1.11844	0.353	0.137	3.20969e-266	P-3
MAPRE2	1.80426e-270	1.12032	0.387	0.16	6.60378e-266	P-3
TRRAP	1.85674e-270	1.00891	0.445	0.198	6.79585e-266	P-3
TNK2	3.07856e-270	1.22511	0.365	0.143	1.12678e-265	P-3
CEP162	5.23064e-270	1.17095	0.313	0.116	1.91447e-265	P-3
LCORL	5.48462e-270	1.06845	0.39	0.162	2.00742e-265	P-3
MRTFB	5.60803e-270	0.881934	0.444	0.199	2.05259e-265	P-3
DPY19L2	2.30286e-269	1.19019	0.273	0.092	8.4287e-265	P-3
XPO4	2.36802e-269	1.17575	0.289	0.1	8.66718e-265	P-3
BICC1	3.46899e-269	1.89709	0.259	0.083	1.26968e-264	P-3
TPCN1	4.94215e-269	1.37108	0.34	0.127	1.80888e-264	P-3
HELZ	4.96631e-269	0.884339	0.528	0.259	1.81772e-264	P-3
TRPS1	5.53942e-269	0.744365	0.36	0.138	2.02748e-264	P-3
TENM3	5.5768e-269	1.03003	0.298	0.114	2.04116e-264	P-3
ATP9A	6.0625e-269	1.15934	0.387	0.161	2.21893e-264	P-3
HTT	7.55348e-269	1.07571	0.395	0.167	2.76465e-264	P-3
TMEM196	8.94238e-269	1.17521	0.299	0.103	3.273e-264	P-3
ACAP2	1.11161e-268	0.852757	0.582	0.308	4.06861e-264	P-3
PIAS2	2.70819e-268	0.947219	0.493	0.233	9.91226e-264	P-3
RBM25	4.0106e-268	0.720536	0.803	0.523	1.46792e-263	P-3
VPS13A	4.2038e-268	0.721002	0.619	0.335	1.53863e-263	P-3
WDR37	4.92742e-268	1.29651	0.276	0.093	1.80348e-263	P-3
HYDIN	5.83111e-268	1.00181	0.327	0.118	2.13424e-263	P-3
SYBU	7.05353e-268	1.18875	0.353	0.139	2.58166e-263	P-3
PHACTR4	1.94612e-267	1.04525	0.378	0.154	7.123e-263	P-3
SDCCAG8	1.56247e-266	0.896988	0.537	0.273	5.71881e-262	P-3
WDR35	2.37543e-266	1.04366	0.332	0.129	8.69431e-262	P-3
TRA2A	5.75405e-266	0.860553	0.548	0.277	2.10604e-261	P-3
NAA35	6.00638e-266	0.97751	0.43	0.19	2.1984e-261	P-3
LYST	1.78394e-265	0.923289	0.426	0.184	6.52941e-261	P-3
NCOA3	2.10861e-265	1.00537	0.379	0.155	7.71774e-261	P-3
NCKAP1	2.96044e-265	0.948001	0.547	0.291	1.08355e-260	P-3
TSHZ1	7.53335e-265	1.15911	0.341	0.131	2.75728e-260	P-3
LHFPL6	1.10739e-264	2.0377	0.281	0.098	4.05315e-260	P-3
CNTLN	3.24494e-264	1.06164	0.367	0.148	1.18768e-259	P-3
ASH1L	4.75348e-264	0.707715	0.74	0.453	1.73982e-259	P-3
ACBD6	8.86794e-264	0.912924	0.508	0.249	3.24576e-259	P-3
RAD54L2	2.35533e-263	1.32925	0.272	0.09	8.62073e-259	P-3
FYN	3.06731e-262	0.781369	0.366	0.142	1.12267e-257	P-3
ZNF644	3.27747e-262	0.886393	0.47	0.219	1.19959e-257	P-3
COMMD1	3.30544e-262	1.02259	0.419	0.185	1.20982e-257	P-3
FANCL	3.97797e-262	1.04658	0.417	0.184	1.45598e-257	P-3
CTBP2	8.66394e-262	1.03079	0.366	0.149	3.17109e-257	P-3
CDYL	3.60421e-261	1.0876	0.305	0.111	1.31918e-256	P-3
MYEF2	6.34249e-261	0.748546	0.637	0.343	2.32141e-256	P-3
NAV2	3.23288e-260	1.29747	0.324	0.124	1.18327e-255	P-3
KAT6B	4.70527e-260	0.861047	0.592	0.323	1.72217e-255	P-3
CBR4	5.10517e-260	1.00273	0.425	0.189	1.86854e-255	P-3
ARMCX4	5.48624e-260	1.15647	0.348	0.139	2.00802e-255	P-3
AEBP2	9.67454e-260	1.05266	0.366	0.149	3.54098e-255	P-3
OXR1	1.74894e-259	0.879053	0.466	0.223	6.40128e-255	P-3
TTC12	1.78449e-259	1.23314	0.262	0.088	6.53142e-255	P-3
PARN	1.83086e-259	1.12869	0.329	0.127	6.70114e-255	P-3
KIAA0319	3.54529e-259	1.3307	0.27	0.091	1.29761e-254	P-3
CAMSAP2	5.02183e-259	0.952044	0.406	0.177	1.83804e-254	P-3
SH3BGRL2	7.0537e-259	1.38739	0.282	0.099	2.58172e-254	P-3
PPP2R2C	3.34968e-258	1.31565	0.291	0.103	1.22602e-253	P-3
PRRC2C	6.65767e-258	0.714318	0.771	0.493	2.43677e-253	P-3
GLS	7.74829e-258	1.01923	0.502	0.253	2.83595e-253	P-3
ODF2	8.80363e-258	1.3925	0.3	0.108	3.22222e-253	P-3
TET2	1.1967e-257	0.908089	0.49	0.235	4.38004e-253	P-3
PRKRIP1	1.61188e-257	1.14387	0.361	0.146	5.89964e-253	P-3
TNRC18	2.5285e-257	1.09386	0.322	0.122	9.25457e-253	P-3
SEZ6L	2.69585e-257	1.34435	0.402	0.189	9.86709e-253	P-3
NFX1	4.88562e-257	1.15267	0.375	0.157	1.78818e-252	P-3
CLHC1	6.13718e-257	1.18158	0.312	0.116	2.24627e-252	P-3
DENND1B	6.49124e-257	0.924794	0.415	0.181	2.37586e-252	P-3
AGPAT3	4.05428e-256	1.26878	0.316	0.118	1.48391e-251	P-3
SMARCC1	6.6403e-256	0.990706	0.424	0.19	2.43042e-251	P-3
PPP3R1	2.01611e-255	1.07336	0.326	0.125	7.37918e-251	P-3
KDM2A	2.08884e-255	0.908825	0.436	0.195	7.64537e-251	P-3
ACACB	3.12894e-255	1.34103	0.285	0.097	1.14522e-250	P-3
KIAA1841	3.41137e-255	1.13439	0.33	0.128	1.2486e-250	P-3
SLC20A2	3.98702e-255	1.31921	0.276	0.096	1.45929e-250	P-3
METTL25	1.38703e-254	1.05384	0.269	0.091	5.07665e-250	P-3
WDR20	1.948e-254	1.16228	0.287	0.102	7.12988e-250	P-3
TTN-AS1	3.47937e-254	1.10436	0.337	0.131	1.27348e-249	P-3
SCN9A	8.95745e-254	1.19099	0.333	0.129	3.27852e-249	P-3
SYT1	1.19056e-253	0.884092	0.639	0.368	4.35757e-249	P-3
TSC22D2	2.36688e-252	1.14613	0.3	0.111	8.66301e-248	P-3
FOXJ3	3.46465e-252	0.964977	0.425	0.192	1.2681e-247	P-3
SESN1	4.28595e-252	1.01417	0.363	0.149	1.5687e-247	P-3
PTPRD	1.48575e-251	1.72614	0.368	0.168	5.43798e-247	P-3
XRN1	1.57264e-251	0.838008	0.536	0.274	5.75604e-247	P-3
UBR4	2.59856e-251	1.06466	0.356	0.146	9.51099e-247	P-3
NOL4L	2.62815e-251	1.16632	0.333	0.129	9.61929e-247	P-3
TMEM181	4.59139e-251	1.03845	0.347	0.138	1.6805e-246	P-3
WDR17	6.38152e-251	0.966326	0.364	0.153	2.3357e-246	P-3
BTAF1	6.6588e-251	0.953681	0.356	0.146	2.43719e-246	P-3
UTRN	1.46927e-250	0.757873	0.506	0.249	5.37767e-246	P-3
ASXL1	1.88664e-249	1.07241	0.365	0.149	6.9053e-245	P-3
OSBPL6	1.91913e-249	1.03717	0.403	0.178	7.02422e-245	P-3
ITSN2	4.99736e-249	0.851766	0.513	0.256	1.82908e-244	P-3
TMTC1	5.55264e-249	1.03132	0.47	0.229	2.03232e-244	P-3
SPECC1L	6.89987e-249	0.969027	0.406	0.178	2.52542e-244	P-3
TENM1	1.54967e-248	1.19509	0.336	0.133	5.67196e-244	P-3
UNK	2.60447e-248	1.23993	0.307	0.115	9.53264e-244	P-3
LINC00174	4.90441e-248	1.25099	0.29	0.105	1.79506e-243	P-3
CADM2	9.5999e-248	1.5948	0.457	0.259	3.51366e-243	P-3
PTPN4	2.173e-247	0.810311	0.522	0.26	7.95339e-243	P-3
IFT88	3.8198e-247	0.888374	0.456	0.219	1.39808e-242	P-3
TRAK2	1.48832e-246	1.0338	0.379	0.162	5.44741e-242	P-3
NSD1	4.31497e-246	0.802002	0.581	0.313	1.57932e-241	P-3
GRIA2	7.37461e-246	0.737517	0.75	0.471	2.69918e-241	P-3
PACRGL	1.54282e-245	1.18748	0.272	0.096	5.64689e-241	P-3
SLC25A26	1.67217e-245	1.27702	0.276	0.097	6.12032e-241	P-3
HIBADH	1.88247e-245	1.08026	0.298	0.111	6.89004e-241	P-3
ZNF559	1.92866e-245	1.24368	0.279	0.098	7.05909e-241	P-3
PICALM	2.44283e-245	0.868386	0.407	0.177	8.94102e-241	P-3
MCF2L	4.18975e-245	1.15954	0.355	0.145	1.53349e-240	P-3
TSPAN5	4.32783e-245	1.13707	0.282	0.101	1.58403e-240	P-3
RABL6	4.99209e-245	1.0419	0.421	0.19	1.82715e-240	P-3
GALNT2	3.20933e-244	1.20259	0.281	0.101	1.17465e-239	P-3
AKAP8L	5.50326e-244	1.03511	0.421	0.191	2.01425e-239	P-3
COG7	6.28817e-244	1.19758	0.293	0.108	2.30153e-239	P-3
ARL13B	6.59738e-244	1.13146	0.271	0.095	2.41471e-239	P-3
MYH10	1.77347e-243	0.910389	0.398	0.178	6.49106e-239	P-3
WDR60	1.81444e-243	0.778984	0.622	0.346	6.64104e-239	P-3
BPTF	2.07716e-243	0.67578	0.768	0.51	7.60263e-239	P-3
ZNF248	1.24778e-242	0.945503	0.453	0.216	4.567e-238	P-3
VPS41	2.94953e-242	0.720184	0.477	0.236	1.07956e-237	P-3
SRBD1	4.41887e-242	1.01452	0.303	0.117	1.61735e-237	P-3
BBX	7.57333e-242	0.764922	0.665	0.401	2.77192e-237	P-3
TBL1XR1	9.43694e-242	0.861582	0.521	0.267	3.45402e-237	P-3
ELP4	1.48258e-241	1.05221	0.289	0.105	5.42639e-237	P-3
UHRF2	1.8237e-241	0.978275	0.347	0.142	6.67493e-237	P-3
ATXN2	2.37852e-241	0.719409	0.585	0.32	8.70563e-237	P-3
DZIP3	3.17536e-241	0.82169	0.597	0.341	1.16221e-236	P-3
MFSD14C	5.74011e-241	0.939905	0.468	0.223	2.10094e-236	P-3
AGO3	6.14743e-241	0.711654	0.663	0.372	2.25002e-236	P-3
ZNF91	7.52319e-241	0.633389	0.612	0.354	2.75356e-236	P-3
MYO5C	9.23665e-241	0.994393	0.312	0.124	3.38071e-236	P-3
FAM49B	9.61644e-241	0.851619	0.454	0.213	3.51971e-236	P-3
ZMYM4	1.32984e-240	0.822632	0.46	0.222	4.86736e-236	P-3
MEG8	1.95037e-240	1.01818	0.677	0.422	7.13853e-236	P-3
SNX25	2.96169e-240	1.24975	0.257	0.089	1.08401e-235	P-3
ARFGEF2	3.80634e-240	0.99522	0.4	0.18	1.39316e-235	P-3
TSC22D1	3.96787e-240	0.73742	0.723	0.472	1.45228e-235	P-3
UQCC1	5.92627e-240	1.19147	0.262	0.092	2.16908e-235	P-3
MIB1	1.68677e-239	0.965723	0.428	0.196	6.17375e-235	P-3
RALGAPA2	1.98614e-239	0.627352	0.493	0.233	7.26945e-235	P-3
C1orf21	2.69167e-239	1.11024	0.343	0.139	9.85177e-235	P-3
ALS2	2.74601e-239	1.2111	0.276	0.1	1.00507e-234	P-3
FOXK2	3.99202e-239	1.27277	0.292	0.108	1.46112e-234	P-3
PCNX1	1.90502e-238	0.831469	0.492	0.242	6.97257e-234	P-3
TAOK1	2.85251e-238	0.794551	0.583	0.313	1.04405e-233	P-3
TAF1	2.92478e-238	1.03602	0.382	0.165	1.0705e-233	P-3
CDK13	8.93052e-238	0.772804	0.575	0.309	3.26866e-233	P-3
LINC00342	4.07189e-237	1.01418	0.416	0.187	1.49035e-232	P-3
SYNJ1	5.28171e-237	1.15739	0.314	0.124	1.93316e-232	P-3
LRP2BP	6.1017e-237	1.28684	0.277	0.099	2.23328e-232	P-3
MIR137HG	6.53029e-237	1.11973	0.371	0.161	2.39015e-232	P-3
STXBP1	7.12505e-237	0.961755	0.568	0.31	2.60784e-232	P-3
UBE2H	1.51065e-236	0.883341	0.554	0.298	5.52913e-232	P-3
MAP3K4	2.59123e-236	0.907844	0.413	0.189	9.48415e-232	P-3
RANBP9	4.46874e-236	0.990315	0.311	0.122	1.6356e-231	P-3
SHTN1	4.89344e-236	0.686038	0.675	0.391	1.79105e-231	P-3
PSEN1	1.66484e-235	1.24117	0.266	0.093	6.09349e-231	P-3
RREB1	1.94241e-235	0.988689	0.335	0.134	7.10942e-231	P-3
RHOT1	3.02374e-235	1.00235	0.352	0.148	1.10672e-230	P-3
BMERB1	1.11575e-234	1.12131	0.378	0.167	4.08376e-230	P-3
ZNF131	1.28786e-234	1.04431	0.333	0.134	4.71368e-230	P-3
ST7L	1.60987e-234	1.11182	0.282	0.103	5.89228e-230	P-3
IFT80	1.62141e-233	0.852831	0.44	0.212	5.93451e-229	P-3
THOC2	3.61171e-233	0.781694	0.502	0.26	1.32192e-228	P-3
ZNF160	6.80309e-233	1.16607	0.282	0.103	2.49e-228	P-3
XPO7	1.75979e-232	1.11583	0.294	0.111	6.441e-228	P-3
SLC41A2	2.09036e-232	1.10399	0.293	0.11	7.65091e-228	P-3
CKMT2-AS1	3.11231e-232	1.22164	0.268	0.095	1.13914e-227	P-3
CNTRL	1.03762e-231	0.862447	0.4	0.181	3.7978e-227	P-3
PDE8B	1.60212e-231	1.11761	0.364	0.157	5.8639e-227	P-3
PIKFYVE	1.61554e-231	0.980991	0.348	0.143	5.91303e-227	P-3
PDS5A	2.52792e-231	0.888853	0.403	0.182	9.25243e-227	P-3
KLHDC10	4.37787e-231	1.08955	0.38	0.165	1.60235e-226	P-3
ANGPT1	2.19446e-230	1.39774	0.285	0.103	8.03193e-226	P-3
TLN2	4.85207e-230	1.50277	0.315	0.127	1.77591e-225	P-3
EP400	7.92542e-230	1.0087	0.366	0.157	2.90078e-225	P-3
ARFGEF1	1.07837e-229	0.774061	0.493	0.253	3.94692e-225	P-3
TCF20	1.45466e-229	1.1825	0.306	0.118	5.32421e-225	P-3
RBM26	6.40401e-229	0.74063	0.593	0.335	2.34393e-224	P-3
PHF3	8.45757e-229	0.694964	0.649	0.384	3.09555e-224	P-3
WDR33	2.15905e-228	0.901121	0.436	0.207	7.90234e-224	P-3
SIMC1	4.08434e-227	1.14945	0.295	0.113	1.49491e-222	P-3
NME7	8.92921e-226	0.922796	0.475	0.241	3.26818e-221	P-3
ELP1	1.12432e-225	1.0492	0.309	0.126	4.11512e-221	P-3
SCN3B	1.32941e-225	1.17912	0.384	0.166	4.86577e-221	P-3
KPNA1	1.53938e-225	0.976382	0.368	0.16	5.63428e-221	P-3
CEP83	2.38613e-225	1.08576	0.261	0.094	8.73347e-221	P-3
PLCXD3	4.37136e-225	1.73992	0.303	0.122	1.59996e-220	P-3
BMPR2	1.12304e-224	0.904231	0.48	0.244	4.11043e-220	P-3
PIK3C2A	1.50902e-224	0.806751	0.437	0.211	5.52318e-220	P-3
ARHGEF12	9.94128e-224	0.893641	0.487	0.251	3.63861e-219	P-3
LCLAT1	4.15924e-223	1.10149	0.274	0.101	1.52232e-218	P-3
ZDHHC20	5.49429e-223	0.954666	0.37	0.162	2.01096e-218	P-3
THOC1	1.4479e-222	1.05102	0.328	0.135	5.29945e-218	P-3
TCERG1	4.71853e-222	0.774706	0.485	0.245	1.72703e-217	P-3
WHRN	7.32846e-222	1.40093	0.252	0.088	2.68229e-217	P-3
ATR	8.1076e-222	0.845995	0.422	0.201	2.96746e-217	P-3
PRKAR1B	8.754e-222	1.21176	0.254	0.09	3.20405e-217	P-3
FBXO11	1.04634e-221	0.835688	0.462	0.232	3.82971e-217	P-3
SMC5	1.56279e-221	0.770316	0.478	0.243	5.71995e-217	P-3
FOXP1	3.61365e-221	0.853517	0.572	0.322	1.32263e-216	P-3
TRIM33	5.03897e-221	0.858569	0.437	0.21	1.84431e-216	P-3
TDRD3	5.45446e-221	0.894547	0.332	0.138	1.99639e-216	P-3
FMNL2	7.30916e-221	0.812637	0.29	0.111	2.67523e-216	P-3
YLPM1	7.54717e-221	0.883038	0.432	0.206	2.76234e-216	P-3
PAK1	3.32983e-220	1.03321	0.319	0.13	1.21875e-215	P-3
MAP3K7	1.85904e-219	0.92459	0.331	0.138	6.80425e-215	P-3
SMAD2	3.46368e-219	0.850775	0.486	0.248	1.26774e-214	P-3
CEP70	3.55403e-219	1.02421	0.323	0.134	1.30081e-214	P-3
SLC38A6	9.71246e-219	1.04897	0.317	0.13	3.55486e-214	P-3
ZDBF2	2.99464e-218	0.72626	0.478	0.239	1.09607e-213	P-3
KAT6A	1.00591e-217	0.812982	0.467	0.232	3.68174e-213	P-3
TAB2	1.29405e-216	0.993257	0.328	0.135	4.73636e-212	P-3
ACSL4	1.41834e-216	0.975169	0.314	0.128	5.19126e-212	P-3
PUM3	1.8223e-216	0.951508	0.383	0.174	6.6698e-212	P-3
AC005670.3	3.34509e-216	1.0593	0.378	0.169	1.22433e-211	P-3
TFDP2	2.85036e-215	0.784311	0.535	0.286	1.04326e-210	P-3
ARFGAP1	4.26097e-215	1.25597	0.345	0.147	1.55956e-210	P-3
GOLGA4	5.85287e-215	0.594868	0.824	0.573	2.14221e-210	P-3
MICAL3	7.49289e-215	1.2708	0.309	0.123	2.74247e-210	P-3
ARNT	7.54253e-215	1.1141	0.267	0.1	2.76064e-210	P-3
IP6K1	7.60493e-215	1.13768	0.318	0.13	2.78348e-210	P-3
NRXN1	7.72983e-215	1.21325	0.521	0.388	2.8292e-210	P-3
WDR59	1.40172e-214	1.02759	0.313	0.127	5.13042e-210	P-3
INPP4A	1.73198e-214	0.984798	0.336	0.141	6.33921e-210	P-3
COG6	2.15106e-214	0.926019	0.333	0.147	7.8731e-210	P-3
ZDHHC17	2.49823e-214	0.853808	0.381	0.175	9.14378e-210	P-3
IKZF2	1.32946e-213	0.933743	0.284	0.11	4.86597e-209	P-3
RNF144A	1.68214e-213	1.13573	0.267	0.099	6.15679e-209	P-3
MGA	2.15926e-213	0.859235	0.417	0.197	7.9031e-209	P-3
NEK1	5.08413e-213	0.867017	0.374	0.171	1.86084e-208	P-3
BRD4	1.89119e-212	0.847035	0.474	0.24	6.92196e-208	P-3
SEC24B	2.69632e-212	0.972527	0.316	0.13	9.86881e-208	P-3
AGO4	3.1367e-212	1.0641	0.254	0.092	1.14806e-207	P-3
EIF2B3	3.24197e-212	1.09772	0.259	0.096	1.18659e-207	P-3
RBM33	6.96207e-212	0.803563	0.491	0.252	2.54819e-207	P-3
FRYL	8.50972e-212	0.750951	0.49	0.253	3.11464e-207	P-3
PPM1H	1.29609e-211	1.05732	0.28	0.108	4.74382e-207	P-3
SHC2	1.45099e-211	1.15248	0.337	0.144	5.31077e-207	P-3
KALRN	5.02931e-211	1.13808	0.302	0.122	1.84078e-206	P-3
PPP1R13B	4.46497e-210	1.09727	0.273	0.104	1.63422e-205	P-3
LUC7L3	4.57224e-210	0.577477	0.867	0.624	1.67349e-205	P-3
PRPF40B	6.3261e-210	1.19992	0.25	0.091	2.31542e-205	P-3
TNPO3	8.70066e-210	1.03344	0.277	0.105	3.18453e-205	P-3
HERC3	1.12647e-209	1.04105	0.267	0.1	4.12299e-205	P-3
CATSPER2	1.25053e-209	1.05754	0.317	0.131	4.57705e-205	P-3
PPP3CB	1.28355e-209	0.844285	0.446	0.224	4.69793e-205	P-3
CYB5R4	1.43912e-209	1.04876	0.254	0.093	5.26732e-205	P-3
HIVEP1	3.94454e-209	0.95352	0.371	0.168	1.44374e-204	P-3
SPICE1	4.1262e-209	1.02679	0.299	0.121	1.51023e-204	P-3
APPBP2	1.07851e-208	0.951873	0.381	0.178	3.94744e-204	P-3
NUP98	2.32237e-208	0.972873	0.315	0.131	8.50009e-204	P-3
STAT5B	2.41462e-208	0.999106	0.35	0.153	8.83776e-204	P-3
ATXN7	5.25061e-208	0.918832	0.369	0.165	1.92178e-203	P-3
RALYL	6.07826e-208	1.37868	0.314	0.145	2.2247e-203	P-3
ZMYND8	7.17904e-208	0.661	0.682	0.419	2.6276e-203	P-3
REV1	9.24255e-208	0.856696	0.435	0.214	3.38286e-203	P-3
OXSR1	1.35462e-207	1.1911	0.258	0.095	4.95806e-203	P-3
IRAK1BP1	5.38241e-207	0.900372	0.325	0.138	1.97001e-202	P-3
ASXL2	5.55885e-207	0.931641	0.333	0.141	2.03459e-202	P-3
NPHP3	7.41766e-207	0.950284	0.38	0.174	2.71494e-202	P-3
DACH1	1.00882e-206	1.28491	0.37	0.182	3.69238e-202	P-3
MARK3	1.06502e-206	0.780362	0.506	0.267	3.89807e-202	P-3
NIPBL	3.54053e-206	0.627383	0.621	0.368	1.29587e-201	P-3
SPAG9	8.13152e-206	0.646768	0.686	0.425	2.97622e-201	P-3
PDZD2	8.66256e-206	1.1315	0.306	0.121	3.17058e-201	P-3
VGLL4	2.55158e-205	1.00367	0.339	0.147	9.33905e-201	P-3
CASC4	1.45201e-204	0.777261	0.536	0.297	5.31451e-200	P-3
DMTF1	1.57808e-204	0.708344	0.473	0.242	5.77592e-200	P-3
MTSS1	3.58035e-204	0.922442	0.33	0.141	1.31044e-199	P-3
ARHGAP21	3.60545e-204	0.781649	0.495	0.263	1.31963e-199	P-3
ZNF84	7.36585e-204	0.954343	0.348	0.153	2.69598e-199	P-3
LINC00662	9.97226e-204	1.05031	0.398	0.191	3.64995e-199	P-3
GOLGB1	2.15141e-203	0.676589	0.778	0.538	7.87439e-199	P-3
SUCLG2	2.87153e-203	0.879373	0.272	0.105	1.05101e-198	P-3
L3MBTL1	2.91938e-203	1.08306	0.316	0.133	1.06852e-198	P-3
RUFY3	6.19698e-203	0.632212	0.737	0.465	2.26816e-198	P-3
VPS13D	7.55218e-203	0.83656	0.373	0.171	2.76417e-198	P-3
FNBP1L	2.44453e-202	0.88493	0.309	0.128	8.94721e-198	P-3
GALNT7	2.6196e-202	1.15701	0.269	0.105	9.58799e-198	P-3
TRAPPC12	2.92449e-202	1.00023	0.315	0.132	1.07039e-197	P-3
SESTD1	4.62158e-202	1.0573	0.327	0.143	1.69154e-197	P-3
LRRIQ1	7.13378e-202	0.73602	0.312	0.125	2.61104e-197	P-3
WIPF2	1.35401e-201	1.12127	0.328	0.14	4.9558e-197	P-3
USP47	2.07104e-201	0.698804	0.525	0.289	7.58023e-197	P-3
ZNF83	6.38659e-201	0.942869	0.427	0.213	2.33755e-196	P-3
FBXL4	9.33499e-201	1.01438	0.284	0.112	3.4167e-196	P-3
SMAP1	1.33749e-200	0.893283	0.348	0.154	4.89533e-196	P-3
ATRN	2.13577e-200	1.07432	0.319	0.138	7.81712e-196	P-3
N4BP2L2	3.33659e-200	0.55033	0.86	0.635	1.22123e-195	P-3
CNOT2	6.34568e-200	0.696224	0.483	0.251	2.32258e-195	P-3
ARMC8	6.74703e-200	0.977165	0.331	0.146	2.46948e-195	P-3
PIK3CA	2.20122e-199	0.939365	0.316	0.134	8.0567e-195	P-3
TAF15	2.3086e-199	0.826781	0.444	0.225	8.44971e-195	P-3
TMEM65	3.68726e-199	1.06166	0.257	0.098	1.34957e-194	P-3
KNDC1	5.08614e-199	1.12085	0.288	0.116	1.86158e-194	P-3
ZNF483	7.76198e-199	0.608406	0.727	0.45	2.84096e-194	P-3
EPS15L1	9.96188e-199	1.06958	0.286	0.114	3.64615e-194	P-3
CASP8AP2	1.49014e-198	0.929601	0.331	0.143	5.45406e-194	P-3
SRRM3	5.6087e-198	1.17169	0.334	0.144	2.05284e-193	P-3
BRWD3	2.33929e-197	0.940992	0.317	0.135	8.56203e-193	P-3
XRRA1	5.36752e-197	0.92396	0.332	0.144	1.96457e-192	P-3
MFSD4B	6.47405e-197	1.01662	0.317	0.135	2.36957e-192	P-3
GSTO2	1.22256e-196	1.0137	0.348	0.156	4.47471e-192	P-3
MIR29B2CHG	3.12144e-196	0.753914	0.617	0.352	1.14248e-191	P-3
MITF	3.33791e-196	1.5708	0.259	0.1	1.22171e-191	P-3
PUM1	4.73182e-196	0.721647	0.521	0.289	1.73189e-191	P-3
MYO6	5.42695e-196	0.577724	0.526	0.295	1.98632e-191	P-3
HSPA12A	9.18694e-196	1.07727	0.304	0.127	3.36251e-191	P-3
AFDN	9.30116e-196	0.688872	0.599	0.352	3.40432e-191	P-3
MARK1	2.36124e-195	1.02253	0.282	0.114	8.64236e-191	P-3
STX18	2.7616e-195	1.03666	0.286	0.118	1.01077e-190	P-3
TRIM9	3.31553e-195	1.0385	0.302	0.126	1.21352e-190	P-3
ARHGAP12	3.50861e-195	0.841005	0.328	0.146	1.28419e-190	P-3
DPY19L3	8.07174e-195	1.19058	0.278	0.112	2.95434e-190	P-3
UIMC1	9.22548e-195	0.917733	0.301	0.126	3.37662e-190	P-3
ATRX	9.9669e-195	0.560782	0.824	0.588	3.64799e-190	P-3
NCOR1	1.28845e-194	0.648399	0.644	0.398	4.71586e-190	P-3
FKTN	4.89435e-194	1.11004	0.252	0.095	1.79138e-189	P-3
CLASRP	1.05146e-193	1.11869	0.262	0.1	3.84845e-189	P-3
ARFIP1	1.57804e-193	0.85097	0.334	0.149	5.77578e-189	P-3
MED13	2.54773e-193	0.743671	0.461	0.239	9.32496e-189	P-3
VPS35L	2.75696e-193	1.07669	0.262	0.102	1.00908e-188	P-3
HIPK2	2.85734e-193	1.04597	0.495	0.259	1.04581e-188	P-3
ATG5	3.26188e-193	0.976287	0.264	0.103	1.19388e-188	P-3
ALPK3	3.31924e-193	1.35001	0.311	0.132	1.21488e-188	P-3
ZFHX3	3.81043e-193	0.840501	0.435	0.217	1.39466e-188	P-3
RPRD1A	5.00537e-193	0.83926	0.405	0.199	1.83201e-188	P-3
SLC25A12	1.20786e-192	0.927082	0.341	0.154	4.4209e-188	P-3
NPNT	1.69424e-192	1.2003	0.264	0.105	6.2011e-188	P-3
ZNF652	3.58602e-192	0.832288	0.441	0.224	1.31252e-187	P-3
CEP126	6.02215e-192	0.733179	0.634	0.394	2.20417e-187	P-3
ANKFY1	7.36087e-192	1.02209	0.311	0.132	2.69415e-187	P-3
LARP4B	1.16139e-191	0.904672	0.354	0.162	4.25081e-187	P-3
LATS1	2.6514e-191	0.953048	0.325	0.142	9.70438e-187	P-3
UBR2	4.74824e-191	0.719189	0.435	0.221	1.7379e-186	P-3
MAPK14	6.05802e-191	0.93777	0.336	0.149	2.2173e-186	P-3
VEZT	6.10809e-191	0.7536	0.474	0.249	2.23562e-186	P-3
KDM3B	6.2217e-191	0.959566	0.294	0.123	2.27721e-186	P-3
MSH3	6.39036e-191	0.746858	0.374	0.18	2.33894e-186	P-3
CDC42BPB	1.01618e-190	0.873285	0.422	0.211	3.71934e-186	P-3
AIG1	2.29778e-190	0.814144	0.457	0.24	8.4101e-186	P-3
TSTD3	3.60069e-190	0.977519	0.297	0.124	1.31789e-185	P-3
ZNF540	3.90745e-190	1.03352	0.275	0.11	1.43017e-185	P-3
ADGRL1	1.30645e-189	1.24759	0.27	0.107	4.78175e-185	P-3
CAMSAP1	1.83976e-189	1.13014	0.289	0.119	6.73371e-185	P-3
SLC44A1	1.93565e-189	0.933516	0.296	0.123	7.08466e-185	P-3
ZNF704	3.87584e-189	1.28468	0.28	0.114	1.4186e-184	P-3
SMARCA4	4.56926e-189	1.02593	0.38	0.18	1.6724e-184	P-3
SHLD2	5.87044e-189	0.971262	0.255	0.099	2.14864e-184	P-3
ECPAS	4.77883e-188	0.721751	0.419	0.211	1.7491e-183	P-3
LRP6	1.80925e-187	0.93992	0.306	0.131	6.62204e-183	P-3
USP40	2.15504e-187	0.90352	0.27	0.11	7.88767e-183	P-3
RNF13	2.34362e-187	0.79829	0.346	0.157	8.57789e-183	P-3
SGK3	2.45274e-187	0.791401	0.382	0.182	8.97726e-183	P-3
AC139887.2	2.94317e-187	0.985475	0.358	0.165	1.07723e-182	P-3
SPOP	6.643e-187	0.899204	0.356	0.165	2.4314e-182	P-3
RALGAPB	1.83493e-186	0.908497	0.329	0.147	6.71603e-182	P-3
TRIP12	2.31942e-186	0.677318	0.502	0.279	8.48929e-182	P-3
TECPR2	2.61785e-186	1.01664	0.264	0.104	9.5816e-182	P-3
RASA1	3.93592e-186	0.795828	0.332	0.15	1.44059e-181	P-3
CAMTA1	4.91485e-186	0.709846	0.584	0.348	1.79889e-181	P-3
RC3H1	6.74067e-186	0.828495	0.414	0.206	2.46715e-181	P-3
ICA1L	1.66722e-185	0.749962	0.513	0.281	6.10218e-181	P-3
TMEM131	1.80857e-185	0.732258	0.4	0.201	6.61956e-181	P-3
NPLOC4	1.93207e-185	1.08496	0.305	0.13	7.07155e-181	P-3
GNA12	2.07429e-185	1.07563	0.295	0.124	7.5921e-181	P-3
ESYT2	2.16037e-185	0.969399	0.329	0.148	7.90718e-181	P-3
PTPN13	2.3503e-185	0.905472	0.452	0.243	8.60234e-181	P-3
MYO5A	1.26841e-184	0.662303	0.428	0.217	4.6425e-180	P-3
CWC27	1.96896e-184	0.813739	0.304	0.132	7.20661e-180	P-3
RTN1	2.00232e-184	0.632704	0.606	0.352	7.32871e-180	P-3
RYK	2.36477e-184	0.889578	0.344	0.159	8.65529e-180	P-3
SMURF2	5.29178e-184	0.75275	0.286	0.117	1.93684e-179	P-3
SHPRH	8.27957e-184	0.728648	0.475	0.255	3.03041e-179	P-3
ZNF827	6.40985e-183	0.812952	0.397	0.193	2.34607e-178	P-3
RBM41	9.88171e-183	0.98716	0.272	0.11	3.61681e-178	P-3
ADNP	1.00053e-182	0.72545	0.458	0.244	3.66204e-178	P-3
PTPRG	1.37473e-182	1.38796	0.349	0.183	5.03164e-178	P-3
SLF2	2.56445e-182	0.768163	0.423	0.217	9.38614e-178	P-3
NUMB	4.50301e-182	0.851572	0.356	0.167	1.64815e-177	P-3
RLF	4.68893e-182	0.868901	0.271	0.111	1.71619e-177	P-3
PRRC2B	5.35325e-182	0.793786	0.534	0.302	1.95934e-177	P-3
AKAP13	5.8064e-182	0.685881	0.563	0.321	2.1252e-177	P-3
RAB3C	7.44926e-182	0.814237	0.429	0.219	2.72651e-177	P-3
PSD	1.56445e-181	1.0201	0.333	0.151	5.72603e-177	P-3
PEX5L	1.5959e-181	0.898219	0.385	0.187	5.84114e-177	P-3
PARM1	1.79867e-180	1.1418	0.295	0.127	6.58331e-176	P-3
INSR	2.16357e-180	0.633311	0.527	0.285	7.91887e-176	P-3
ABCC5	2.23526e-180	0.977782	0.319	0.142	8.18126e-176	P-3
CPSF6	2.71454e-180	0.741694	0.49	0.268	9.9355e-176	P-3
KIF13B	2.96664e-180	0.920735	0.317	0.141	1.08582e-175	P-3
WDR19	4.33657e-180	0.926932	0.302	0.134	1.58723e-175	P-3
TRPM7	4.6943e-180	0.685858	0.34	0.156	1.71816e-175	P-3
TNPO1	6.33382e-180	0.615862	0.565	0.322	2.31824e-175	P-3
ICA1	7.55402e-180	0.930525	0.339	0.158	2.76485e-175	P-3
CASTOR3	8.62867e-180	0.915701	0.357	0.166	3.15818e-175	P-3
DCP1A	9.2902e-180	1.04533	0.263	0.105	3.40031e-175	P-3
ESCO1	1.90653e-179	0.794302	0.372	0.181	6.97809e-175	P-3
RAB3GAP1	2.48385e-179	0.737606	0.435	0.228	9.09114e-175	P-3
TBCEL	3.28352e-179	1.07971	0.252	0.1	1.2018e-174	P-3
RB1	3.35163e-179	0.692041	0.38	0.183	1.22673e-174	P-3
FGD4	1.0562e-178	0.859828	0.322	0.144	3.8658e-174	P-3
TLK2	2.40176e-178	0.901558	0.324	0.145	8.79066e-174	P-3
CNOT10	3.7883e-178	0.95728	0.271	0.113	1.38655e-173	P-3
MARCH8	4.8378e-178	1.0789	0.26	0.104	1.77068e-173	P-3
ATCAY	5.07299e-178	1.09201	0.314	0.138	1.85677e-173	P-3
CNOT4	1.31021e-177	0.735128	0.459	0.244	4.79551e-173	P-3
RIC8B	1.69666e-177	1.00577	0.277	0.115	6.20994e-173	P-3
RAF1	2.99125e-177	0.907156	0.332	0.151	1.09483e-172	P-3
DMXL2	4.39784e-177	0.717799	0.418	0.218	1.60965e-172	P-3
EPC1	1.06724e-176	0.689498	0.497	0.275	3.90622e-172	P-3
CCAR1	5.38556e-176	0.712046	0.41	0.212	1.97117e-171	P-3
UBN2	1.41869e-175	0.724957	0.503	0.277	5.19254e-171	P-3
DDX10	1.67015e-175	0.902631	0.259	0.106	6.11293e-171	P-3
PAXBP1	1.79575e-175	0.743613	0.493	0.273	6.57262e-171	P-3
TTC39B	6.72141e-175	0.9174	0.303	0.132	2.4601e-170	P-3
GAPVD1	7.18872e-175	0.731153	0.372	0.184	2.63114e-170	P-3
MROH1	1.43572e-174	1.1204	0.285	0.121	5.25488e-170	P-3
VPS45	7.89251e-174	0.829307	0.331	0.154	2.88874e-169	P-3
PER3	9.47808e-174	0.767746	0.5	0.276	3.46907e-169	P-3
CHN1	1.92903e-173	0.664976	0.537	0.306	7.06046e-169	P-3
HUWE1	5.33842e-173	0.675036	0.503	0.283	1.95391e-168	P-3
ORC4	8.61121e-173	0.831454	0.363	0.177	3.15179e-168	P-3
ARHGAP35	1.40172e-172	0.893354	0.363	0.175	5.13042e-168	P-3
YAF2	3.01433e-172	0.711958	0.392	0.199	1.10328e-167	P-3
RBBP6	3.30975e-172	0.733203	0.481	0.263	1.2114e-167	P-3
IBTK	5.39948e-172	0.714809	0.365	0.182	1.97626e-167	P-3
ATP11B	8.38882e-172	0.722741	0.349	0.164	3.07039e-167	P-3
SETX	1.5276e-171	0.573431	0.533	0.309	5.59115e-167	P-3
MACO1	1.6566e-171	0.855745	0.291	0.128	6.06331e-167	P-3
LINC00476	1.98368e-171	1.02558	0.284	0.121	7.26045e-167	P-3
AATK	2.78039e-171	1.01894	0.34	0.16	1.01765e-166	P-3
TJP1	2.81976e-171	0.760499	0.392	0.198	1.03206e-166	P-3
RPS6KB1	3.86293e-171	0.958199	0.289	0.125	1.41387e-166	P-3
SRSF4	4.38697e-171	0.755921	0.45	0.238	1.60567e-166	P-3
NR2C2	1.28683e-170	0.904886	0.327	0.151	4.70993e-166	P-3
RNF111	1.36554e-170	0.840794	0.301	0.132	4.998e-166	P-3
LSM14A	5.4231e-170	0.77792	0.418	0.217	1.98491e-165	P-3
UBP1	5.64966e-170	0.88715	0.292	0.127	2.06783e-165	P-3
NUP214	6.47893e-170	0.883859	0.308	0.137	2.37135e-165	P-3
KCTD3	8.97332e-170	0.983842	0.26	0.108	3.28432e-165	P-3
MARCH7	9.94697e-170	0.708166	0.446	0.24	3.64069e-165	P-3
MAP4K4	1.06652e-169	0.785541	0.347	0.162	3.90356e-165	P-3
OPA1	1.43087e-169	0.809025	0.363	0.177	5.23713e-165	P-3
UBE2K	1.43784e-169	0.693253	0.509	0.289	5.26265e-165	P-3
RUBCN	1.52372e-169	1.18339	0.26	0.106	5.57698e-165	P-3
ANKRD36C	1.53797e-169	0.728047	0.44	0.232	5.62914e-165	P-3
AFF4	1.95958e-169	0.625481	0.578	0.341	7.17225e-165	P-3
ADAM10	4.61749e-169	0.517671	0.366	0.178	1.69005e-164	P-3
FAM227A	4.81741e-169	1.12971	0.297	0.128	1.76322e-164	P-3
PIK3C3	8.32703e-169	0.73093	0.328	0.154	3.04778e-164	P-3
CDC27	4.73864e-168	0.758831	0.36	0.177	1.73439e-163	P-3
OSBPL8	4.85455e-168	0.7254	0.454	0.248	1.77681e-163	P-3
ANKHD1	9.65482e-168	0.56788	0.552	0.323	3.53376e-163	P-3
KIAA1109	2.98992e-167	0.542872	0.64	0.408	1.09434e-162	P-3
INO80	3.80883e-167	0.929689	0.264	0.11	1.39407e-162	P-3
SMG7	1.26998e-166	0.845081	0.329	0.154	4.64824e-162	P-3
ASAP1	1.63126e-166	0.851048	0.341	0.16	5.97059e-162	P-3
CDK12	2.15134e-166	0.800313	0.425	0.222	7.87411e-162	P-3
FOXO3	2.22259e-166	0.887187	0.34	0.161	8.13491e-162	P-3
HGSNAT	3.12701e-166	0.857002	0.364	0.178	1.14452e-161	P-3
MGAT5	5.62193e-166	0.848875	0.26	0.108	2.05768e-161	P-3
SENP5	3.43602e-165	0.861033	0.351	0.172	1.25762e-160	P-3
TARBP1	7.82367e-165	0.865416	0.319	0.147	2.86354e-160	P-3
TOGARAM1	1.74488e-164	0.761617	0.375	0.187	6.38643e-160	P-3
LUC7L2	2.43337e-164	0.670726	0.479	0.267	8.90636e-160	P-3
TUT4	5.59773e-164	0.507185	0.752	0.508	2.04883e-159	P-3
PCBP1-AS1	1.9801e-163	0.811209	0.412	0.215	7.24738e-159	P-3
HERC2	2.92263e-163	0.662281	0.503	0.286	1.06971e-158	P-3
MBNL2	5.74691e-163	0.656022	0.49	0.277	2.10343e-158	P-3
ZNF626	6.22393e-163	0.894972	0.265	0.113	2.27802e-158	P-3
MAN1A2	7.38134e-163	0.524327	0.486	0.276	2.70164e-158	P-3
ATM	7.59367e-163	0.532657	0.632	0.389	2.77936e-158	P-3
LMBRD1	1.17881e-162	0.760233	0.376	0.191	4.31455e-158	P-3
MAPK1	2.04757e-162	0.729126	0.434	0.232	7.49433e-158	P-3
AFF1	3.57211e-162	0.678509	0.386	0.194	1.30743e-157	P-3
RSPH3	8.93824e-162	1.00321	0.275	0.118	3.27149e-157	P-3
MFSD11	9.2258e-162	0.989145	0.287	0.128	3.37674e-157	P-3
EPN2	1.57703e-161	0.956067	0.315	0.146	5.77208e-157	P-3
PAFAH1B1	6.36708e-161	0.594301	0.617	0.39	2.33042e-156	P-3
D2HGDH	6.70271e-161	1.02924	0.325	0.154	2.45326e-156	P-3
FIP1L1	1.81556e-160	0.817029	0.329	0.156	6.64513e-156	P-3
CREBBP	3.47666e-160	0.709551	0.375	0.188	1.27249e-155	P-3
FAM169A	5.24082e-160	0.808489	0.335	0.162	1.91819e-155	P-3
SH3PXD2A	4.90983e-159	1.02272	0.295	0.131	1.79705e-154	P-3
UPF2	5.50179e-159	0.675002	0.435	0.234	2.01371e-154	P-3
RNF216	7.62852e-159	0.773259	0.371	0.185	2.79212e-154	P-3
NME5	1.14785e-158	0.886561	0.266	0.114	4.20124e-154	P-3
ABI2	1.34717e-158	0.643774	0.57	0.342	4.93079e-154	P-3
LINC01184	4.15969e-158	0.781168	0.371	0.188	1.52249e-153	P-3
SDC2	1.50029e-157	0.687303	0.404	0.21	5.4912e-153	P-3
AK9	1.67046e-157	0.999398	0.285	0.131	6.11405e-153	P-3
JPX	1.94108e-157	0.579992	0.674	0.438	7.10453e-153	P-3
USP33	2.45976e-157	0.598384	0.439	0.241	9.00296e-153	P-3
DNM2	7.00098e-157	0.914988	0.265	0.112	2.56243e-152	P-3
CCDC84	8.42014e-157	0.877405	0.29	0.129	3.08186e-152	P-3
OLA1	1.58054e-156	0.744902	0.374	0.193	5.78492e-152	P-3
GLG1	1.9479e-156	0.63039	0.517	0.3	7.12953e-152	P-3
TASOR	1.95997e-156	0.66926	0.419	0.225	7.17369e-152	P-3
CACHD1	2.00739e-156	0.848968	0.278	0.123	7.34723e-152	P-3
AC084816.1	2.69017e-156	0.444106	0.336	0.157	9.84628e-152	P-3
PWWP2A	3.05501e-156	0.847153	0.318	0.149	1.11816e-151	P-3
ATP8A1	3.22144e-156	0.860886	0.359	0.182	1.17908e-151	P-3
NAALAD2	4.8848e-156	0.756907	0.327	0.159	1.78789e-151	P-3
SYNGAP1	1.11584e-155	1.07251	0.285	0.128	4.08407e-151	P-3
SNX13	6.9416e-155	0.669916	0.417	0.226	2.5407e-150	P-3
MAU2	1.5137e-154	0.947127	0.306	0.141	5.5403e-150	P-3
TUSC3	3.62675e-154	0.651184	0.55	0.339	1.32743e-149	P-3
PHC1	3.7541e-154	0.906141	0.323	0.153	1.37404e-149	P-3
PRKCI	2.41337e-153	0.868893	0.297	0.137	8.83319e-149	P-3
ZNF146	2.70583e-153	0.880338	0.295	0.135	9.9036e-149	P-3
ZNF493	2.81698e-153	0.738867	0.375	0.192	1.03104e-148	P-3
PTEN	3.10879e-153	0.684331	0.532	0.324	1.13785e-148	P-3
FOXK1	3.93458e-153	1.087	0.287	0.129	1.44009e-148	P-3
NSRP1	4.25578e-153	0.620384	0.507	0.295	1.55766e-148	P-3
DCAF5	4.58532e-153	0.764399	0.374	0.189	1.67827e-148	P-3
ERBIN	4.64244e-153	0.605058	0.367	0.185	1.69918e-148	P-3
FBXW11	4.80853e-153	0.715077	0.418	0.228	1.75997e-148	P-3
LONP2	7.6418e-153	0.58645	0.601	0.37	2.79697e-148	P-3
AC092683.1	1.81547e-152	1.14242	0.347	0.171	6.64479e-148	P-3
ROCK1	2.30987e-152	0.545775	0.55	0.324	8.45436e-148	P-3
EEF1AKMT2	2.61921e-152	0.88265	0.256	0.111	9.58657e-148	P-3
MSL2	6.46621e-152	0.885864	0.264	0.115	2.3667e-147	P-3
ARID1A	9.10535e-152	0.732568	0.379	0.194	3.33265e-147	P-3
MAP4K5	2.50962e-151	0.693186	0.408	0.219	9.18545e-147	P-3
BAZ1B	6.35881e-151	0.537361	0.461	0.259	2.32739e-146	P-3
AP3B1	1.77234e-150	0.53022	0.471	0.261	6.48693e-146	P-3
STX3	1.95192e-150	1.02757	0.291	0.135	7.14421e-146	P-3
EML4	4.1466e-150	0.603764	0.393	0.201	1.5177e-145	P-3
ABCG1	7.86797e-150	1.0546	0.252	0.108	2.87975e-145	P-3
KIAA0355	1.39594e-149	0.922537	0.289	0.131	5.10927e-145	P-3
GPATCH2	1.67474e-149	0.774356	0.363	0.186	6.12971e-145	P-3
RCOR3	3.985e-149	0.690116	0.403	0.214	1.45855e-144	P-3
SPTLC1	4.03707e-149	0.994308	0.315	0.156	1.47761e-144	P-3
MTF2	8.40068e-149	0.780539	0.28	0.127	3.07473e-144	P-3
TSC1	2.10312e-148	0.869668	0.348	0.173	7.69763e-144	P-3
NCOR2	2.69873e-148	0.797036	0.459	0.257	9.8776e-144	P-3
DCAF6	3.68652e-148	0.766833	0.346	0.174	1.3493e-143	P-3
PPP2R5E	5.14643e-148	0.672397	0.434	0.239	1.88365e-143	P-3
ATF6	7.88259e-148	0.723478	0.334	0.165	2.88511e-143	P-3
ARIH2	1.34138e-147	0.818715	0.363	0.185	4.90959e-143	P-3
MCPH1	1.599e-147	0.823094	0.274	0.124	5.85249e-143	P-3
DGLUCY	6.96559e-147	0.858481	0.292	0.135	2.54947e-142	P-3
SYMPK	8.09723e-147	0.987163	0.311	0.149	2.96367e-142	P-3
LRRFIP2	2.37188e-146	0.70604	0.354	0.179	8.68133e-142	P-3
EPB41L2	2.45043e-146	0.67827	0.254	0.105	8.96881e-142	P-3
LUC7L	2.86793e-146	0.646959	0.516	0.302	1.04969e-141	P-3
ZNF506	3.25872e-146	0.637542	0.341	0.169	1.19273e-141	P-3
FUBP3	5.01303e-146	0.951164	0.271	0.122	1.83482e-141	P-3
CTTNBP2	1.83016e-145	0.903226	0.271	0.122	6.69857e-141	P-3
USP3	3.70187e-145	0.818916	0.271	0.121	1.35492e-140	P-3
PPHLN1	6.59523e-145	0.667311	0.381	0.2	2.41392e-140	P-3
RC3H2	1.93792e-144	0.698353	0.37	0.189	7.09298e-140	P-3
RIMKLB	2.33613e-144	0.93247	0.26	0.116	8.55047e-140	P-3
WSB1	2.92257e-144	0.634612	0.686	0.456	1.06969e-139	P-3
ATXN10	5.50009e-144	0.655708	0.49	0.293	2.01309e-139	P-3
PPP3CA	8.12081e-144	0.627206	0.456	0.259	2.9723e-139	P-3
JPH4	9.16688e-144	1.17461	0.258	0.112	3.35517e-139	P-3
MICU2	1.35936e-143	0.709164	0.37	0.194	4.97541e-139	P-3
MEF2A	2.73215e-143	0.576627	0.404	0.215	9.99995e-139	P-3
IWS1	3.20854e-143	0.686763	0.316	0.157	1.17436e-138	P-3
LPP	4.57649e-143	0.817243	0.328	0.172	1.67504e-138	P-3
CEP350	1.77716e-142	0.49697	0.551	0.33	6.5046e-138	P-3
YTHDC2	1.80806e-142	0.562416	0.381	0.205	6.61767e-138	P-3
CUL3	2.2152e-142	0.673829	0.382	0.205	8.10784e-138	P-3
ARID4B	2.85661e-142	0.522038	0.619	0.398	1.04555e-137	P-3
MTUS1	3.03255e-142	0.692634	0.427	0.235	1.10994e-137	P-3
METTL16	4.41657e-142	0.856012	0.296	0.139	1.61651e-137	P-3
TUT7	4.9262e-142	0.779274	0.284	0.132	1.80304e-137	P-3
PCMTD1	5.22124e-142	0.63622	0.559	0.357	1.91103e-137	P-3
TRIM44	6.00151e-142	0.643499	0.528	0.317	2.19661e-137	P-3
NEK7	6.79347e-142	0.747926	0.311	0.151	2.48648e-137	P-3
APTX	1.03295e-141	0.910366	0.283	0.131	3.78071e-137	P-3
NCK1	2.0155e-141	0.809296	0.271	0.122	7.37694e-137	P-3
LIMS1	2.95055e-141	0.665322	0.304	0.143	1.07993e-136	P-3
NUTM2B-AS1	3.29833e-141	0.767825	0.31	0.149	1.20722e-136	P-3
CEP95	5.08697e-141	0.89427	0.277	0.128	1.86188e-136	P-3
DNAJC13	5.60414e-141	0.768483	0.25	0.11	2.05117e-136	P-3
SLC36A4	6.41536e-141	0.876046	0.3	0.143	2.34808e-136	P-3
RALGPS2	6.57855e-141	0.713404	0.286	0.135	2.40782e-136	P-3
ARHGAP26	7.43705e-141	0.464038	0.508	0.289	2.72203e-136	P-3
CAPN7	7.59552e-141	0.566034	0.473	0.276	2.78004e-136	P-3
MAP4	1.75442e-140	0.658852	0.461	0.262	6.42134e-136	P-3
ATP6V1H	1.80991e-140	0.764816	0.347	0.178	6.62444e-136	P-3
LMLN	2.6605e-140	1.03992	0.253	0.111	9.73769e-136	P-3
GSAP	3.53168e-140	0.73093	0.251	0.112	1.29263e-135	P-3
SGCE	3.66244e-140	0.543689	0.477	0.275	1.34049e-135	P-3
CHD5	7.95892e-140	0.748443	0.407	0.22	2.91304e-135	P-3
CELF4	1.52425e-139	0.758885	0.474	0.277	5.57891e-135	P-3
PHF20	3.68454e-139	0.651804	0.351	0.179	1.34858e-134	P-3
LPGAT1	4.72183e-139	0.715612	0.375	0.198	1.72824e-134	P-3
PKN2	4.99449e-139	0.566451	0.525	0.324	1.82803e-134	P-3
ATP2C1	5.03866e-139	0.686952	0.407	0.224	1.8442e-134	P-3
PCNT	1.01591e-138	0.853515	0.297	0.142	3.71834e-134	P-3
CLOCK	1.72912e-138	0.706512	0.405	0.222	6.32876e-134	P-3
APP	7.62314e-138	0.658586	0.593	0.393	2.79014e-133	P-3
POLK	9.62956e-138	0.54727	0.409	0.228	3.52451e-133	P-3
DNAJC5	1.37863e-137	0.95233	0.268	0.122	5.04592e-133	P-3
MAP3K13	4.64628e-137	0.71982	0.41	0.23	1.70059e-132	P-3
ARHGEF3	5.24635e-137	0.681545	0.371	0.194	1.92022e-132	P-3
KIDINS220	1.04161e-135	0.562093	0.54	0.33	3.81239e-131	P-3
PRKAR2A	1.83292e-135	0.775634	0.346	0.178	6.70869e-131	P-3
PGAP1	2.404e-135	0.573196	0.541	0.337	8.79888e-131	P-3
CTDSPL2	6.714e-135	0.707665	0.303	0.148	2.45739e-130	P-3
TAOK3	1.35805e-134	0.512306	0.502	0.29	4.9706e-130	P-3
PPFIA1	4.23747e-134	0.600964	0.424	0.238	1.55096e-129	P-3
EFHC1	5.23554e-134	0.727849	0.358	0.186	1.91626e-129	P-3
BAIAP3	2.68967e-133	0.695176	0.543	0.338	9.84446e-129	P-3
SACM1L	2.73927e-133	0.69305	0.325	0.163	1.0026e-128	P-3
ELP2	3.37216e-133	0.726351	0.363	0.192	1.23425e-128	P-3
UBA6	4.04156e-133	0.507422	0.472	0.281	1.47925e-128	P-3
RCOR1	4.94336e-133	0.85826	0.252	0.114	1.80932e-128	P-3
CACNB4	9.75911e-133	0.755983	0.278	0.131	3.57193e-128	P-3
VOPP1	1.01586e-132	0.819012	0.35	0.18	3.71815e-128	P-3
RPAP2	1.18336e-132	0.618442	0.371	0.194	4.33122e-128	P-3
MIA2	1.29944e-132	0.572777	0.402	0.227	4.75608e-128	P-3
GABPB2	1.99044e-132	0.893555	0.261	0.117	7.28521e-128	P-3
SLAIN2	3.55945e-132	0.718484	0.343	0.178	1.30279e-127	P-3
PHKB	5.2772e-132	0.614999	0.407	0.226	1.93151e-127	P-3
PPP2R2D	5.61724e-132	0.722371	0.326	0.166	2.05597e-127	P-3
CHM	1.32054e-131	0.550793	0.439	0.255	4.83332e-127	P-3
PCGF5	1.93e-131	0.74956	0.339	0.177	7.06398e-127	P-3
SPATS2	4.45118e-131	0.673098	0.336	0.174	1.62918e-126	P-3
TASOR2	7.74713e-131	0.594842	0.357	0.193	2.83553e-126	P-3
RAB3GAP2	1.28585e-130	0.738468	0.365	0.196	4.70635e-126	P-3
GPR107	1.37061e-129	1.0331	0.251	0.114	5.01657e-125	P-3
PRKACB	1.63577e-129	0.548192	0.492	0.291	5.9871e-125	P-3
RASSF8	1.76848e-129	0.490116	0.364	0.191	6.4728e-125	P-3
RNF145	1.96223e-129	0.6394	0.389	0.216	7.18195e-125	P-3
FAM214A	7.30993e-129	0.456746	0.469	0.273	2.67551e-124	P-3
MECP2	7.90131e-129	0.707468	0.381	0.207	2.89196e-124	P-3
ZNF280D	8.61169e-129	0.554497	0.454	0.269	3.15196e-124	P-3
ZBTB8OS	8.90501e-129	0.670511	0.351	0.185	3.25932e-124	P-3
CABIN1	2.54686e-128	0.818749	0.349	0.182	9.32178e-124	P-3
GRAMD1C	3.03046e-128	0.816149	0.262	0.123	1.10918e-123	P-3
ANKH	4.01098e-128	0.646166	0.5	0.297	1.46806e-123	P-3
SUSD4	4.01155e-128	1.23546	0.28	0.139	1.46827e-123	P-3
KIAA0232	7.85413e-128	0.617403	0.471	0.279	2.87469e-123	P-3
KIZ	1.5585e-127	0.706645	0.314	0.16	5.70426e-123	P-3
NPEPPS	2.2384e-127	0.579217	0.472	0.279	8.19278e-123	P-3
ABCA5	2.6171e-127	0.593541	0.486	0.299	9.57887e-123	P-3
SOS2	2.91103e-127	0.582529	0.337	0.176	1.06547e-122	P-3
CELF1	3.8118e-127	0.587808	0.482	0.284	1.39516e-122	P-3
AC068587.4	4.08893e-127	0.852072	0.285	0.136	1.49659e-122	P-3
IFT43	5.92315e-127	0.734663	0.336	0.176	2.16793e-122	P-3
FAR1	1.19355e-126	0.604733	0.362	0.196	4.3685e-122	P-3
SYTL4	1.33054e-126	0.579371	0.525	0.322	4.8699e-122	P-3
IFI44	2.80244e-126	0.732227	0.262	0.121	1.02572e-121	P-3
ANKRD36B	3.63196e-126	0.748181	0.308	0.152	1.32933e-121	P-3
GALNT11	3.64503e-126	0.722772	0.34	0.178	1.33412e-121	P-3
RUFY2	3.87137e-126	0.721314	0.317	0.164	1.41696e-121	P-3
TMEM67	7.0191e-126	0.807561	0.274	0.13	2.56906e-121	P-3
RNF115	3.06243e-125	0.658534	0.397	0.219	1.12088e-120	P-3
TUB	5.60224e-125	0.941157	0.253	0.115	2.05048e-120	P-3
AHCTF1	1.04312e-124	0.63207	0.372	0.205	3.81791e-120	P-3
PTPRK	2.38868e-124	1.00007	0.274	0.138	8.74282e-120	P-3
FARP1	3.00198e-124	0.586706	0.407	0.231	1.09876e-119	P-3
TTC21B	3.39675e-124	0.695664	0.266	0.129	1.24324e-119	P-3
TENT5A	2.20665e-123	0.677219	0.458	0.264	8.07657e-119	P-3
MOSMO	2.31968e-123	0.731586	0.306	0.155	8.49025e-119	P-3
N4BP2	2.41374e-123	0.626681	0.379	0.211	8.83452e-119	P-3
RNF146	3.8822e-123	0.770619	0.266	0.127	1.42092e-118	P-3
ZSCAN30	2.03969e-122	0.882717	0.303	0.152	7.46548e-118	P-3
WNK1	6.13324e-122	0.494256	0.537	0.332	2.24483e-117	P-3
NUP153	2.01828e-121	0.704484	0.261	0.125	7.38711e-117	P-3
IFT74	2.12228e-121	0.553863	0.337	0.182	7.76777e-117	P-3
MIAT	3.53636e-121	0.741645	0.464	0.255	1.29434e-116	P-3
QSER1	3.63937e-121	0.680764	0.29	0.144	1.33205e-116	P-3
NPHP1	1.20255e-120	0.770376	0.277	0.135	4.40145e-116	P-3
ZFR	1.21543e-120	0.501984	0.43	0.255	4.44858e-116	P-3
UBXN7	1.8892e-120	0.706229	0.337	0.175	6.91465e-116	P-3
SSBP3	2.82633e-120	0.882681	0.252	0.119	1.03446e-115	P-3
SEC24D	6.35962e-120	0.7344	0.312	0.161	2.32768e-115	P-3
PBRM1	7.78888e-120	0.51292	0.453	0.275	2.85081e-115	P-3
ANKRD10	1.02643e-119	0.623713	0.354	0.191	3.75683e-115	P-3
CCDC14	1.39751e-119	0.611241	0.34	0.178	5.11503e-115	P-3
SCFD1	1.71556e-119	0.417681	0.455	0.276	6.27913e-115	P-3
TLK1	2.05371e-119	0.586601	0.427	0.248	7.51679e-115	P-3
SLC16A7	2.67932e-119	0.76441	0.281	0.137	9.80657e-115	P-3
KMT5B	3.674e-119	0.61745	0.343	0.184	1.34472e-114	P-3
ATF2	6.2339e-119	0.675322	0.328	0.174	2.28167e-114	P-3
TRIM37	1.89505e-118	0.6789	0.298	0.153	6.93609e-114	P-3
SNCA	6.16772e-118	1.09934	0.265	0.131	2.25745e-113	P-3
FOXO1	7.47155e-118	0.595032	0.295	0.148	2.73466e-113	P-3
ATP6V0A1	1.33473e-117	0.586105	0.521	0.326	4.88526e-113	P-3
CLIP4	1.83206e-117	0.550015	0.371	0.206	6.70551e-113	P-3
KDM5A	3.64266e-117	0.537906	0.477	0.284	1.33325e-112	P-3
TMEM130	4.18626e-117	0.602161	0.443	0.255	1.53221e-112	P-3
FBXO34	4.71152e-117	0.725825	0.261	0.127	1.72446e-112	P-3
RBM5	4.84365e-117	0.559913	0.537	0.339	1.77283e-112	P-3
EPB41	6.59208e-117	0.445452	0.321	0.167	2.41277e-112	P-3
UBE3A	7.05062e-117	0.476231	0.511	0.32	2.5806e-112	P-3
CCDC88A	1.18654e-116	0.418419	0.529	0.323	4.34286e-112	P-3
FNBP1	1.23881e-116	0.499549	0.386	0.21	4.53416e-112	P-3
CDC73	2.02489e-116	0.556881	0.371	0.206	7.41132e-112	P-3
NAA15	2.22568e-116	0.677619	0.281	0.141	8.14621e-112	P-3
ADD3	5.05918e-116	0.543355	0.347	0.189	1.85171e-111	P-3
MIR100HG	2.63662e-115	0.462616	0.331	0.174	9.6503e-111	P-3
WAC	5.57487e-115	0.525947	0.526	0.333	2.04046e-110	P-3
SPEF2	8.64997e-115	0.561699	0.291	0.148	3.16598e-110	P-3
SREK1	8.9651e-115	0.46667	0.569	0.366	3.28131e-110	P-3
KMT2A	3.53037e-114	0.46761	0.653	0.436	1.29215e-109	P-3
TULP4	4.95575e-114	0.435687	0.449	0.267	1.81385e-109	P-3
ZC3H13	3.7603e-113	0.541136	0.473	0.288	1.37631e-108	P-3
PTPRA	7.58417e-113	0.514762	0.504	0.318	2.77588e-108	P-3
SPG11	1.59149e-112	0.451427	0.287	0.15	5.82501e-108	P-3
EPS15	1.92704e-112	0.47443	0.434	0.254	7.05316e-108	P-3
INTU	2.15674e-112	0.509639	0.437	0.264	7.89387e-108	P-3
CLIP1	3.01185e-112	0.554079	0.447	0.269	1.10237e-107	P-3
NAPB	3.11427e-112	0.827227	0.302	0.156	1.13985e-107	P-3
SYNRG	3.78965e-112	0.501293	0.408	0.236	1.38705e-107	P-3
AC097376.3	6.36891e-112	0.787385	0.29	0.148	2.33108e-107	P-3
N4BP2L1	1.89367e-111	0.763534	0.303	0.158	6.93101e-107	P-3
POLR2J3	4.02515e-111	0.648654	0.565	0.363	1.47324e-106	P-3
REPS2	7.27116e-111	0.72792	0.254	0.124	2.66132e-106	P-3
SMG1	1.25218e-110	0.454445	0.478	0.288	4.58311e-106	P-3
ERP44	1.27903e-110	0.605402	0.352	0.197	4.68136e-106	P-3
GKAP1	1.70298e-110	0.592559	0.314	0.166	6.23306e-106	P-3
XPO1	2.91626e-109	0.437897	0.443	0.272	1.06738e-104	P-3
NUDCD3	4.10106e-109	0.717348	0.26	0.128	1.50103e-104	P-3
CCNH	2.63542e-108	0.563115	0.341	0.186	9.64591e-104	P-3
SLC9A7	3.0413e-108	0.832654	0.252	0.122	1.11314e-103	P-3
EP300	4.929e-108	0.533073	0.384	0.219	1.80406e-103	P-3
GTF2F2	6.7903e-108	0.595833	0.29	0.15	2.48532e-103	P-3
TTLL7	1.75856e-107	0.41385	0.59	0.377	6.43651e-103	P-3
BTBD8	3.45963e-107	0.54149	0.278	0.145	1.26626e-102	P-3
SLCO3A1	1.63921e-106	0.914423	0.289	0.147	5.99967e-102	P-3
PKD1	5.14992e-106	0.697061	0.434	0.266	1.88492e-101	P-3
CEP170	3.06823e-105	0.590316	0.358	0.204	1.123e-100	P-3
PDCD6IP	4.01205e-105	0.506442	0.41	0.246	1.46845e-100	P-3
MPRIP	4.46141e-105	0.646153	0.373	0.211	1.63292e-100	P-3
PCNX4	5.62031e-105	0.541625	0.478	0.295	2.05709e-100	P-3
LARP4	1.56146e-104	0.47946	0.37	0.217	5.7151e-100	P-3
SMARCAD1	2.42645e-104	0.566935	0.3	0.162	8.88105e-100	P-3
CD2AP	2.48541e-104	0.592591	0.308	0.166	9.09686e-100	P-3
HDHD2	6.08852e-104	0.746389	0.251	0.125	2.22846e-99	P-3
CPEB4	1.1243e-103	0.462174	0.508	0.32	4.11505e-99	P-3
GPI	1.1732e-103	0.603958	0.398	0.237	4.29405e-99	P-3
TCF7L2	1.96262e-103	0.456163	0.293	0.152	7.1834e-99	P-3
MAP4K3-DT	3.89052e-103	0.630085	0.368	0.213	1.42397e-98	P-3
CUL5	5.28606e-103	0.506238	0.344	0.194	1.93475e-98	P-3
SPTBN1	1.03399e-102	0.408364	0.516	0.328	3.78452e-98	P-3
PCM1	1.1612e-101	0.340879	0.709	0.502	4.25009e-97	P-3
STX17	1.28653e-101	0.623036	0.344	0.191	4.70882e-97	P-3
SCYL2	1.36166e-101	0.555987	0.278	0.147	4.9838e-97	P-3
SECISBP2	1.47392e-101	0.526909	0.436	0.266	5.39468e-97	P-3
GSE1	1.65693e-101	0.590598	0.37	0.212	6.06451e-97	P-3
MADD	2.77389e-101	0.691928	0.324	0.178	1.01527e-96	P-3
IGF2R	2.99517e-101	0.568345	0.28	0.147	1.09626e-96	P-3
CAPRIN2	3.03332e-101	0.700178	0.268	0.138	1.11022e-96	P-3
MYCBP2	1.07863e-100	0.398109	0.566	0.379	3.9479e-96	P-3
CEP295	1.38526e-100	0.712381	0.25	0.126	5.07017e-96	P-3
PTPN2	1.77824e-100	0.582027	0.317	0.172	6.50855e-96	P-3
ATG2B	7.30803e-100	0.549927	0.266	0.14	2.67481e-95	P-3
SRPK1	8.41704e-100	0.607945	0.253	0.127	3.08072e-95	P-3
SENP2	1.21221e-99	0.665122	0.276	0.145	4.43679e-95	P-3
PIK3R3	1.32038e-99	0.584103	0.296	0.159	4.83273e-95	P-3
ARGLU1	2.41442e-99	0.438402	0.777	0.574	8.83702e-95	P-3
PILRB	3.14339e-99	0.887338	0.457	0.286	1.15051e-94	P-3
DCUN1D4	6.62034e-98	0.599733	0.315	0.175	2.42311e-93	P-3
RAP1A	1.4538e-97	0.417071	0.305	0.165	5.32105e-93	P-3
MAGED1	1.80219e-97	0.453941	0.483	0.303	6.5962e-93	P-3
SEC23A	1.84495e-97	0.634831	0.317	0.176	6.7527e-93	P-3
PPM1A	1.9026e-97	0.573843	0.359	0.208	6.9637e-93	P-3
CASD1	1.94601e-97	0.514505	0.442	0.277	7.1226e-93	P-3
CWF19L2	3.47984e-97	0.473009	0.425	0.258	1.27366e-92	P-3
MAPT	5.37238e-97	0.620355	0.326	0.176	1.96634e-92	P-3
CPNE1	7.03488e-97	0.625295	0.297	0.16	2.57484e-92	P-3
MAP3K2	7.80336e-97	0.499429	0.418	0.255	2.85611e-92	P-3
PTPN12	9.22352e-97	0.645363	0.257	0.13	3.3759e-92	P-3
GPBP1L1	2.08193e-96	0.569112	0.299	0.163	7.62008e-92	P-3
CUL1	2.39031e-96	0.500968	0.267	0.143	8.74877e-92	P-3
ANKRD12	4.69701e-96	0.36268	0.735	0.546	1.71915e-91	P-3
RBM39	8.96453e-96	0.380163	0.761	0.556	3.28111e-91	P-3
SNX4	1.11205e-95	0.562423	0.297	0.16	4.07022e-91	P-3
DNAJC1	1.17787e-95	0.463803	0.486	0.315	4.31111e-91	P-3
LYPLAL1	1.22835e-95	0.606655	0.274	0.145	4.49588e-91	P-3
CDS2	1.28849e-95	0.646995	0.336	0.191	4.71599e-91	P-3
DNM1	1.52459e-95	0.728993	0.289	0.154	5.58014e-91	P-3
ENPP1	1.69234e-95	0.72383	0.363	0.205	6.19413e-91	P-3
DPP6	2.77582e-95	0.80502	0.274	0.144	1.01598e-90	P-3
PLEKHA1	3.18549e-95	0.539718	0.398	0.239	1.16592e-90	P-3
STAG2	3.47805e-95	0.396008	0.413	0.253	1.273e-90	P-3
USP48	4.25075e-95	0.397296	0.417	0.26	1.55582e-90	P-3
ZNF33A	6.92511e-95	0.466232	0.458	0.287	2.53466e-90	P-3
SLC30A9	6.98189e-95	0.493943	0.399	0.242	2.55544e-90	P-3
OGA	1.14888e-94	0.415911	0.484	0.306	4.20501e-90	P-3
PRR14L	1.27035e-94	0.542011	0.347	0.2	4.64961e-90	P-3
TIA1	1.11408e-93	0.475543	0.438	0.275	4.07763e-89	P-3
PPME1	1.9445e-93	0.699995	0.254	0.133	7.11706e-89	P-3
CNST	2.47582e-93	0.67524	0.254	0.131	9.06176e-89	P-3
UBA5	2.64209e-93	0.646933	0.297	0.166	9.67032e-89	P-3
NIN	6.83919e-93	0.497416	0.335	0.187	2.50321e-88	P-3
CMIP	7.00558e-93	0.683287	0.32	0.177	2.56411e-88	P-3
ZC2HC1A	1.01364e-92	0.559986	0.347	0.207	3.71002e-88	P-3
TBC1D8B	1.43082e-92	0.689775	0.265	0.142	5.23695e-88	P-3
PPFIBP1	1.59675e-92	0.489506	0.39	0.234	5.84426e-88	P-3
USP15	2.02339e-92	0.319274	0.452	0.281	7.40582e-88	P-3
CSTF3	1.08464e-91	0.527374	0.341	0.201	3.9699e-87	P-3
MYO15A	1.08619e-91	0.813854	0.256	0.131	3.97556e-87	P-3
GGA2	1.32352e-91	0.691427	0.257	0.133	4.84423e-87	P-3
PRPSAP2	2.53849e-91	0.629691	0.253	0.131	9.29114e-87	P-3
SS18	7.2823e-91	0.637979	0.261	0.139	2.6654e-86	P-3
USP9X	1.03399e-90	0.405841	0.371	0.225	3.78452e-86	P-3
MIGA1	1.07081e-90	0.438782	0.333	0.194	3.91927e-86	P-3
DIDO1	1.47783e-90	0.624115	0.282	0.153	5.40902e-86	P-3
AKAP9	1.51276e-90	0.286218	0.888	0.706	5.53684e-86	P-3
CENPC	1.69495e-90	0.317321	0.428	0.269	6.20368e-86	P-3
STAU1	2.75506e-90	0.552296	0.296	0.162	1.00838e-85	P-3
WASHC4	3.22276e-90	0.419625	0.262	0.143	1.17956e-85	P-3
ANKRD44	8.9081e-90	0.285304	0.279	0.143	3.26045e-85	P-3
MPHOSPH9	1.58714e-89	0.399377	0.361	0.208	5.80908e-85	P-3
MTREX	1.76658e-89	0.452787	0.302	0.172	6.46587e-85	P-3
GDAP1	2.59466e-89	0.602044	0.342	0.198	9.49671e-85	P-3
RAB6A	3.18936e-89	0.554269	0.332	0.193	1.16734e-84	P-3
RAB27A	6.01815e-89	0.533828	0.274	0.145	2.2027e-84	P-3
BDP1	1.17947e-88	0.369617	0.582	0.393	4.31697e-84	P-3
CMC1	1.58016e-88	0.546497	0.284	0.155	5.78355e-84	P-3
NSD3	2.60545e-88	0.420908	0.578	0.395	9.53621e-84	P-3
SMAD4	3.0432e-88	0.459394	0.348	0.205	1.11384e-83	P-3
MLH3	4.83162e-88	0.547553	0.327	0.188	1.76842e-83	P-3
NOVA1	8.97158e-88	0.424839	0.634	0.449	3.28369e-83	P-3
TMEM245	1.18699e-87	0.606439	0.39	0.237	4.34449e-83	P-3
SAFB2	1.23311e-87	0.53301	0.358	0.211	4.51329e-83	P-3
NBEAL1	1.45667e-87	0.526501	0.271	0.15	5.33157e-83	P-3
ORC3	1.46695e-87	0.521859	0.281	0.156	5.36917e-83	P-3
CREM	3.46046e-87	0.586239	0.255	0.135	1.26656e-82	P-3
ZNF37A	3.76606e-87	0.551809	0.389	0.238	1.37841e-82	P-3
CACUL1	4.53694e-87	0.621298	0.328	0.189	1.66057e-82	P-3
ATXN3	4.62062e-87	0.66073	0.277	0.15	1.69119e-82	P-3
IARS	8.56081e-87	0.387799	0.288	0.167	3.13334e-82	P-3
CEP164	9.3932e-87	0.727126	0.256	0.135	3.438e-82	P-3
FUBP1	9.66134e-87	0.455292	0.392	0.245	3.53615e-82	P-3
CAB39	1.50028e-86	0.580068	0.253	0.135	5.49119e-82	P-3
RSF1	3.32594e-86	0.343481	0.612	0.427	1.21733e-81	P-3
SEC63	9.56843e-86	0.421157	0.456	0.295	3.50214e-81	P-3
ELF1	3.36438e-85	0.374715	0.261	0.135	1.2314e-80	P-3
GON4L	4.11367e-85	0.543447	0.322	0.185	1.50564e-80	P-3
ACIN1	6.40164e-85	0.510182	0.358	0.214	2.34306e-80	P-3
IFT81	7.82657e-85	0.434966	0.333	0.2	2.8646e-80	P-3
SNX27	8.88999e-85	0.694499	0.257	0.137	3.25383e-80	P-3
ODF2L	1.30333e-84	0.343637	0.389	0.236	4.77033e-80	P-3
SUPT20H	2.64857e-84	0.551275	0.296	0.168	9.69405e-80	P-3
ZNF141	2.73196e-84	0.690947	0.258	0.139	9.99925e-80	P-3
SNRNP70	4.52956e-84	0.526697	0.533	0.361	1.65786e-79	P-3
HNRNPL	4.88312e-84	0.653918	0.27	0.146	1.78727e-79	P-3
MEG3	4.92547e-84	0.738693	0.777	0.59	1.80277e-79	P-3
PPP2R5C	5.03466e-84	0.339243	0.425	0.265	1.84274e-79	P-3
SRSF11	6.51532e-84	0.319652	0.68	0.486	2.38467e-79	P-3
ARHGEF9	7.99586e-84	0.559732	0.359	0.217	2.92656e-79	P-3
SPG7	8.12585e-84	0.542768	0.421	0.263	2.97414e-79	P-3
NNT	9.32066e-84	0.598038	0.272	0.15	3.41145e-79	P-3
STX12	1.5256e-83	0.629825	0.302	0.174	5.58385e-79	P-3
ZNF429	3.43391e-83	0.555533	0.263	0.145	1.25685e-78	P-3
DDX17	4.17855e-83	0.419122	0.938	0.785	1.52939e-78	P-3
DTD1	4.90083e-83	0.505472	0.311	0.179	1.79375e-78	P-3
SEC31A	7.52871e-83	0.340425	0.514	0.342	2.75558e-78	P-3
GOSR1	1.15432e-82	0.527517	0.368	0.223	4.22493e-78	P-3
RIPOR2	2.21375e-82	0.823107	0.362	0.234	8.10256e-78	P-3
ABAT	4.95382e-82	0.439958	0.438	0.273	1.81315e-77	P-3
LONRF2	6.3155e-82	0.580066	0.37	0.224	2.31154e-77	P-3
FRRS1L	7.52942e-82	0.57604	0.393	0.241	2.75584e-77	P-3
NRIP1	7.61574e-82	0.515789	0.296	0.168	2.78744e-77	P-3
ATP2A2	1.20002e-81	0.503758	0.438	0.284	4.39221e-77	P-3
PRPF38B	1.4338e-81	0.439082	0.423	0.266	5.24786e-77	P-3
SFSWAP	1.87123e-81	0.566162	0.291	0.164	6.84889e-77	P-3
MYSM1	2.85727e-81	0.516052	0.298	0.17	1.04579e-76	P-3
NDUFAF2	9.01257e-81	0.446797	0.326	0.192	3.29869e-76	P-3
TPD52	1.10171e-80	0.382394	0.43	0.275	4.03237e-76	P-3
SCN3A	1.59353e-80	0.543673	0.298	0.171	5.83248e-76	P-3
IPO9	2.79492e-80	0.714155	0.274	0.152	1.02297e-75	P-3
RAB3IP	3.88172e-80	0.536824	0.379	0.237	1.42075e-75	P-3
SH3YL1	4.04525e-80	0.589837	0.309	0.182	1.4806e-75	P-3
FAM120A	8.45432e-80	0.440121	0.366	0.223	3.09437e-75	P-3
AGFG1	1.6756e-79	0.532142	0.265	0.146	6.13287e-75	P-3
LARP1	2.05359e-79	0.529459	0.411	0.259	7.51633e-75	P-3
RB1CC1	3.716e-79	0.301193	0.478	0.315	1.36009e-74	P-3
SNAP25	4.52808e-79	0.374014	0.458	0.292	1.65732e-74	P-3
CTNNA1	9.21999e-79	0.409775	0.307	0.179	3.37461e-74	P-3
KDM1A	1.72278e-78	0.519686	0.277	0.158	6.30555e-74	P-3
CERT1	6.09743e-78	0.428066	0.38	0.236	2.23172e-73	P-3
ZFC3H1	1.15899e-77	0.454744	0.356	0.219	4.24201e-73	P-3
FBXL5	1.26002e-77	0.396349	0.37	0.233	4.61181e-73	P-3
NEMF	1.28233e-77	0.321027	0.459	0.306	4.69346e-73	P-3
TMEM260	3.86274e-77	0.513565	0.258	0.142	1.4138e-72	P-3
PABPN1	4.6768e-77	0.602462	0.379	0.239	1.71176e-72	P-3
SHOC2	5.01636e-77	0.416753	0.317	0.191	1.83604e-72	P-3
UBE2W	1.52126e-76	0.503067	0.285	0.163	5.56797e-72	P-3
SMPD4	1.84231e-76	0.705733	0.267	0.149	6.74305e-72	P-3
TANK	1.95049e-76	0.322958	0.26	0.141	7.13897e-72	P-3
RBMS1	2.98217e-76	0.548844	0.319	0.191	1.0915e-71	P-3
SPART	3.55462e-76	0.452568	0.369	0.234	1.30103e-71	P-3
WNK3	4.32091e-76	0.529488	0.255	0.142	1.5815e-71	P-3
SPEN	9.38083e-76	0.458283	0.38	0.236	3.43348e-71	P-3
ZMYND11	1.09179e-75	0.46384	0.345	0.211	3.99606e-71	P-3
B9D1	2.84028e-75	0.709321	0.271	0.154	1.03957e-70	P-3
GNAI3	3.92627e-75	0.630655	0.252	0.138	1.43705e-70	P-3
RAB7A	5.188e-75	0.448085	0.376	0.236	1.89886e-70	P-3
NUP58	6.96513e-75	0.481706	0.354	0.219	2.54931e-70	P-3
RPS6KA5	7.0645e-75	0.380108	0.335	0.198	2.58568e-70	P-3
HOOK3	1.16424e-74	0.460202	0.348	0.212	4.26124e-70	P-3
INTS3	2.90067e-74	0.675841	0.252	0.14	1.06167e-69	P-3
FBXO22	3.32836e-74	0.57645	0.305	0.18	1.21821e-69	P-3
ATP13A3	1.72918e-73	0.494727	0.252	0.139	6.32898e-69	P-3
SLC25A46	2.65974e-73	0.579086	0.274	0.157	9.7349e-69	P-3
RPGR	4.49855e-73	0.432248	0.321	0.191	1.64651e-68	P-3
SGSM2	4.70211e-73	0.837948	0.264	0.149	1.72102e-68	P-3
GOLGA8A	8.5063e-73	0.744124	0.328	0.201	3.11339e-68	P-3
SEC16A	1.20662e-72	0.682481	0.263	0.148	4.41634e-68	P-3
SFPQ	2.29117e-72	0.401756	0.652	0.477	8.3859e-68	P-3
[truncated: 21,845 more rows]

## Sheet: Follicular cells
Supplementary Table 3
Supplementary Table 3. Differential gene expression per cell type in tumor samples. F-1, F-2, and F-3 - subpopulations of follicular cells.
gene	p_val	avg_log2FC	pct.1	pct.2	p_val_adj	cluster
CST3	0	2.2098	0.936	0.366	0	F-1
TIMP1	0	2.20666	0.871	0.301	0	F-1
C4orf48	0	2.17687	0.792	0.233	0	F-1
RNASEK	0	2.07904	0.811	0.256	0	F-1
CD63	0	1.80018	0.857	0.31	0	F-1
CHGA	0	2.38062	0.989	0.443	0	F-1
SERF2	0	2.02559	0.957	0.42	0	F-1
COX7C	0	1.91608	0.856	0.325	0	F-1
UBL5	0	2.29787	0.734	0.203	0	F-1
ELOB	0	1.94189	0.784	0.254	0	F-1
NDUFA13	0	1.84047	0.824	0.296	0	F-1
TMA7	0	2.10117	0.749	0.222	0	F-1
RPS27	0	1.90601	0.9	0.378	0	F-1
EPCAM	0	1.86255	0.815	0.293	0	F-1
BSG	0	2.22941	0.726	0.205	0	F-1
RPL36	0	1.73807	0.871	0.351	0	F-1
RABAC1	0	2.02247	0.741	0.222	0	F-1
NDUFA1	0	2.22199	0.723	0.204	0	F-1
SRP14	0	1.87464	0.783	0.266	0	F-1
CLU	0	2.16531	0.984	0.467	0	F-1
KRTCAP2	0	2.03014	0.73	0.215	0	F-1
GAPDH	0	1.77394	0.877	0.362	0	F-1
COX7A2	0	1.921	0.767	0.253	0	F-1
RPS21	0	1.64147	0.861	0.35	0	F-1
RPL37	0	2.06103	0.913	0.403	0	F-1
PPIB	0	1.94379	0.737	0.229	0	F-1
RPLP2	0	1.57215	0.902	0.396	0	F-1
UQCRB	0	1.65866	0.82	0.317	0	F-1
COX6A1	0	1.97267	0.709	0.207	0	F-1
COX4I1	0	1.69492	0.837	0.335	0	F-1
RPL37A	0	2.22041	0.923	0.422	0	F-1
RPL35	0	1.6784	0.827	0.327	0	F-1
COX17	0	1.93525	0.732	0.233	0	F-1
RPL38	0	2.15777	0.753	0.255	0	F-1
RPS25	0	1.64185	0.919	0.422	0	F-1
HLA-A	0	1.56672	0.849	0.352	0	F-1
PRDX2	0	2.10114	0.687	0.191	0	F-1
RPS15	0	1.62661	0.938	0.443	0	F-1
MIF	0	1.57813	0.893	0.399	0	F-1
RPL31	0	1.83811	0.857	0.364	0	F-1
RPL35A	0	1.58933	0.872	0.379	0	F-1
RPS3	0	1.46127	0.86	0.367	0	F-1
SSR4	0	1.99494	0.95	0.458	0	F-1
SPINT2	0	1.77375	0.802	0.311	0	F-1
RPL36A	0	1.95529	0.747	0.256	0	F-1
RPL18	0	1.61761	0.923	0.433	0	F-1
CALM1	0	1.67142	0.848	0.358	0	F-1
RPS26	0	1.78093	0.737	0.248	0	F-1
UQCRQ	0	2.09511	0.682	0.195	0	F-1
EIF1	0	1.78034	0.821	0.334	0	F-1
CUTA	0	1.92546	0.691	0.205	0	F-1
COX8A	0	1.84948	0.699	0.213	0	F-1
HSP90B1	0	1.69755	0.875	0.389	0	F-1
HSP90AB1	0	1.61852	0.896	0.411	0	F-1
RPL23	0	1.56374	0.832	0.347	0	F-1
COX6B1	0	1.84483	0.701	0.217	0	F-1
UBB	0	1.66082	0.832	0.349	0	F-1
RPL28	0	1.52102	0.96	0.477	0	F-1
NENF	0	1.80979	0.746	0.264	0	F-1
RPS18	0	1.41463	0.881	0.4	0	F-1
FKBP2	0	2.49333	0.614	0.133	0	F-1
SEC62	0	1.78122	0.83	0.35	0	F-1
HSPA5	0	1.77143	0.712	0.232	0	F-1
UQCR11	0	1.92135	0.685	0.208	0	F-1
RPS29	0	1.6026	0.858	0.381	0	F-1
ATP5ME	0	2.11605	0.673	0.198	0	F-1
RPL15	0	1.38711	0.841	0.369	0	F-1
ATP5F1E	0	1.82288	0.943	0.471	0	F-1
PDIA3	0	1.6447	0.806	0.338	0	F-1
ERP29	0	1.95956	0.705	0.237	0	F-1
COX5B	0	1.80788	0.68	0.213	0	F-1
TOMM7	0	1.85902	0.692	0.226	0	F-1
RPS28	0	1.87264	0.982	0.516	0	F-1
RPL29	0	1.48301	0.84	0.375	0	F-1
FAU	0	1.51507	0.837	0.372	0	F-1
RPL39	0	1.30417	0.863	0.398	0	F-1
RPL14	0	1.50887	0.86	0.396	0	F-1
CD9	0	1.94893	0.678	0.217	0	F-1
COX6C	0	1.56341	0.755	0.294	0	F-1
RPL7A	0	1.55915	0.897	0.436	0	F-1
RPL18A	0	1.39888	0.843	0.382	0	F-1
FTH1	0	1.57874	0.917	0.457	0	F-1
RPL3	0	1.34094	0.885	0.426	0	F-1
RPL30	0	1.50732	0.942	0.483	0	F-1
RPL27A	0	1.48413	0.807	0.349	0	F-1
RPL26	0	1.36072	0.878	0.42	0	F-1
COX7B	0	2.00247	0.648	0.19	0	F-1
RPL5	0	1.55966	0.896	0.44	0	F-1
RPS2	0	1.30622	0.787	0.331	0	F-1
NDUFB2	0	1.77563	0.677	0.222	0	F-1
NDUFC2	0	1.77898	0.662	0.211	0	F-1
RPS11	0	1.3446	0.87	0.42	0	F-1
RPLP0	0	1.40686	0.76	0.311	0	F-1
RPS15A	0	1.23737	0.82	0.372	0	F-1
GABARAP	0	1.54534	0.699	0.251	0	F-1
RPS23	0	1.39117	0.919	0.473	0	F-1
GPX4	0	1.72132	0.662	0.216	0	F-1
RPS13	0	1.5404	0.882	0.436	0	F-1
HSP90AA1	0	1.29501	0.848	0.402	0	F-1
NME2	0	1.53677	0.67	0.225	0	F-1
RPL10A	0	1.4024	0.761	0.316	0	F-1
RPS14	0	1.47962	0.91	0.466	0	F-1
BEX3	0	1.69717	0.646	0.202	0	F-1
ATP5MG	0	1.56967	0.686	0.243	0	F-1
PTMA	0	1.16416	0.827	0.384	0	F-1
ATP5MC2	0	1.58795	0.714	0.272	0	F-1
RPL41	0	1.75753	0.978	0.536	0	F-1
NDUFA3	0	2.38221	0.583	0.141	0	F-1
RPL24	0	1.43578	0.885	0.444	0	F-1
UBA52	0	1.30462	0.783	0.342	0	F-1
RPS7	0	1.3865	0.845	0.405	0	F-1
PPDPF	0	1.78783	0.629	0.19	0	F-1
NDUFC1	0	2.03995	0.605	0.166	0	F-1
SELENOW	0	1.55816	0.692	0.253	0	F-1
TMBIM6	0	1.75044	0.72	0.284	0	F-1
CD59	0	1.62392	0.694	0.258	0	F-1
PEBP1	0	1.92594	0.73	0.295	0	F-1
ROMO1	0	2.14474	0.596	0.161	0	F-1
RPL8	0	1.60203	0.907	0.473	0	F-1
RPL36AL	0	1.55895	0.665	0.231	0	F-1
SPCS1	0	1.89308	0.608	0.175	0	F-1
ATP6V0C	0	1.96561	0.593	0.16	0	F-1
H3F3A	0	1.30385	0.789	0.357	0	F-1
RPL6	0	1.4208	0.917	0.485	0	F-1
RACK1	0	1.45176	0.74	0.308	0	F-1
RPS6	0	1.16513	0.873	0.441	0	F-1
RPL32	0	1.34811	0.919	0.488	0	F-1
RPL19	0	1.45233	0.933	0.502	0	F-1
RPL17	0	1.21426	0.811	0.38	0	F-1
TSTD1	0	1.84643	0.617	0.186	0	F-1
RPSA	0	1.35149	0.713	0.283	0	F-1
RPS9	0	1.2339	0.818	0.389	0	F-1
NACA	0	1.53687	0.751	0.324	0	F-1
RPS19	0	1.21493	0.717	0.29	0	F-1
PFDN5	0	1.32016	0.745	0.319	0	F-1
SCG5	0	1.81787	0.751	0.325	0	F-1
RPL13A	0	1.19473	0.849	0.423	0	F-1
RPS17	0	1.46892	0.696	0.27	0	F-1
EEF1G	0	1.45663	0.669	0.244	0	F-1
MYL6	0	1.30319	0.833	0.408	0	F-1
RPL34	0	1.63414	0.982	0.557	0	F-1
ATP5MF	0	2.18755	0.569	0.144	0	F-1
ATP5MD	0	1.8896	0.607	0.184	0	F-1
NDUFB11	0	1.61664	0.617	0.194	0	F-1
H3F3B	0	1.33908	0.714	0.293	0	F-1
ITM2B	0	1.39571	0.827	0.407	0	F-1
RPS8	0	1.43305	0.945	0.525	0	F-1
BEX1	0	2.0129	0.582	0.162	0	F-1
PHPT1	0	1.57855	0.634	0.215	0	F-1
S100A6	0	2.71961	0.761	0.342	0	F-1
PSAP	0	1.29902	0.7	0.281	0	F-1
CHCHD2	0	1.42159	0.661	0.243	0	F-1
RPL23A	0	1.19734	0.762	0.344	0	F-1
RPS20	0	1.33263	0.759	0.341	0	F-1
NDUFA11	0	1.62179	0.619	0.202	0	F-1
NDUFB7	0	1.73435	0.598	0.182	0	F-1
POLR2L	0	1.89192	0.576	0.16	0	F-1
RPLP1	0	1.54796	0.987	0.572	0	F-1
PET100	0	2.26641	0.553	0.138	0	F-1
NUCB2	0	1.51557	0.779	0.365	0	F-1
RPS4X	0	1.30096	0.91	0.496	0	F-1
RPS16	0	1.23432	0.726	0.312	0	F-1
RPS5	0	1.33955	0.684	0.271	0	F-1
RPL21	0	1.1271	0.858	0.447	0	F-1
PLD3	0	1.59501	0.692	0.281	0	F-1
NDUFS5	0	1.53773	0.62	0.21	0	F-1
RPL7	0	1.10779	0.778	0.368	0	F-1
TMEM258	0	2.32592	0.536	0.127	0	F-1
ATP5F1D	0	1.76144	0.6	0.191	0	F-1
ACTG1	0	1.11327	0.756	0.348	0	F-1
DPM3	0	2.4766	0.529	0.122	0	F-1
GPX3	0	1.98651	0.578	0.171	0	F-1
ATP5MPL	0	1.86224	0.577	0.17	0	F-1
FIS1	0	1.76331	0.598	0.192	0	F-1
CD81	0	1.82505	0.604	0.199	0	F-1
SLC25A6	0	1.71626	0.596	0.191	0	F-1
TMEM59	0	1.4486	0.779	0.375	0	F-1
ATP6V0B	0	1.68483	0.604	0.2	0	F-1
SNHG29	0	1.62127	0.675	0.272	0	F-1
LRPAP1	0	1.94644	0.594	0.191	0	F-1
TMEM238	0	2.03802	0.554	0.152	0	F-1
RPS12	0	1.37686	0.931	0.53	0	F-1
TMED4	0	1.88784	0.575	0.174	0	F-1
EDF1	0	1.43161	0.647	0.247	0	F-1
B2M	0	0.980659	0.874	0.475	0	F-1
PCSK1N	0	2.61229	0.651	0.252	0	F-1
UQCR10	0	1.63683	0.569	0.174	0	F-1
RPL10	0	1.57901	0.943	0.55	0	F-1
EID1	0	1.51526	0.584	0.193	0	F-1
RPL12	0	1.08642	0.869	0.479	0	F-1
WDR83OS	0	1.70031	0.56	0.17	0	F-1
ATP6AP2	0	1.59503	0.617	0.227	0	F-1
EEF2	0	1.53207	0.601	0.212	0	F-1
RPS24	0	1.42723	0.968	0.58	0	F-1
NDUFB1	0	1.84217	0.573	0.186	0	F-1
SKP1	0	1.51741	0.68	0.294	0	F-1
OST4	0	1.86966	0.534	0.149	0	F-1
GSTP1	0	1.73834	0.697	0.312	0	F-1
TMEM205	0	1.75988	0.565	0.18	0	F-1
OAZ1	0	1.28187	0.602	0.218	0	F-1
NEDD8	0	1.62563	0.602	0.22	0	F-1
SELENOM	0	1.91551	0.597	0.216	0	F-1
HSPA8	0	1.45024	0.587	0.207	0	F-1
RPL9	0	0.985522	0.802	0.423	0	F-1
S100A11	0	1.82127	0.644	0.265	0	F-1
RPS3A	0	1.07488	0.869	0.491	0	F-1
KRT18	0	1.81108	0.533	0.155	0	F-1
TMED10	0	1.3614	0.657	0.279	0	F-1
ATP5PF	0	1.54197	0.56	0.184	0	F-1
MYL12B	0	1.36857	0.609	0.234	0	F-1
RPL11	0	1.38311	0.866	0.492	0	F-1
GRN	0	1.78933	0.522	0.148	0	F-1
HINT1	0	1.67438	0.702	0.329	0	F-1
DPP7	0	1.46017	0.587	0.215	0	F-1
TPT1	0	1.17019	0.926	0.554	0	F-1
FTL	0	0.380511	0.73	0.358	0	F-1
ATP6V1G1	0	1.26262	0.593	0.223	0	F-1
NDUFB8	0	1.63553	0.547	0.178	0	F-1
PRDX5	0	1.61723	0.538	0.17	0	F-1
ATP5IF1	0	1.44623	0.558	0.191	0	F-1
CSTB	0	1.63727	0.509	0.144	0	F-1
CALM2	0	1.12392	0.842	0.478	0	F-1
PPIA	0	1.04698	0.636	0.272	0	F-1
PSMA7	0	1.45142	0.556	0.193	0	F-1
SOD1	0	1.49065	0.545	0.182	0	F-1
NAXE	0	1.94835	0.488	0.125	0	F-1
NDUFB4	0	1.89063	0.513	0.15	0	F-1
RPL13	0	1.17041	0.957	0.595	0	F-1
EEF1B2	0	1.46967	0.553	0.193	0	F-1
RPL22	0	1.14417	0.747	0.387	0	F-1
GUK1	0	1.56896	0.529	0.169	0	F-1
PRDX4	0	1.82977	0.499	0.139	0	F-1
S100A13	0	1.4508	0.542	0.183	0	F-1
RPL4	0	1.35809	0.575	0.216	0	F-1
RPL27	0	1.30501	0.567	0.209	0	F-1
PHGR1	0	2.99405	0.461	0.104	0	F-1
C12orf57	0	1.65582	0.507	0.15	0	F-1
DSTN	0	1.11746	0.703	0.347	0	F-1
CHCHD10	0	1.79031	0.528	0.173	0	F-1
RPS27A	0	1.20114	0.929	0.575	0	F-1
GABARAPL2	0	1.42114	0.526	0.174	0	F-1
CANX	0	1.3375	0.604	0.253	0	F-1
NDUFB10	0	1.87505	0.489	0.139	0	F-1
EIF3K	0	1.4124	0.58	0.232	0	F-1
SEC61B	0	1.27807	0.553	0.208	0	F-1
NDUFAF3	0	2.00446	0.458	0.113	0	F-1
CNPY2	0	1.55149	0.545	0.2	0	F-1
SAP18	0	1.63636	0.495	0.151	0	F-1
C19orf53	0	1.67695	0.486	0.142	0	F-1
ATP5MC3	0	1.65999	0.513	0.17	0	F-1
DHRS7	0	1.7674	0.492	0.149	0	F-1
PARK7	0	1.39207	0.557	0.215	0	F-1
CALR	0	1.5583	0.507	0.165	0	F-1
MZT2B	0	1.56413	0.515	0.174	0	F-1
BSCL2	0	2.12054	0.466	0.125	0	F-1
PERP	0	1.64364	0.491	0.15	0	F-1
HSBP1	0	1.67768	0.486	0.145	0	F-1
BEX2	0	1.69014	0.484	0.145	0	F-1
VGF	0	2.99156	0.444	0.106	0	F-1
ATOX1	0	1.65837	0.508	0.17	0	F-1
PSMB6	0	1.81469	0.461	0.125	0	F-1
COPS9	0	1.68835	0.472	0.136	0	F-1
UBC	0	1.12052	0.586	0.25	0	F-1
COX5A	0	1.58013	0.498	0.163	0	F-1
REEP5	0	1.45548	0.551	0.217	0	F-1
BLOC1S1	0	1.61343	0.473	0.139	0	F-1
ATRAID	0	1.68902	0.481	0.148	0	F-1
SLC25A3	0	1.29155	0.548	0.216	0	F-1
SELENOK	0	1.61523	0.482	0.15	0	F-1
NDUFS8	0	1.59781	0.488	0.156	0	F-1
ATP5F1B	0	1.4978	0.499	0.167	0	F-1
SEC61G	0	1.31445	0.508	0.177	0	F-1
COX7A1	0	1.84949	0.469	0.138	0	F-1
DYNLL1	0	1.17386	0.53	0.2	0	F-1
DAD1	0	1.54774	0.508	0.178	0	F-1
SCG3	0	2.65385	0.469	0.139	0	F-1
PDIA6	0	1.42751	0.536	0.207	0	F-1
HSPB1	0	1.29727	0.528	0.199	0	F-1
TRMT112	0	1.72872	0.453	0.125	0	F-1
VAMP2	0	1.41237	0.508	0.18	0	F-1
VKORC1	0	1.87755	0.443	0.117	0	F-1
VPS28	0	1.49943	0.485	0.16	0	F-1
NDUFA4	0	1.52345	0.562	0.238	0	F-1
SEC11C	0	2.07166	0.834	0.511	0	F-1
POLR2I	0	2.13369	0.42	0.097	0	F-1
ATP5PD	0	1.56377	0.467	0.145	0	F-1
SPCS2	0	1.18498	0.575	0.253	0	F-1
BTF3	0	1.21918	0.516	0.197	0	F-1
P4HTM	0	1.99011	0.448	0.13	0	F-1
TIMP2	0	1.40589	0.496	0.179	0	F-1
NDUFB9	0	1.56328	0.47	0.153	0	F-1
SIVA1	0	1.69177	0.462	0.146	0	F-1
LAPTM4A	0	1.41097	0.492	0.176	0	F-1
KRT10	0	1.66149	0.445	0.129	0	F-1
ITM2C	0	2.84943	0.402	0.087	0	F-1
TOMM6	0	1.51757	0.456	0.141	0	F-1
ATP1B1	0	1.0126	0.641	0.326	0	F-1
ASAH1	0	1.30555	0.508	0.193	0	F-1
SARAF	0	0.963998	0.617	0.302	0	F-1
ALKBH7	0	1.77428	0.438	0.123	0	F-1
CALY	0	2.60733	0.544	0.23	0	F-1
ISCU	0	1.5229	0.452	0.138	0	F-1
LAMP1	0	1.6394	0.476	0.162	0	F-1
MRPL52	0	1.7577	0.453	0.14	0	F-1
CLIC1	0	1.22946	0.472	0.159	0	F-1
TLE5	0	1.2624	0.563	0.25	0	F-1
TCEAL4	0	1.46076	0.475	0.162	0	F-1
SMDT1	0	1.55074	0.458	0.146	0	F-1
TMEM141	0	1.87695	0.424	0.112	0	F-1
NDUFS7	0	1.71843	0.446	0.134	0	F-1
HSPE1	0	1.84303	0.435	0.124	0	F-1
TNFRSF12A	0	2.14004	0.447	0.136	0	F-1
ATP6AP1	0	1.95968	0.429	0.118	0	F-1
PTMS	0	1.55693	0.451	0.142	0	F-1
AURKAIP1	0	1.56826	0.457	0.149	0	F-1
EIF4G2	0	1.00743	0.588	0.28	0	F-1
SNHG6	0	1.75954	0.451	0.144	0	F-1
ERLEC1	0	1.41905	0.508	0.201	0	F-1
HIGD2A	0	1.87184	0.432	0.125	0	F-1
MICOS13	0	1.68669	0.43	0.124	0	F-1
ATP5F1A	0	1.18394	0.517	0.212	0	F-1
KDELR1	0	1.71747	0.45	0.145	0	F-1
NDUFA7	0	2.00897	0.409	0.104	0	F-1
MRPS21	0	1.44534	0.475	0.17	0	F-1
LAMTOR4	0	1.26401	0.48	0.176	0	F-1
EEF1D	0	0.968845	0.614	0.31	0	F-1
TPI1	0	1.627	0.434	0.13	0	F-1
CFL1	0	1.05665	0.475	0.172	0	F-1
MRPL57	0	1.76299	0.422	0.119	0	F-1
NPC2	0	1.20194	0.468	0.166	0	F-1
EMC10	0	1.44049	0.462	0.161	0	F-1
ATP6V1F	0	1.6514	0.415	0.114	0	F-1
RAN	0	1.52673	0.431	0.13	0	F-1
CLDN7	0	1.85633	0.431	0.13	0	F-1
REX1BD	0	1.76199	0.425	0.124	0	F-1
JTB	0	1.37472	0.455	0.155	0	F-1
SCG2	0	2.27369	0.53	0.23	0	F-1
CHID1	0	1.80615	0.43	0.13	0	F-1
SNRPD2	0	1.4833	0.438	0.138	0	F-1
COPE	0	1.48766	0.449	0.15	0	F-1
SELENOS	0	2.01496	0.41	0.111	0	F-1
WFDC2	0	2.04492	0.43	0.131	0	F-1
EEF1A1	0	1.42194	0.992	0.694	0	F-1
COMMD6	0	1.09402	0.474	0.176	0	F-1
ATP5MC1	0	1.60787	0.418	0.121	0	F-1
SCAND1	0	1.44015	0.436	0.139	0	F-1
HSPD1	0	1.23146	0.502	0.206	0	F-1
HLA-C	0	1.29591	0.549	0.253	0	F-1
ETFB	0	1.50084	0.44	0.144	0	F-1
SNRPN	0	0.905498	0.597	0.302	0	F-1
NME3	0	1.16618	0.491	0.196	0	F-1
TMEM147	0	1.822	0.415	0.12	0	F-1
SERP1	0	0.943214	0.556	0.262	0	F-1
STARD10	0	1.50705	0.451	0.157	0	F-1
TRAPPC5	0	1.5792	0.416	0.122	0	F-1
ARL6IP5	0	1.37965	0.453	0.16	0	F-1
SSR3	0	1.19295	0.503	0.21	0	F-1
CKB	0	1.56506	0.428	0.135	0	F-1
SEZ6L2	0	2.4693	0.385	0.093	0	F-1
ARL6IP4	0	1.26146	0.472	0.18	0	F-1
JUND	0	0.913524	0.505	0.214	0	F-1
STUB1	0	1.60539	0.422	0.132	0	F-1
PFN1	0	0.725756	0.469	0.179	0	F-1
CHPF	0	2.01699	0.389	0.1	0	F-1
NDUFS6	0	1.57614	0.429	0.14	0	F-1
BAG1	0	1.64168	0.408	0.121	0	F-1
DCXR	0	1.8896	0.4	0.114	0	F-1
SNU13	0	1.21892	0.457	0.171	0	F-1
CYBA	0	0.93702	0.454	0.169	0	F-1
TMEM208	0	1.84519	0.392	0.108	0	F-1
PNKD	0	1.70025	0.399	0.116	0	F-1
PKM	0	1.14009	0.554	0.271	0	F-1
NDUFAB1	0	1.35638	0.426	0.143	0	F-1
CEACAM5	0	2.48725	0.4	0.117	0	F-1
TCEAL3	0	1.77868	0.394	0.111	0	F-1
DRAP1	0	1.70994	0.39	0.108	0	F-1
PRKAR1A	0	0.931486	0.561	0.279	0	F-1
YIF1A	0	1.9884	0.377	0.096	0	F-1
BCAM	0	1.57859	0.516	0.235	0	F-1
PRDX6	0	1.45831	0.483	0.202	0	F-1
SERINC1	0	1.05428	0.52	0.24	0	F-1
MDK	0	1.91134	0.373	0.093	0	F-1
ATP5PO	0	1.31781	0.428	0.148	0	F-1
RBM8A	0	1.58432	0.399	0.12	0	F-1
LGALS3BP	0	2.28865	0.364	0.085	0	F-1
ATP6V0E1	0	1.05302	0.499	0.221	0	F-1
BEX4	0	1.61514	0.399	0.121	0	F-1
PSMB1	0	1.23966	0.453	0.176	0	F-1
APLP2	0	0.977067	0.525	0.248	0	F-1
HNRNPA1	0	0.983278	0.482	0.205	0	F-1
YWHAB	0	1.12819	0.466	0.189	0	F-1
ARF1	0	1.40435	0.434	0.158	0	F-1
NPM1	0	0.949939	0.504	0.228	0	F-1
PPP1R14B	0	1.58637	0.387	0.111	0	F-1
POLR2F	0	1.46766	0.467	0.191	0	F-1
C1QTNF4	0	2.09491	0.436	0.161	0	F-1
MYL6B	0	1.88679	0.376	0.101	0	F-1
TMEM219	0	1.3994	0.42	0.145	0	F-1
C18orf32	0	1.47394	0.397	0.122	0	F-1
CHMP2A	0	1.78001	0.38	0.105	0	F-1
KTN1	0	0.684828	0.722	0.447	0	F-1
NDUFA2	0	1.7631	0.38	0.106	0	F-1
TMEM14C	0	1.53371	0.402	0.129	0	F-1
NORAD	0	1.15663	0.438	0.165	0	F-1
HMGN3	0	0.8428	0.604	0.331	0	F-1
MRPL20	0	1.21936	0.435	0.163	0	F-1
PRDX1	0	1.13965	0.438	0.166	0	F-1
UQCRH	0	1.07805	0.457	0.185	0	F-1
CD46	0	0.851842	0.664	0.392	0	F-1
PNRC1	0	0.951954	0.487	0.215	0	F-1
NAA38	0	1.05313	0.516	0.244	0	F-1
SON	0	0.942117	0.823	0.551	0	F-1
TECR	0	1.48343	0.423	0.152	0	F-1
ERGIC3	0	1.4322	0.435	0.164	0	F-1
OCIAD1	0	0.774468	0.614	0.343	0	F-1
S100A10	0	1.25969	0.447	0.177	0	F-1
TMEM9	0	1.64534	0.395	0.125	0	F-1
SELENOH	0	1.34289	0.396	0.128	0	F-1
MICOS10	0	1.22133	0.423	0.156	0	F-1
UFC1	0	1.6326	0.379	0.112	0	F-1
VAMP8	0	1.39717	0.399	0.132	0	F-1
TMCO1	0	1.33892	0.438	0.172	0	F-1
NPDC1	0	0.805916	0.505	0.239	0	F-1
TOMM20	0	1.20503	0.436	0.171	0	F-1
SNHG8	0	1.60521	0.376	0.111	0	F-1
SET	0	1.19292	0.425	0.16	0	F-1
CCND1	0	0.991685	0.476	0.211	0	F-1
ANAPC11	0	1.43745	0.384	0.119	0	F-1
LSM7	0	1.36201	0.4	0.135	0	F-1
SDF2L1	0	1.71898	0.359	0.095	0	F-1
EIF1AX	0	0.9077	0.475	0.211	0	F-1
CIAO2B	0	1.4623	0.376	0.113	0	F-1
MYDGF	0	1.68306	0.372	0.109	0	F-1
MRPL51	0	1.52724	0.369	0.109	0	F-1
LGMN	0	1.12264	0.427	0.167	0	F-1
APRT	0	1.49849	0.379	0.119	0	F-1
SUMO2	0	0.910117	0.441	0.181	0	F-1
BCAP31	0	1.58898	0.38	0.12	0	F-1
TSPAN13	0	1.26049	0.427	0.168	0	F-1
NDUFA5	0	1.0938	0.448	0.189	0	F-1
SST	0	3.79985	0.292	0.034	0	F-1
DNPH1	0	1.89534	0.354	0.096	0	F-1
TXNDC17	0	1.59999	0.352	0.095	0	F-1
P4HB	0	0.973757	0.477	0.22	0	F-1
HMGN1	0	0.957262	0.475	0.218	0	F-1
ST13	0	0.93307	0.483	0.226	0	F-1
GAS5	0	0.964788	0.467	0.211	0	F-1
DDT	0	1.43527	0.364	0.108	0	F-1
CISD1	0	1.17305	0.452	0.197	0	F-1
POMP	0	1.0706	0.413	0.158	0	F-1
LMAN1	0	0.938384	0.505	0.25	0	F-1
CTSD	0	0.997719	0.392	0.138	0	F-1
PSME1	0	1.54934	0.369	0.115	0	F-1
ZG16B	0	2.068	0.365	0.111	0	F-1
TMX4	0	0.843081	0.517	0.263	0	F-1
SQSTM1	0	1.07803	0.459	0.206	0	F-1
TXN	0	1.09249	0.399	0.146	0	F-1
ID2	0	1.10119	0.458	0.206	0	F-1
NDUFB3	0	1.58958	0.355	0.103	0	F-1
SPCS3	0	1.03333	0.439	0.187	0	F-1
MAGED2	0	1.68063	0.361	0.11	0	F-1
H2AFZ	0	1.19551	0.365	0.115	0	F-1
CIRBP	0	0.470974	0.676	0.427	0	F-1
YIPF3	0	1.9135	0.341	0.092	0	F-1
SMIM26	0	1.76491	0.339	0.09	0	F-1
GPAA1	0	1.59463	0.368	0.119	0	F-1
ARL1	0	1.58085	0.37	0.121	0	F-1
CIB1	0	1.39655	0.381	0.132	0	F-1
ABHD14A	0	1.934	0.335	0.087	0	F-1
MTCH1	0	1.19395	0.457	0.209	0	F-1
TFF1	0	4.24507	0.266	0.018	0	F-1
SNRPG	0	1.60913	0.365	0.117	0	F-1
CD151	0	1.66069	0.367	0.119	0	F-1
REXO2	0	1.31577	0.424	0.176	0	F-1
IFI27L2	0	2.25884	0.329	0.081	0	F-1
PTN	0	1.67052	0.457	0.21	0	F-1
MRPS34	0	1.76076	0.344	0.097	0	F-1
KRT8	0	1.3575	0.389	0.143	0	F-1
RAC1	0	0.764638	0.472	0.226	0	F-1
MSRB2	0	1.38466	0.387	0.142	0	F-1
HSD17B12	0	1.36744	0.406	0.161	0	F-1
GADD45GIP1	0	1.60813	0.348	0.103	0	F-1
SLC25A4	0	1.74595	0.346	0.102	0	F-1
A1BG	0	2.06704	0.321	0.077	0	F-1
CHGB	0	2.23843	0.524	0.28	0	F-1
MRPL41	0	1.06331	0.393	0.15	0	F-1
ARPC3	0	0.880067	0.428	0.185	0	F-1
RPN2	0	0.899532	0.469	0.226	0	F-1
PABPC1	0	0.489693	0.555	0.313	0	F-1
GSTO1	0	1.27539	0.393	0.151	0	F-1
SUB1	0	0.675936	0.505	0.263	0	F-1
SEM1	0	0.729642	0.509	0.267	0	F-1
SMIM22	0	2.7199	0.292	0.05	0	F-1
PSMD8	0	1.54911	0.359	0.117	0	F-1
EIF4A2	0	0.679468	0.539	0.298	0	F-1
PCYOX1	0	1.74222	0.347	0.106	0	F-1
SLIRP	0	1.52606	0.388	0.148	0	F-1
NDUFA6	0	1.707	0.344	0.104	0	F-1
TMSB10	0	0.444929	0.46	0.221	0	F-1
MRPS24	0	1.765	0.329	0.09	0	F-1
CLTB	0	1.59829	0.361	0.122	0	F-1
METTL26	0	1.30401	0.353	0.114	0	F-1
MYL12A	0	1.09568	0.403	0.165	0	F-1
SBDS	0	1.33649	0.369	0.131	0	F-1
RNASEH2C	0	1.5384	0.353	0.115	0	F-1
PBXIP1	0	1.54096	0.355	0.118	0	F-1
NUCKS1	0	0.518436	0.616	0.379	0	F-1
NDFIP1	0	0.635325	0.551	0.315	0	F-1
DDRGK1	0	1.75977	0.343	0.107	0	F-1
SCOC	0	1.39567	0.369	0.133	0	F-1
MGST3	0	0.977869	0.411	0.176	0	F-1
TRIR	0	1.35645	0.363	0.128	0	F-1
DDX24	0	0.653206	0.568	0.333	0	F-1
ITGB1	0	0.502916	0.55	0.316	0	F-1
SSB	0	1.08713	0.39	0.156	0	F-1
NSA2	0	1.23689	0.378	0.144	0	F-1
MIEN1	0	2.05034	0.305	0.071	0	F-1
SCPEP1	0	1.13018	0.438	0.205	0	F-1
RPS19BP1	0	1.54124	0.33	0.097	0	F-1
S100A4	0	1.41993	0.37	0.137	0	F-1
CD24	0	1.53593	0.379	0.147	0	F-1
FABP5	0	1.72849	0.398	0.166	0	F-1
TMED3	0	1.26978	0.38	0.148	0	F-1
MRPL34	0	1.69023	0.328	0.096	0	F-1
PGLS	0	1.49999	0.346	0.114	0	F-1
RWDD1	0	1.16303	0.375	0.144	0	F-1
GNG5	0	1.16434	0.365	0.134	0	F-1
RBIS	0	1.44869	0.355	0.124	0	F-1
TMED9	0	1.69751	0.332	0.102	0	F-1
NCL	0	0.850418	0.444	0.214	0	F-1
AGR2	0	2.9114	0.272	0.042	0	F-1
LAMTOR5	0	1.32762	0.345	0.115	0	F-1
NOL7	0	1.45697	0.351	0.121	0	F-1
ZNHIT1	0	1.27876	0.348	0.118	0	F-1
HMGB1	0	0.359192	0.746	0.516	0	F-1
COX14	0	1.52521	0.331	0.102	0	F-1
DMKN	0	1.29529	0.379	0.15	0	F-1
MRFAP1	0	1.49006	0.331	0.103	0	F-1
HEBP2	0	1.39123	0.342	0.114	0	F-1
TGOLN2	0	1.27676	0.383	0.155	0	F-1
TIMM17B	0	1.8371	0.305	0.077	0	F-1
RBP1	0	1.64053	0.32	0.093	0	F-1
HINT2	0	1.69931	0.315	0.088	0	F-1
UBXN4	0	0.531109	0.613	0.386	0	F-1
TUFM	0	1.52172	0.33	0.104	0	F-1
RHOC	0	1.60396	0.341	0.116	0	F-1
YWHAE	0	0.55638	0.581	0.356	0	F-1
TSPYL1	0	1.41237	0.33	0.106	0	F-1
PFN2	0	0.975896	0.384	0.16	0	F-1
DUT	0	0.683463	0.431	0.207	0	F-1
SLC25A5	0	1.50585	0.321	0.097	0	F-1
CHCHD5	0	1.75515	0.307	0.083	0	F-1
LTBP3	0	0.741443	0.449	0.226	0	F-1
RHBDD2	0	1.43823	0.352	0.129	0	F-1
GNG10	0	1.19319	0.349	0.126	0	F-1
ERH	0	1.0697	0.362	0.139	0	F-1
XBP1	0	0.908937	0.419	0.196	0	F-1
VEGFB	0	1.52287	0.331	0.109	0	F-1
OS9	0	1.31824	0.38	0.158	0	F-1
TMEM30A	0	0.99753	0.397	0.176	0	F-1
CAPNS1	0	1.37518	0.339	0.118	0	F-1
PTPRN	0	2.57011	0.287	0.066	0	F-1
SSR1	0	1.02464	0.42	0.199	0	F-1
TSPAN3	0	0.998466	0.41	0.189	0	F-1
POLR2K	0	1.48314	0.307	0.087	0	F-1
DCTN3	0	1.51905	0.311	0.091	0	F-1
CLTA	0	0.783275	0.438	0.218	0	F-1
EIF5B	0	0.792534	0.474	0.254	0	F-1
CRIP1	0	1.0672	0.347	0.127	0	F-1
LAMP2	0	1.10045	0.379	0.16	0	F-1
CD164	0	0.644062	0.495	0.276	0	F-1
TIMM13	0	1.81047	0.301	0.082	0	F-1
FKBP8	0	1.24552	0.347	0.128	0	F-1
ARMCX3	0	1.26935	0.358	0.139	0	F-1
TAF10	0	1.57198	0.307	0.089	0	F-1
SPINT1-AS1	0	1.68303	0.314	0.096	0	F-1
PCBP1	0	1.09054	0.338	0.121	0	F-1
HNRNPK	0	0.52289	0.516	0.299	0	F-1
PPA1	0	1.0537	0.368	0.151	0	F-1
MESD	0	1.25469	0.371	0.154	0	F-1
HTRA1	0	1.36257	0.41	0.193	0	F-1
TMEM176B	0	1.87939	0.318	0.102	0	F-1
LEPROT	0	1.20379	0.358	0.142	0	F-1
DNAJA1	0	0.988221	0.372	0.156	0	F-1
CPE	0	1.07352	0.732	0.516	0	F-1
SERBP1	0	0.797248	0.454	0.239	0	F-1
BRK1	0	1.10007	0.342	0.127	0	F-1
ECRG4	0	1.9658	0.308	0.093	0	F-1
PLAAT3	0	1.14604	0.367	0.152	0	F-1
CSRP1	0	1.30374	0.343	0.129	0	F-1
ABRACL	0	1.71748	0.334	0.12	0	F-1
FCGRT	0	1.59119	0.336	0.122	0	F-1
DBI	0	1.29206	0.315	0.101	0	F-1
BANF1	0	1.38961	0.312	0.098	0	F-1
AP2S1	0	1.32311	0.313	0.099	0	F-1
MAP1LC3A	0	0.686275	0.433	0.219	0	F-1
YPEL3	0	1.32808	0.331	0.118	0	F-1
MXRA7	0	1.57838	0.318	0.105	0	F-1
LSM3	0	1.46994	0.307	0.094	0	F-1
ARL2	0	1.71927	0.304	0.091	0	F-1
RNF7	0	1.29729	0.317	0.105	0	F-1
TMED2	0	1.26752	0.331	0.119	0	F-1
PSMC5	0	1.3899	0.316	0.104	0	F-1
MELTF	0	1.03611	0.37	0.158	0	F-1
TMEM176A	0	2.61896	0.25	0.038	0	F-1
RPS27L	0	1.00262	0.356	0.144	0	F-1
TMEM160	0	1.56947	0.306	0.094	0	F-1
BSPRY	0	0.906662	0.446	0.235	0	F-1
GHITM	0	1.29765	0.327	0.116	0	F-1
RCN1	0	1.47667	0.338	0.127	0	F-1
PIGP	0	1.38632	0.315	0.104	0	F-1
HMGN2	0	0.64132	0.42	0.209	0	F-1
TRAPPC1	0	1.45324	0.301	0.09	0	F-1
TMBIM4	0	0.629604	0.492	0.281	0	F-1
RBX1	0	0.694734	0.41	0.199	0	F-1
NSG2	0	1.67501	0.342	0.132	0	F-1
ECHS1	0	1.43002	0.315	0.105	0	F-1
LAMTOR1	0	1.47906	0.311	0.101	0	F-1
OCIAD2	0	1.15913	0.34	0.131	0	F-1
BRI3	0	0.776029	0.395	0.186	0	F-1
PSMB5	0	1.26186	0.33	0.121	0	F-1
IFITM3	0	1.32369	0.36	0.151	0	F-1
TMEM59L	0	1.85637	0.29	0.081	0	F-1
FAAP20	0	1.0935	0.334	0.126	0	F-1
SRI	0	1.06111	0.326	0.118	0	F-1
EI24	0	1.50527	0.327	0.119	0	F-1
MORF4L1	0	0.478349	0.508	0.3	0	F-1
EIF3G	0	1.42856	0.315	0.107	0	F-1
EIF1B	0	1.39366	0.302	0.094	0	F-1
CSNK2B	0	1.4103	0.305	0.097	0	F-1
ATP5F1C	0	0.823461	0.418	0.21	0	F-1
ANTKMT	0	1.72791	0.29	0.082	0	F-1
EIF4B	0	0.681087	0.443	0.236	0	F-1
WNT16	0	1.3416	0.354	0.147	0	F-1
MRPS26	0	1.69518	0.294	0.087	0	F-1
VDAC1	0	1.20129	0.344	0.137	0	F-1
PCBD1	0	1.86029	0.284	0.077	0	F-1
SF3B6	0	1.17056	0.315	0.109	0	F-1
SCARB2	0	0.683279	0.459	0.253	0	F-1
CYP51A1	0	1.20311	0.342	0.136	0	F-1
SRSF9	0	1.0395	0.331	0.125	0	F-1
OGFOD3	0	1.50427	0.324	0.118	0	F-1
NUCB1	0	1.56825	0.315	0.109	0	F-1
ARL6IP1	0	1.2879	0.306	0.1	0	F-1
CTSZ	0	1.33854	0.32	0.115	0	F-1
CTSL	0	1.67264	0.292	0.087	0	F-1
SAR1B	0	0.904357	0.393	0.189	0	F-1
SERPINB1	0	1.20996	0.34	0.136	0	F-1
FUNDC2	0	1.29905	0.32	0.116	0	F-1
MYBPC2	0	0.819934	0.411	0.207	0	F-1
OTUD6B-AS1	0	1.31603	0.318	0.115	0	F-1
PTH	0	1.9626	0.463	0.26	0	F-1
NDUFA12	0	1.31749	0.315	0.112	0	F-1
RTRAF	0	1.1434	0.327	0.124	0	F-1
NME4	0	1.75809	0.286	0.083	0	F-1
HEXB	0	1.36535	0.335	0.133	0	F-1
COA3	0	1.55468	0.28	0.078	0	F-1
C1orf122	0	1.35332	0.292	0.09	0	F-1
MDH1	0	1.00083	0.351	0.149	0	F-1
IDS	0	0.615725	0.524	0.323	0	F-1
SRP9	0	0.784011	0.367	0.166	0	F-1
AL357497.1	0	1.37079	0.346	0.145	0	F-1
MRPL43	0	1.59482	0.286	0.085	0	F-1
MTLN	0	1.67944	0.275	0.075	0	F-1
LGALS3	0	1.3715	0.335	0.135	0	F-1
HERPUD1	0	0.577726	0.38	0.18	0	F-1
SEC11A	0	0.714303	0.406	0.207	0	F-1
SSR2	0	1.25995	0.316	0.117	0	F-1
ARF5	0	1.62856	0.28	0.081	0	F-1
H1FX	0	1.51957	0.289	0.09	0	F-1
MGST2	0	0.744345	0.408	0.209	0	F-1
EIF5	0	0.99891	0.361	0.162	0	F-1
COMT	0	1.04891	0.366	0.167	0	F-1
PRELID1	0	1.62178	0.282	0.083	0	F-1
CEBPD	0	1.09326	0.317	0.119	0	F-1
ARPP19	0	0.801302	0.372	0.174	0	F-1
PSMB3	0	1.00062	0.318	0.12	0	F-1
UQCRC1	0	1.54723	0.297	0.099	0	F-1
SF3B5	0	1.37472	0.288	0.09	0	F-1
MDH2	0	1.33259	0.297	0.099	0	F-1
DYNLRB1	0	1.42462	0.285	0.087	0	F-1
EVA1B	0	1.95478	0.281	0.084	0	F-1
SSBP1	0	0.596822	0.423	0.226	0	F-1
TMEM179B	0	1.65598	0.288	0.091	0	F-1
PAX1	0	0.976807	0.342	0.146	0	F-1
FBXO2	0	1.95199	0.273	0.077	0	F-1
PPP1R1A	0	2.16961	0.27	0.074	0	F-1
RSL24D1	0	1.38167	0.299	0.103	0	F-1
FAM162A	0	0.950751	0.362	0.166	0	F-1
C5orf38	0	1.7239	0.265	0.07	0	F-1
LYRM2	0	1.44424	0.299	0.104	0	F-1
PSMA2	0	1.08111	0.317	0.122	0	F-1
ADI1	0	1.37458	0.296	0.101	0	F-1
RAB11A	0	0.583344	0.425	0.23	0	F-1
METRN	0	1.55529	0.282	0.087	0	F-1
PIGT	0	1.55195	0.287	0.092	0	F-1
SVIP	0	0.91825	0.335	0.141	0	F-1
UCHL1	0	0.983038	0.37	0.176	0	F-1
COMTD1	0	1.68271	0.279	0.085	0	F-1
MRPS33	0	1.4178	0.279	0.086	0	F-1
SLC39A6	0	1.71658	0.281	0.088	0	F-1
MZT2A	0	1.35412	0.308	0.115	0	F-1
NOP10	0	1.47448	0.274	0.081	0	F-1
GNPTG	0	1.34585	0.302	0.109	0	F-1
PSMB4	0	1.37626	0.289	0.096	0	F-1
CHURC1	0	0.879464	0.362	0.169	0	F-1
CRLF1	0	1.78779	0.284	0.091	0	F-1
ZFAS1	0	0.978011	0.342	0.15	0	F-1
AZGP1	0	2.09676	0.274	0.082	0	F-1
MRPL40	0	1.55291	0.269	0.077	0	F-1
H2AFV	0	0.746649	0.358	0.166	0	F-1
RAB13	0	1.75666	0.27	0.079	0	F-1
HAX1	0	1.75558	0.267	0.076	0	F-1
SCX	0	1.95881	0.272	0.082	0	F-1
TESC	0	1.33581	0.328	0.138	0	F-1
MRPL54	0	1.46137	0.275	0.085	0	F-1
LY6E	0	1.68893	0.282	0.092	0	F-1
RNASET2	0	1.10019	0.312	0.123	0	F-1
VCP	0	0.879179	0.363	0.174	0	F-1
SELENOT	0	0.800098	0.356	0.167	0	F-1
PDCD5	0	1.37517	0.285	0.096	0	F-1
OSTC	0	0.863073	0.339	0.151	0	F-1
DANCR	0	1.70263	0.266	0.078	0	F-1
NHP2	0	1.65082	0.262	0.074	0	F-1
NDUFB6	0	1.07573	0.308	0.12	0	F-1
PA2G4	0	1.27843	0.302	0.114	0	F-1
DUSP6	0	0.786924	0.43	0.242	0	F-1
CLN5	0	1.35582	0.302	0.114	0	F-1
PHB	0	1.75326	0.265	0.077	0	F-1
ADCYAP1	0	1.49389	0.308	0.12	0	F-1
GLRX	0	0.925155	0.354	0.166	0	F-1
GCM2	0	1.03366	0.348	0.16	0	F-1
RARRES2	0	1.94138	0.282	0.094	0	F-1
EIF3M	0	0.883742	0.359	0.171	0	F-1
NDUFV2	0	0.567521	0.418	0.23	0	F-1
ECH1	0	1.42949	0.275	0.088	0	F-1
EIF2S2	0	1.00982	0.339	0.152	0	F-1
HIST1H4C	0	1.9118	0.265	0.078	0	F-1
UXT	0	1.08892	0.298	0.111	0	F-1
LMAN2	0	1.43579	0.286	0.099	0	F-1
VDAC2	0	1.1224	0.31	0.124	0	F-1
C1GALT1C1	0	1.61632	0.261	0.075	0	F-1
TMED7	0	1.51385	0.281	0.096	0	F-1
IER3IP1	0	0.856308	0.327	0.142	0	F-1
SMIM7	0	0.713992	0.389	0.204	0	F-1
TBCB	0	1.32086	0.275	0.09	0	F-1
LGI2	0	1.21344	0.309	0.124	0	F-1
SNHG7	0	1.56524	0.264	0.079	0	F-1
EIF3F	0	1.11489	0.316	0.131	0	F-1
GFRA4	0	1.30113	0.445	0.26	0	F-1
PTTG1IP	0	1.09195	0.315	0.13	0	F-1
ANXA5	0	0.686162	0.352	0.167	0	F-1
KDELR2	0	1.34554	0.283	0.098	0	F-1
RNH1	0	1.47648	0.28	0.096	0	F-1
HLA-B	0	0.743235	0.433	0.249	0	F-1
BUD23	0	1.17228	0.292	0.108	0	F-1
POLR2J	0	1.47324	0.262	0.078	0	F-1
CD320	0	1.75592	0.255	0.071	0	F-1
PGK1	0	0.713112	0.353	0.169	0	F-1
DMAC1	0	1.46291	0.272	0.089	0	F-1
SYT4	0	1.58619	0.275	0.092	0	F-1
PGRMC1	0	1.61579	0.269	0.086	0	F-1
SURF1	0	1.54713	0.265	0.082	0	F-1
NOP53	0	1.2525	0.295	0.112	0	F-1
ATP5PB	0	0.828122	0.328	0.146	0	F-1
COX7A2L	0	0.680088	0.342	0.16	0	F-1
CCT7	0	1.29835	0.281	0.099	0	F-1
UQCRFS1	0	1.42779	0.268	0.086	0	F-1
TOMM5	0	1.52955	0.261	0.079	0	F-1
SNRPE	0	1.40404	0.269	0.088	0	F-1
NGRN	0	1.33479	0.279	0.098	0	F-1
MPC2	0	1.11479	0.288	0.107	0	F-1
CNBP	0	0.594683	0.383	0.202	0	F-1
EMC7	0	1.61347	0.266	0.085	0	F-1
UBE2M	0	1.46581	0.259	0.078	0	F-1
RBBP7	0	0.767195	0.367	0.186	0	F-1
UQCC2	0	1.5604	0.273	0.093	0	F-1
TXNL4A	0	0.910743	0.327	0.147	0	F-1
TSPO	0	1.31963	0.272	0.092	0	F-1
FAM174C	0	1.55308	0.257	0.077	0	F-1
MOCS2	0	1.34585	0.281	0.102	0	F-1
C9orf16	0	1.25986	0.265	0.086	0	F-1
PYURF	0	1.63844	0.251	0.072	0	F-1
FAIM2	0	1.91857	0.26	0.081	0	F-1
PSME2	0	1.00853	0.285	0.106	0	F-1
VMO1	0	1.97151	0.255	0.076	0	F-1
CCT8	0	1.20953	0.298	0.119	0	F-1
PLAT	0	0.894428	0.35	0.171	0	F-1
DDR1	0	1.17046	0.297	0.119	0	F-1
SERINC3	0	0.851079	0.341	0.164	0	F-1
LAMTOR2	0	1.46047	0.257	0.08	0	F-1
CPNE3	0	0.751157	0.351	0.174	0	F-1
TUBA1A	0	0.95442	0.314	0.138	0	F-1
MLEC	0	0.783889	0.356	0.18	0	F-1
TMEM50A	0	0.922277	0.301	0.126	0	F-1
CAPG	0	1.36565	0.282	0.107	0	F-1
CCDC85B	0	1.4223	0.254	0.079	0	F-1
COPS6	0	1.43163	0.264	0.09	0	F-1
CCT3	0	1.16809	0.296	0.122	0	F-1
SELENOP	0	1.20086	0.266	0.093	0	F-1
SWI5	0	1.22336	0.276	0.104	0	F-1
CACYBP	0	1.29308	0.271	0.099	0	F-1
TKT	0	1.10441	0.289	0.117	0	F-1
ENY2	0	0.888673	0.294	0.122	0	F-1
MLF2	0	1.41037	0.257	0.085	0	F-1
HADHA	0	0.742065	0.355	0.184	0	F-1
MRPL33	0	0.71903	0.346	0.175	0	F-1
CBX5	0	0.740881	0.352	0.181	0	F-1
TALDO1	0	1.02601	0.272	0.102	0	F-1
ESPN	0	1.22456	0.27	0.1	0	F-1
NDUFS3	0	1.44329	0.251	0.081	0	F-1
DNAJC4	0	1.34042	0.255	0.085	0	F-1
C4orf3	0	1.19558	0.258	0.089	0	F-1
ECI1	0	1.34314	0.266	0.097	0	F-1
EIF4A1	0	0.683514	0.327	0.158	0	F-1
FBLN1	0	1.42537	0.269	0.1	0	F-1
SUMF2	0	1.01608	0.303	0.135	0	F-1
GTF2A2	0	1.11324	0.271	0.104	0	F-1
TUBB4B	0	1.37027	0.254	0.087	0	F-1
TUBA1B	0	0.896965	0.268	0.101	0	F-1
SNRPB2	0	1.31634	0.261	0.094	0	F-1
TPP1	0	1.72203	0.252	0.085	0	F-1
TGM2	0	1.39634	0.271	0.105	0	F-1
CYHR1	0	0.692365	0.315	0.149	0	F-1
CCDC47	0	0.921152	0.314	0.148	0	F-1
PRMT1	0	1.12546	0.267	0.101	0	F-1
FLOT1	0	1.14136	0.301	0.135	0	F-1
ELOC	0	0.793137	0.298	0.132	0	F-1
PFDN2	0	0.935073	0.273	0.108	0	F-1
IRX2	0	1.21434	0.263	0.098	0	F-1
LARP7	0	0.840939	0.31	0.146	0	F-1
NDUFV3	0	0.901955	0.313	0.149	0	F-1
BZW1	0	0.895468	0.284	0.12	0	F-1
CBX6	0	1.0142	0.277	0.114	0	F-1
SAT2	0	1.37049	0.254	0.091	0	F-1
MTIF3	0	0.908359	0.327	0.165	0	F-1
GNAS	0	0.841056	0.974	0.813	0	F-1
STMN1	0	0.857308	0.255	0.095	0	F-1
ARF3	0	1.25979	0.257	0.097	0	F-1
RER1	0	0.970467	0.281	0.122	0	F-1
NUDT14	0	0.935378	0.264	0.105	0	F-1
ARL3	0	0.760787	0.307	0.148	0	F-1
GNS	0	0.812801	0.311	0.152	0	F-1
SSU72	0	0.870508	0.278	0.12	0	F-1
SURF4	0	1.14394	0.265	0.107	0	F-1
ZNF667-AS1	0	1.07896	0.262	0.104	0	F-1
C1orf43	0	0.878291	0.3	0.142	0	F-1
NDUFB5	0	0.981903	0.271	0.114	0	F-1
PLPP5	0	0.925315	0.285	0.128	0	F-1
GAA	0	0.960015	0.27	0.114	0	F-1
MAP1LC3B	0	1.11774	0.253	0.097	0	F-1
CXXC5	0	1.21034	0.262	0.107	0	F-1
DYNLT1	0	0.832695	0.26	0.105	0	F-1
USP11	0	0.984564	0.281	0.126	0	F-1
ZCRB1	0	0.990012	0.266	0.112	0	F-1
PARP1	0	0.782698	0.287	0.133	0	F-1
SF3B2	0	0.933968	0.285	0.132	0	F-1
PTOV1	0	0.941249	0.28	0.128	0	F-1
NARS	0	1.16054	0.259	0.108	0	F-1
CHMP5	0	0.782424	0.272	0.122	0	F-1
IFITM2	0	1.18168	0.25	0.1	0	F-1
ACP1	0	1.01869	0.26	0.111	0	F-1
SEMA3B	0	1.03608	0.275	0.126	0	F-1
PLCG2	0	1.51985	0.285	0.138	0	F-1
CEBPZ	0	1.20786	0.268	0.122	0	F-1
PSMD4	0	0.857369	0.259	0.115	0	F-1
GRP	0	2.15188	0.539	0.406	0	F-1
GAS6	1.45427e-306	0.876141	0.266	0.121	5.32277e-302	F-1
RHOA	1.98418e-305	0.484488	0.411	0.224	7.26228e-301	F-1
MT-ND6	2.20507e-305	1.02636	0.487	0.297	8.07079e-301	F-1
TFF3	2.60628e-305	2.76871	0.542	0.651	9.53923e-301	F-1
TMEM167A	5.08775e-305	0.749746	0.277	0.128	1.86217e-300	F-1
ATP6V1E1	8.5157e-304	0.711091	0.285	0.134	3.11683e-299	F-1
TXNIP	1.19005e-303	0.371179	0.504	0.293	4.35569e-299	F-1
AIMP1	8.0615e-303	0.971328	0.281	0.133	2.95059e-298	F-1
GADD45G	2.24673e-298	0.795604	0.346	0.179	8.22327e-294	F-1
NUDC	4.99947e-295	0.803563	0.276	0.13	1.82986e-290	F-1
EZR	6.13614e-295	0.668374	0.516	0.321	2.24589e-290	F-1
SLC7A2	2.35328e-293	0.478754	0.557	0.337	8.61323e-289	F-1
SPINT1	9.42353e-293	0.738998	0.251	0.112	3.44911e-288	F-1
CYSTM1	1.49345e-292	0.507973	0.443	0.256	5.46619e-288	F-1
DCTN1	4.58477e-291	1.10442	0.255	0.118	1.67807e-286	F-1
CD99	1.8374e-289	0.561309	0.368	0.195	6.72505e-285	F-1
TPBG	1.54725e-288	0.991595	0.309	0.158	5.6631e-284	F-1
HAGH	2.62732e-288	0.852294	0.257	0.119	9.61627e-284	F-1
PTGES3	5.63115e-287	0.544003	0.43	0.245	2.06106e-282	F-1
CALCB	3.17e-285	1.56935	0.49	0.392	1.16025e-280	F-1
ANXA2	4.95093e-285	0.693373	0.453	0.281	1.81209e-280	F-1
PDCD6	6.61486e-284	0.560578	0.351	0.186	2.4211e-279	F-1
GINM1	1.74717e-283	0.830619	0.29	0.143	6.39481e-279	F-1
COX20	9.70461e-283	0.798258	0.274	0.131	3.55198e-278	F-1
MAP9	6.39616e-282	0.708514	0.322	0.165	2.34106e-277	F-1
TBCA	1.62012e-277	0.409858	0.556	0.35	5.92979e-273	F-1
UBA1	2.61674e-277	0.888819	0.271	0.131	9.57752e-273	F-1
EFCAB14	2.9836e-277	0.644328	0.381	0.209	1.09203e-272	F-1
TCF25	7.84824e-275	0.671327	0.509	0.321	2.87254e-270	F-1
EDN3	8.26754e-275	1.06165	0.453	0.31	3.026e-270	F-1
NPTX1	1.0009e-270	1.14187	0.265	0.128	3.66341e-266	F-1
CCT6A	1.05131e-269	0.712902	0.281	0.139	3.84791e-265	F-1
THOC7	4.36951e-268	0.696404	0.261	0.124	1.59928e-263	F-1
ORMDL1	6.54759e-268	0.696401	0.326	0.172	2.39648e-263	F-1
DDX18	4.7223e-263	0.888551	0.269	0.132	1.72841e-258	F-1
GSN	1.49522e-262	0.393896	0.338	0.178	5.47265e-258	F-1
ERBB2	1.4005e-261	0.93469	0.272	0.135	5.12597e-257	F-1
ZNF706	2.88375e-258	0.487254	0.383	0.216	1.05548e-253	F-1
SRRM1	2.23426e-257	0.439644	0.46	0.277	8.17761e-253	F-1
TXNDC15	5.83105e-257	0.81635	0.28	0.141	2.13422e-252	F-1
MAGT1	6.23183e-256	0.6809	0.296	0.151	2.28091e-251	F-1
VPS35	3.53396e-254	0.690405	0.279	0.14	1.29347e-249	F-1
CAST	3.42088e-253	0.475283	0.518	0.324	1.25208e-248	F-1
UBE2I	1.01677e-250	0.686594	0.263	0.129	3.72149e-246	F-1
SUMO1	1.75452e-250	0.543364	0.284	0.144	6.42171e-246	F-1
TRAM1	2.90079e-250	0.402684	0.403	0.231	1.06172e-245	F-1
MAF	3.21398e-250	0.562458	0.379	0.212	1.17635e-245	F-1
CCNI	1.72374e-249	0.372142	0.499	0.308	6.30907e-245	F-1
FAM174A	3.18505e-249	0.64026	0.265	0.13	1.16576e-244	F-1
FAM177A1	9.10042e-249	0.582896	0.301	0.156	3.33084e-244	F-1
DPP4	1.35529e-247	0.649533	0.3	0.152	4.96049e-243	F-1
GOLM1	1.47286e-247	0.793413	0.412	0.253	5.39082e-243	F-1
HACD3	4.04742e-247	0.568581	0.335	0.181	1.4814e-242	F-1
RCN2	5.23358e-247	0.560635	0.311	0.164	1.91554e-242	F-1
FAM3C	1.80081e-246	0.474402	0.345	0.187	6.59113e-242	F-1
LINC00836	1.4955e-242	0.432081	0.379	0.204	5.47368e-238	F-1
CD109	6.26723e-242	0.5911	0.305	0.157	2.29387e-237	F-1
ESD	4.71846e-241	0.543686	0.294	0.153	1.727e-236	F-1
IMPAD1	2.62082e-239	0.790962	0.255	0.126	9.59245e-235	F-1
MMP24OS	8.42378e-236	0.562615	0.283	0.145	3.08319e-231	F-1
DSP	1.08517e-235	0.66647	0.344	0.192	3.97182e-231	F-1
SPOCK3	2.6044e-233	0.370919	0.389	0.209	9.53235e-229	F-1
SREK1IP1	5.3156e-233	0.678197	0.294	0.155	1.94556e-228	F-1
ATP6V1D	9.45672e-231	0.594373	0.29	0.152	3.46125e-226	F-1
TERF2IP	1.24479e-230	0.38447	0.443	0.27	4.55606e-226	F-1
TMC3	6.34017e-229	0.407754	0.372	0.201	2.32057e-224	F-1
YBX1	1.37839e-228	0.400914	0.338	0.188	5.04503e-224	F-1
SNX3	5.77368e-227	0.473696	0.313	0.169	2.11323e-222	F-1
CCT4	1.53645e-226	0.589439	0.287	0.151	5.62354e-222	F-1
SMARCE1	1.95895e-225	0.790992	0.282	0.149	7.16995e-221	F-1
EMP2	1.16963e-224	0.480435	0.35	0.196	4.28096e-220	F-1
ADGRG2	1.69859e-224	0.469899	0.354	0.196	6.21702e-220	F-1
PSMA6	6.09868e-223	0.481155	0.323	0.178	2.23218e-218	F-1
ZC3H15	2.14647e-222	0.511842	0.341	0.193	7.8563e-218	F-1
SERPINB6	5.90045e-222	0.472277	0.401	0.239	2.15962e-217	F-1
CD55	3.23351e-221	0.418244	0.382	0.222	1.1835e-216	F-1
STT3A	5.79753e-220	0.577787	0.317	0.173	2.12195e-215	F-1
SRP19	2.50633e-218	0.627654	0.28	0.148	9.17341e-214	F-1
CCND2	4.48689e-218	0.493064	0.281	0.147	1.64225e-213	F-1
TM9SF2	1.71864e-216	0.358486	0.429	0.26	6.29039e-212	F-1
RAB14	2.62956e-215	0.475134	0.334	0.189	9.62446e-211	F-1
CALCA	3.61497e-214	2.36431	0.542	0.719	1.32311e-209	F-1
MXD4	3.66081e-213	0.513509	0.347	0.199	1.33989e-208	F-1
HSPA9	6.14072e-213	0.621314	0.315	0.176	2.24757e-208	F-1
ANAPC16	3.35123e-212	0.367594	0.522	0.341	1.22658e-207	F-1
NAP1L1	1.0328e-209	0.306962	0.57	0.378	3.78014e-205	F-1
MCTS1	4.01038e-209	0.538176	0.304	0.168	1.46784e-204	F-1
CFAP97	7.27557e-209	0.672236	0.268	0.142	2.66293e-204	F-1
CLTC	4.37908e-208	0.3944	0.523	0.343	1.60279e-203	F-1
EPRS	2.1455e-207	0.463121	0.371	0.219	7.85273e-203	F-1
SEC61A1	1.26144e-205	0.634475	0.312	0.176	4.61699e-201	F-1
SAT1	1.0737e-201	0.301481	0.433	0.298	3.92986e-197	F-1
ANP32B	1.94419e-201	0.4188	0.273	0.146	7.11593e-197	F-1
RBM3	2.23046e-200	0.4858	0.314	0.178	8.16371e-196	F-1
EIF3L	8.20203e-200	0.472761	0.288	0.158	3.00203e-195	F-1
OBSL1	8.68938e-200	0.607697	0.25	0.131	3.1804e-195	F-1
PRPF6	2.10333e-199	0.689548	0.271	0.147	7.69838e-195	F-1
LAPTM4B	2.84986e-199	0.544968	0.272	0.146	1.04308e-194	F-1
USP16	5.08115e-199	0.48916	0.353	0.208	1.85975e-194	F-1
HNRNPDL	7.12229e-199	0.386801	0.469	0.302	2.60683e-194	F-1
C11orf58	1.36741e-198	0.271515	0.553	0.366	5.00484e-194	F-1
STMP1	2.76363e-198	0.323878	0.318	0.179	1.01152e-193	F-1
KIF5B	5.8954e-198	0.332406	0.461	0.292	2.15778e-193	F-1
DEK	9.321e-197	0.459076	0.341	0.198	3.41158e-192	F-1
RTF1	1.95481e-194	0.538411	0.321	0.185	7.15479e-190	F-1
CHMP3	2.58551e-194	0.381775	0.327	0.188	9.46321e-190	F-1
SPPL2A	6.17503e-194	0.463186	0.385	0.233	2.26012e-189	F-1
DNAJC10	1.27067e-193	0.458089	0.472	0.312	4.65077e-189	F-1
ENPEP	1.61951e-192	0.533246	0.283	0.151	5.92755e-188	F-1
CNGA1	1.76411e-192	0.636981	0.252	0.131	6.45682e-188	F-1
ARF4	1.43539e-191	0.380807	0.333	0.193	5.25368e-187	F-1
RTN4	3.01425e-190	0.291483	0.658	0.463	1.10325e-185	F-1
SUGT1	7.20287e-190	0.50013	0.317	0.183	2.63632e-185	F-1
COX16	6.89583e-189	0.339258	0.295	0.165	2.52394e-184	F-1
GBP2	5.78821e-185	0.636923	0.255	0.137	2.11854e-180	F-1
TMEM106B	9.38756e-185	0.41111	0.346	0.206	3.43594e-180	F-1
PSMA3	1.10872e-183	0.528396	0.254	0.137	4.05801e-179	F-1
DNAJC12	6.70349e-182	0.423526	0.26	0.141	2.45354e-177	F-1
ERGIC2	1.26243e-181	0.465446	0.334	0.198	4.62061e-177	F-1
H2AFY	6.03497e-180	0.460113	0.363	0.222	2.20886e-175	F-1
LYPD6B	3.43814e-179	0.281231	0.385	0.226	1.2584e-174	F-1
BCAP29	4.21166e-179	0.459588	0.305	0.176	1.54151e-174	F-1
IFNAR1	5.61939e-178	0.559953	0.275	0.155	2.05675e-173	F-1
LSM8	2.30746e-177	0.526941	0.264	0.146	8.44553e-173	F-1
XRCC6	4.52181e-177	0.468477	0.292	0.167	1.65503e-172	F-1
PAIP2	5.83773e-177	0.47994	0.305	0.177	2.13667e-172	F-1
IARS2	3.82288e-175	0.542011	0.251	0.136	1.39921e-170	F-1
MPHOSPH8	9.47473e-175	0.296675	0.48	0.315	3.46785e-170	F-1
NMRK1	2.04795e-174	0.470136	0.285	0.162	7.49571e-170	F-1
UBE2B	5.96113e-174	0.330455	0.365	0.223	2.18183e-169	F-1
NECTIN2	1.16228e-172	0.470901	0.304	0.177	4.25407e-168	F-1
CAPN2	5.0029e-172	0.324414	0.433	0.277	1.83111e-167	F-1
EBLN3P	8.14114e-171	0.440878	0.3	0.175	2.97974e-166	F-1
DDB1	4.69001e-168	0.384763	0.316	0.187	1.71659e-163	F-1
DNAJC15	3.49905e-167	0.287951	0.369	0.228	1.28069e-162	F-1
EIF2AK1	4.26888e-167	0.490281	0.281	0.162	1.56245e-162	F-1
FXR1	1.05975e-166	0.343175	0.456	0.3	3.87878e-162	F-1
SIN3B	1.27794e-165	0.398639	0.369	0.228	4.67739e-161	F-1
PURA	1.79162e-165	0.37245	0.432	0.282	6.55752e-161	F-1
SRSF3	1.9955e-164	0.32446	0.34	0.206	7.30375e-160	F-1
CPD	3.3059e-164	0.341552	0.406	0.255	1.20999e-159	F-1
AP000787.1	3.72425e-164	0.58657	0.25	0.138	1.36311e-159	F-1
C1D	1.09752e-163	0.384386	0.259	0.145	4.01704e-159	F-1
CAMK2B	9.0412e-162	0.647211	0.479	0.354	3.30917e-157	F-1
UBE2V1	1.3089e-161	0.417948	0.302	0.18	4.79071e-157	F-1
CGGBP1	2.07152e-161	0.36524	0.316	0.189	7.58197e-157	F-1
MEAF6	6.80896e-160	0.313522	0.282	0.163	2.49215e-155	F-1
HM13	8.92231e-160	0.401512	0.362	0.226	3.26566e-155	F-1
ECE1	3.85066e-159	0.285415	0.511	0.346	1.40938e-154	F-1
TMEM33	6.23053e-159	0.467849	0.257	0.145	2.28044e-154	F-1
PSMD1	1.43772e-157	0.29903	0.524	0.357	5.26222e-153	F-1
APPL1	7.46868e-157	0.406514	0.335	0.206	2.73361e-152	F-1
RO60	1.67405e-156	0.446295	0.292	0.173	6.12721e-152	F-1
PTS	1.93249e-156	0.341964	0.255	0.144	7.07309e-152	F-1
HNRNPA3	5.58612e-156	0.306836	0.525	0.365	2.04458e-151	F-1
DNAJC3	7.12356e-156	0.254492	0.448	0.294	2.60729e-151	F-1
AC005208.1	1.04946e-155	0.358853	0.28	0.158	3.84113e-151	F-1
GOLGA2	5.1794e-155	0.453163	0.295	0.176	1.89571e-150	F-1
TCEA1	1.76904e-154	0.252747	0.391	0.25	6.47485e-150	F-1
CNOT7	1.58746e-152	0.389852	0.255	0.146	5.81024e-148	F-1
WDR6	6.74027e-152	0.3459	0.333	0.206	2.46701e-147	F-1
METAP2	7.07709e-151	0.465567	0.3	0.181	2.59029e-146	F-1
VPS29	8.54281e-149	0.349532	0.266	0.155	3.12675e-144	F-1
CIR1	1.44755e-148	0.333002	0.37	0.236	5.29818e-144	F-1
CCPG1	1.69533e-148	0.274788	0.457	0.305	6.20509e-144	F-1
PAX9	9.98159e-148	0.30882	0.331	0.201	3.65336e-143	F-1
PCMT1	6.97238e-146	0.318083	0.287	0.17	2.55196e-141	F-1
EIF2A	3.57634e-145	0.485494	0.263	0.155	1.30897e-140	F-1
SLC38A2	5.48786e-145	0.284759	0.379	0.242	2.00861e-140	F-1
YY1	1.43271e-144	0.313553	0.339	0.212	5.24385e-140	F-1
CCDC186	2.55973e-144	0.377118	0.365	0.234	9.36886e-140	F-1
SLC17A5	3.50673e-141	0.309075	0.297	0.178	1.2835e-136	F-1
DHX29	1.3906e-140	0.361958	0.327	0.205	5.08974e-136	F-1
TPM3	4.13168e-140	0.268753	0.258	0.151	1.51224e-135	F-1
PDE4DIP	1.16558e-139	0.346515	0.355	0.227	4.26615e-135	F-1
SH3YL1	1.33553e-138	0.322798	0.41	0.273	4.88816e-134	F-1
SUCLG1	7.44383e-138	0.34667	0.279	0.168	2.72452e-133	F-1
UBE2L3	2.63419e-136	0.275065	0.251	0.147	9.64139e-132	F-1
NBR1	6.26717e-136	0.390503	0.278	0.169	2.29385e-131	F-1
ZNF302	1.99376e-135	0.495672	0.255	0.151	7.29735e-131	F-1
COPS2	2.66723e-135	0.345505	0.281	0.171	9.76231e-131	F-1
DDX1	5.77247e-135	0.355918	0.318	0.201	2.11278e-130	F-1
RAD21	6.83199e-135	0.304032	0.301	0.186	2.50058e-130	F-1
NTPCR	7.64063e-134	0.347079	0.283	0.173	2.79655e-129	F-1
SLC39A8	3.7817e-132	0.408549	0.267	0.159	1.38414e-127	F-1
TPR	3.02016e-131	0.287441	0.44	0.298	1.10541e-126	F-1
EIF3J	7.99604e-131	0.430768	0.258	0.155	2.92663e-126	F-1
AAMDC	8.08875e-131	0.314924	0.256	0.152	2.96056e-126	F-1
RET	5.59288e-130	0.619593	0.281	0.176	2.04705e-125	F-1
MRPS5	7.70795e-130	0.625854	0.261	0.159	2.82119e-125	F-1
TMEM181	3.43567e-128	0.658053	0.46	0.337	1.25749e-123	F-1
CFAP36	2.12547e-127	0.28493	0.299	0.186	7.77943e-123	F-1
DDX46	4.99199e-126	0.312823	0.369	0.245	1.82712e-121	F-1
PHACTR3	6.34873e-126	0.761435	0.264	0.164	2.3237e-121	F-1
SEC22B	5.76417e-125	0.336541	0.287	0.18	2.10974e-120	F-1
MAT2A	2.71529e-124	0.499872	0.262	0.161	9.93824e-120	F-1
ANP32A	4.92472e-124	0.335285	0.256	0.154	1.8025e-119	F-1
HMGXB3	1.37741e-122	0.325653	0.313	0.199	5.04146e-118	F-1
ZBTB4	1.53848e-122	0.304697	0.323	0.207	5.631e-118	F-1
PRPF8	1.41631e-121	0.373574	0.26	0.159	5.18385e-117	F-1
NAAA	4.51817e-117	0.38026	0.407	0.287	1.6537e-112	F-1
UQCRC2	7.34351e-115	0.354801	0.291	0.187	2.6878e-110	F-1
BRD7	2.79042e-114	0.305287	0.261	0.161	1.02132e-109	F-1
SDHC	1.89553e-113	0.302889	0.251	0.154	6.93783e-109	F-1
SMARCA5	3.76778e-112	0.278571	0.342	0.227	1.37904e-107	F-1
IPO7	2.95695e-103	0.271352	0.285	0.184	1.08227e-98	F-1
KPNB1	1.0909e-102	0.268542	0.299	0.197	3.99279e-98	F-1
CHD4	1.93321e-101	0.262615	0.337	0.228	7.07573e-97	F-1
DYNC1H1	3.43462e-97	0.270897	0.37	0.258	1.2571e-92	F-1
TRIM13	6.57297e-96	0.272753	0.255	0.163	2.40577e-91	F-1
TAF1D	1.9991e-88	0.27291	0.312	0.214	7.3169e-84	F-1
PDK4	4.68626e-88	0.288881	0.284	0.192	1.71522e-83	F-1
AC007038.1	2.36216e-85	0.326592	0.253	0.168	8.64573e-81	F-1
MTRNR2L8	1.64513e-81	0.497325	0.401	0.31	6.02133e-77	F-1
PILRB	2.99468e-81	0.598608	0.265	0.183	1.09608e-76	F-1
ZKSCAN1	1.01925e-78	0.32687	0.36	0.261	3.73056e-74	F-1
HCG18	4.50331e-44	0.341811	0.274	0.209	1.64826e-39	F-1
MT-ND3	2.57555e-13	0.808134	0.991	0.979	9.42677e-09	F-1
CNTNAP2	0	2.31676	0.918	0.36	0	F-0
KCNB2	0	2.20627	0.837	0.283	0	F-0
PTPRT	0	2.30189	0.847	0.296	0	F-0
FAM155A	0	2.03386	0.931	0.381	0	F-0
NRXN1	0	2.07186	0.9	0.351	0	F-0
ANO4	0	2.24445	0.842	0.296	0	F-0
PTPRN2	0	2.05268	0.902	0.359	0	F-0
RIMS2	0	2.08143	0.95	0.409	0	F-0
AC068633.1	0	2.28808	0.803	0.266	0	F-0
SYT1	0	2.01794	0.867	0.336	0	F-0
AL355612.1	0	2.1169	0.834	0.307	0	F-0
SLC44A5	0	2.03475	0.816	0.294	0	F-0
FMN2	0	2.05656	0.782	0.266	0	F-0
DSCAM	0	2.07812	0.754	0.245	0	F-0
KCNMB2	0	2.10484	0.757	0.249	0	F-0
MMP16	0	2.07063	0.807	0.3	0	F-0
SOX5	0	1.81108	0.875	0.37	0	F-0
GPC6	0	1.82393	0.796	0.295	0	F-0
SDK1	0	2.01438	0.863	0.365	0	F-0
STXBP5L	0	1.88156	0.793	0.296	0	F-0
TMEM132D	0	2.19738	0.734	0.237	0	F-0
RMST	0	1.4388	0.9	0.404	0	F-0
HCN1	0	2.24043	0.712	0.217	0	F-0
NKAIN2	0	2.21268	0.944	0.456	0	F-0
CAMK1D	0	1.80803	0.836	0.349	0	F-0
TOX	0	1.67596	0.793	0.311	0	F-0
KCND2	0	2.10096	0.759	0.277	0	F-0
NLGN1	0	2.12106	0.719	0.244	0	F-0
FSTL5	0	2.06963	0.729	0.257	0	F-0
NOL4	0	1.9863	0.72	0.25	0	F-0
LINC01876	0	1.90497	0.729	0.261	0	F-0
ST18	0	1.99149	0.717	0.25	0	F-0
SOX6	0	1.78083	0.822	0.361	0	F-0
NCAM1	0	1.70941	0.749	0.295	0	F-0
PDE10A	0	2.04223	0.823	0.369	0	F-0
FYB2	0	2.41175	0.623	0.172	0	F-0
CCSER1	0	2.01544	0.828	0.377	0	F-0
FGF14	0	2.18381	0.699	0.248	0	F-0
CACNA1C	0	1.59044	0.725	0.275	0	F-0
UNC79	0	1.94522	0.698	0.255	0	F-0
LSAMP	0	1.82851	0.72	0.283	0	F-0
GRM8	0	1.68628	0.681	0.245	0	F-0
THSD7A	0	1.83272	0.698	0.265	0	F-0
TAFA1	0	2.10571	0.714	0.282	0	F-0
FMN1	0	1.91076	0.687	0.256	0	F-0
CACNA2D1	0	1.61345	0.708	0.281	0	F-0
SEMA3E	0	1.76336	0.691	0.265	0	F-0
ADARB2	0	2.08422	0.684	0.261	0	F-0
KCNQ3	0	2.07648	0.629	0.207	0	F-0
NPAS3	0	1.63069	0.803	0.383	0	F-0
KCTD16	0	1.78213	0.668	0.25	0	F-0
LUZP2	0	2.12386	0.619	0.204	0	F-0
NEGR1	0	1.7627	0.644	0.234	0	F-0
AC084816.1	0	2.18972	0.594	0.185	0	F-0
SNAP25	0	1.90341	0.636	0.231	0	F-0
TENM3	0	1.68565	0.73	0.332	0	F-0
SYT14	0	1.79909	0.628	0.231	0	F-0
UNC13B	0	1.87694	0.819	0.425	0	F-0
INPP4B	0	1.75055	0.827	0.434	0	F-0
NRCAM	0	1.68194	0.699	0.308	0	F-0
RGS7	0	2.05902	0.577	0.188	0	F-0
MEG3	0	1.25798	0.737	0.355	0	F-0
CLNK	0	2.23203	0.544	0.166	0	F-0
CACNA1D	0	1.72287	0.714	0.337	0	F-0
PAPPA2	0	1.88086	0.596	0.221	0	F-0
RAB3C	0	1.97242	0.56	0.187	0	F-0
CADM1	0	1.3956	0.785	0.413	0	F-0
TMOD1	0	1.89407	0.607	0.235	0	F-0
MIR99AHG	0	1.2119	0.698	0.328	0	F-0
PID1	0	2.12214	0.531	0.162	0	F-0
TENM2	0	1.77747	0.56	0.195	0	F-0
VWDE	0	1.70221	0.671	0.309	0	F-0
NCALD	0	1.45699	0.605	0.244	0	F-0
UNC80	0	1.75837	0.574	0.214	0	F-0
DTNA	0	1.40884	0.619	0.262	0	F-0
NOVA1	0	1.56496	0.657	0.302	0	F-0
CELF4	0	1.7864	0.557	0.203	0	F-0
DRAIC	0	1.60568	0.61	0.259	0	F-0
MYRIP	0	1.69139	0.602	0.254	0	F-0
TRPC5	0	1.94716	0.509	0.164	0	F-0
GHR	0	1.98257	0.535	0.192	0	F-0
MAP1B	0	1.18777	0.649	0.311	0	F-0
NRXN3	0	0.681912	0.639	0.303	0	F-0
ADGRV1	0	1.31348	0.743	0.408	0	F-0
CACNA1B	0	2.01	0.524	0.189	0	F-0
BAALC	0	2.19291	0.494	0.159	0	F-0
TTC6	0	1.69598	0.522	0.189	0	F-0
GPC5	0	1.94847	0.496	0.164	0	F-0
PVT1	0	1.7281	0.52	0.192	0	F-0
XKR4	0	2.04833	0.486	0.158	0	F-0
SMOC2	0	1.63205	0.575	0.248	0	F-0
GPR39	0	1.87419	0.544	0.219	0	F-0
ZBTB7C	0	1.63156	0.671	0.346	0	F-0
SORBS2	0	0.746658	0.76	0.435	0	F-0
AC132153.1	0	1.97945	0.498	0.178	0	F-0
SLC4A10	0	1.72926	0.521	0.201	0	F-0
DPYSL3	0	1.5579	0.531	0.212	0	F-0
PACRG	0	1.87718	0.541	0.224	0	F-0
PCLO	0	1.57376	0.757	0.445	0	F-0
LDLRAD3	0	1.85757	0.488	0.176	0	F-0
GRIA3	0	1.82395	0.49	0.178	0	F-0
RALYL	0	1.97688	0.444	0.135	0	F-0
LINC00511	0	1.8058	0.485	0.178	0	F-0
PCBP3	0	1.98929	0.462	0.156	0	F-0
MEG8	0	1.62223	0.51	0.205	0	F-0
TSPEAR	0	2.22596	0.433	0.129	0	F-0
MAP2	0	1.41166	0.627	0.324	0	F-0
SYN2	0	2.11757	0.447	0.145	0	F-0
DSCAML1	0	1.96647	0.451	0.149	0	F-0
CAPN8	0	1.86147	0.461	0.161	0	F-0
SNAP91	0	1.96279	0.449	0.15	0	F-0
TIAM1	0	1.74473	0.486	0.188	0	F-0
ARHGEF28	0	1.47088	0.51	0.213	0	F-0
STK32A	0	1.83084	0.473	0.177	0	F-0
GABRB3	0	1.74264	0.514	0.219	0	F-0
CADPS	0	1.39326	0.48	0.185	0	F-0
SAMD3	0	2.00625	0.447	0.154	0	F-0
TSHZ2	0	1.98699	0.952	0.659	0	F-0
SCN9A	0	1.42685	0.506	0.216	0	F-0
ZNF831	0	1.79488	0.445	0.155	0	F-0
GAREM1	0	1.51721	0.54	0.251	0	F-0
ABCC8	0	1.52157	0.482	0.193	0	F-0
AGBL4	0	1.52098	0.766	0.479	0	F-0
NEBL	0	1.53779	0.867	0.58	0	F-0
PRKACB	0	1.42844	0.766	0.48	0	F-0
ZBTB16	0	1.24531	0.765	0.48	0	F-0
DYNC1I1	0	1.66168	0.478	0.193	0	F-0
KCNMA1	0	1.34474	0.488	0.206	0	F-0
TTLL7	0	1.62261	0.503	0.225	0	F-0
SLC8A1	0	1.38517	0.466	0.188	0	F-0
SCGN	0	1.35497	0.482	0.205	0	F-0
PIP5K1B	0	1.96319	0.447	0.173	0	F-0
PPFIA2	0	1.80805	0.433	0.159	0	F-0
TPD52	0	1.51632	0.854	0.581	0	F-0
PALM2-AKAP2	0	1.32778	0.524	0.251	0	F-0
GNAO1	0	1.89477	0.426	0.153	0	F-0
LHFPL6	0	1.07294	0.482	0.211	0	F-0
LDLRAD4	0	1.41442	0.802	0.531	0	F-0
AC092691.1	0	1.99412	0.41	0.141	0	F-0
AL022068.1	0	1.09205	0.474	0.207	0	F-0
FKBP5	0	0.950487	0.756	0.49	0	F-0
AC013652.1	0	1.60053	0.654	0.39	0	F-0
ADAMTS18	0	1.98899	0.394	0.132	0	F-0
BCR	0	1.61735	0.553	0.292	0	F-0
DNER	0	1.83372	0.412	0.152	0	F-0
SRRM4	0	1.78615	0.404	0.144	0	F-0
OXR1	0	1.52342	0.666	0.41	0	F-0
AMPH	0	1.91772	0.385	0.129	0	F-0
ST8SIA6-AS1	0	2.20204	0.358	0.102	0	F-0
AP000829.1	0	2.21981	0.365	0.109	0	F-0
EDN3	0	0.756494	0.508	0.252	0	F-0
PLSCR4	0	1.57243	0.51	0.255	0	F-0
BRINP1	0	2.01451	0.377	0.123	0	F-0
SYT7	0	1.40104	0.462	0.208	0	F-0
CNTN5	0	1.62538	0.43	0.177	0	F-0
KIAA1324	0	1.50875	0.435	0.183	0	F-0
SULF1	0	1.30535	0.434	0.185	0	F-0
GNA14	0	1.41534	0.434	0.185	0	F-0
NBEA	0	1.77696	0.945	0.698	0	F-0
CALN1	0	1.80604	0.389	0.143	0	F-0
PDE3B	0	1.57134	0.392	0.146	0	F-0
CCDC88A	0	1.22525	0.496	0.251	0	F-0
UBA6-AS1	0	1.48487	0.587	0.342	0	F-0
PDE4D	0	1.32001	0.802	0.558	0	F-0
SYBU	0	1.63982	0.4	0.157	0	F-0
FRY	0	0.926246	0.487	0.244	0	F-0
JAZF1	0	1.26847	0.679	0.437	0	F-0
GREB1	0	1.89876	0.388	0.146	0	F-0
RPH3AL	0	1.61015	0.446	0.204	0	F-0
CA10	0	2.27635	0.341	0.099	0	F-0
IGSF21	0	1.96788	0.369	0.127	0	F-0
TOX3	0	2.1816	0.348	0.106	0	F-0
SETBP1	0	1.21149	0.69	0.449	0	F-0
TNR	0	2.06865	0.358	0.118	0	F-0
DNAJC6	0	1.67532	0.444	0.205	0	F-0
SFTA3	0	1.23125	0.418	0.179	0	F-0
CNKSR2	0	1.77796	0.382	0.144	0	F-0
KCNH8	0	1.31992	0.417	0.179	0	F-0
RHOBTB3	0	1.40721	0.802	0.565	0	F-0
SYT17	0	1.70217	0.383	0.147	0	F-0
MEIS2	0	1.19047	0.648	0.414	0	F-0
XPR1	0	1.37131	0.611	0.377	0	F-0
EXOC6	0	1.29959	0.594	0.36	0	F-0
MAML3	0	1.31553	0.837	0.605	0	F-0
ITGA9	0	1.41019	0.402	0.171	0	F-0
CRTC3	0	1.43557	0.582	0.351	0	F-0
NEDD4L	0	1.14554	0.473	0.242	0	F-0
PRUNE2	0	1.3048	0.715	0.485	0	F-0
SEMA5A	0	1.22619	0.407	0.179	0	F-0
ZSWIM5	0	1.43557	0.527	0.303	0	F-0
MSRA	0	1.5166	0.582	0.358	0	F-0
GRIA2	0	1.86319	0.337	0.114	0	F-0
ROR2	0	1.54119	0.58	0.357	0	F-0
SNCAIP	0	1.87542	0.338	0.117	0	F-0
SOX2-OT	0	1.35286	0.443	0.224	0	F-0
CEP126	0	1.34524	0.479	0.26	0	F-0
CSGALNACT1	0	1.29609	0.533	0.315	0	F-0
RGS17	0	1.80106	0.358	0.14	0	F-0
CCDC14	0	1.3958	0.572	0.355	0	F-0
SMOC1	0	1.80484	0.353	0.136	0	F-0
CAMK2B	0	0.740106	0.521	0.305	0	F-0
CLVS1	0	1.97335	0.323	0.107	0	F-0
SNTG2	0	1.24827	0.497	0.282	0	F-0
MARCH3	0	1.4719	0.42	0.205	0	F-0
TSPYL2	0	1.12739	0.48	0.265	0	F-0
PAK3	0	1.02304	0.563	0.348	0	F-0
MACC1	0	1.52015	0.533	0.319	0	F-0
NFASC	0	1.57492	0.348	0.134	0	F-0
RUFY3	0	1.05878	0.602	0.388	0	F-0
MYEF2	0	1.27074	0.563	0.35	0	F-0
PDZRN3	0	1.87749	0.329	0.117	0	F-0
ADAMTS6	0	1.49882	0.372	0.16	0	F-0
ERRFI1	0	1.34199	0.475	0.264	0	F-0
CDK8	0	1.34093	0.652	0.442	0	F-0
SPATA6L	0	1.56091	0.437	0.227	0	F-0
CACNG2	0	2.0388	0.31	0.1	0	F-0
CACNB2	0	1.11522	0.606	0.396	0	F-0
GDAP1	0	1.48145	0.462	0.253	0	F-0
SIPA1L3	0	1.23889	0.599	0.391	0	F-0
JAKMIP2	0	1.63532	0.338	0.131	0	F-0
SERGEF	0	1.4191	0.531	0.324	0	F-0
UNC13A	0	1.82177	0.323	0.116	0	F-0
UNC5C	0	0.930827	0.368	0.161	0	F-0
TMEM164	0	1.48587	0.433	0.226	0	F-0
SNED1	0	1.32091	0.478	0.272	0	F-0
SOBP	0	1.35304	0.549	0.345	0	F-0
EML6	0	1.37354	0.468	0.264	0	F-0
SLC2A12	0	1.62239	0.369	0.165	0	F-0
HIVEP3	0	1.15851	0.6	0.396	0	F-0
NCOA7	0	1.09406	0.498	0.295	0	F-0
MTSS1	0	1.22012	0.394	0.191	0	F-0
ARFGEF3	0	1.23897	0.6	0.398	0	F-0
WNK2	0	1.1738	0.393	0.192	0	F-0
TMEM63C	0	1.77487	0.327	0.126	0	F-0
PGBD5	0	1.88894	0.318	0.118	0	F-0
CNKSR3	0	0.987573	0.454	0.254	0	F-0
INSC	0	1.89664	0.307	0.107	0	F-0
SH3RF3	0	1.32186	0.35	0.15	0	F-0
CACNA2D3	0	1.56921	0.368	0.168	0	F-0
AC106795.3	0	1.846	0.31	0.111	0	F-0
PLXNA4	0	1.65279	0.318	0.12	0	F-0
NMNAT2	0	1.67818	0.319	0.122	0	F-0
ST3GAL6	0	1.2781	0.372	0.175	0	F-0
DNAH5	0	1.6039	0.335	0.139	0	F-0
DAAM1	0	1.38134	0.653	0.457	0	F-0
HPGD	0	1.28367	0.349	0.153	0	F-0
PRKD1	0	1.25163	0.773	0.578	0	F-0
CDK14	0	0.863998	0.636	0.441	0	F-0
FAM153CP	0	1.29394	0.354	0.159	0	F-0
AL138720.1	0	2.02126	0.288	0.093	0	F-0
PLXNA2	0	1.10476	0.367	0.173	0	F-0
MLPH	0	1.36918	0.374	0.18	0	F-0
ST3GAL4	0	1.8055	0.297	0.103	0	F-0
AL513166.1	0	1.67752	0.327	0.134	0	F-0
SCIN	0	1.74291	0.306	0.114	0	F-0
GRAMD1B	0	1.2638	0.344	0.153	0	F-0
GNG2	0	1.18591	0.353	0.162	0	F-0
PEX5L	0	1.87065	0.304	0.114	0	F-0
MAPK10	0	1.3702	0.887	0.699	0	F-0
AC009899.1	0	2.08801	0.276	0.088	0	F-0
AC026765.3	0	1.95581	0.285	0.097	0	F-0
PHF21B	0	1.71243	0.353	0.166	0	F-0
RAPH1	0	1.07491	0.468	0.282	0	F-0
RFX3	0	1.10716	0.683	0.497	0	F-0
MTCL1	0	1.6151	0.404	0.218	0	F-0
GIPR	0	1.42581	0.335	0.149	0	F-0
AL139383.1	0	1.57491	0.362	0.176	0	F-0
USH1C	0	1.72537	0.287	0.102	0	F-0
XYLT1	0	1.33333	0.358	0.173	0	F-0
VAT1L	0	1.77532	0.294	0.11	0	F-0
ELAVL4	0	1.98584	0.275	0.092	0	F-0
AC116362.1	0	2.03864	0.276	0.093	0	F-0
PTBP2	0	1.09673	0.6	0.417	0	F-0
ADCY2	0	2.09253	0.285	0.102	0	F-0
SCN8A	0	1.64946	0.312	0.129	0	F-0
AL356737.2	0	2.16791	0.267	0.084	0	F-0
MAD1L1	0	1.45928	0.418	0.236	0	F-0
GAB2	0	1.23099	0.5	0.318	0	F-0
SEZ6L	0	1.89363	0.284	0.102	0	F-0
PCNX2	0	1.09135	0.582	0.4	0	F-0
PPP3CA	0	1.05426	0.68	0.499	0	F-0
AL512662.2	0	1.93566	0.279	0.098	0	F-0
ABHD2	0	1.21472	0.436	0.255	0	F-0
TRIM2	0	1.13124	0.46	0.281	0	F-0
PITPNC1	0	0.975755	0.698	0.519	0	F-0
MIR181A1HG	0	1.4111	0.304	0.126	0	F-0
GNAI1	0	1.4088	0.378	0.201	0	F-0
NLRP1	0	1.69976	0.277	0.101	0	F-0
EFR3B	0	1.55213	0.314	0.138	0	F-0
TBC1D8	0	1.29103	0.505	0.33	0	F-0
KCNE4	0	1.62327	0.3	0.125	0	F-0
KIAA1257	0	1.87839	0.29	0.115	0	F-0
KCND3	0	2.05068	0.264	0.09	0	F-0
NAAA	0	1.09499	0.425	0.251	0	F-0
ZEB1	0	0.50115	0.416	0.242	0	F-0
PDS5B	0	1.06729	0.593	0.419	0	F-0
CLASP2	0	1.092	0.706	0.532	0	F-0
MPP6	0	1.46775	0.308	0.135	0	F-0
ARHGEF7	0	0.986109	0.583	0.41	0	F-0
ZNF618	0	1.19963	0.407	0.234	0	F-0
TMEM178B	0	0.949071	0.716	0.543	0	F-0
KLHL29	0	1.73204	0.273	0.101	0	F-0
ARHGEF38	0	1.67873	0.283	0.111	0	F-0
TMEM131L	0	0.914311	0.361	0.189	0	F-0
BMP5	0	1.68477	0.285	0.113	0	F-0
SPIRE1	0	1.19488	0.575	0.403	0	F-0
AC025159.1	0	1.37674	0.401	0.23	0	F-0
EPHA4	0	1.25463	0.292	0.121	0	F-0
LNX1	0	1.37289	0.409	0.238	0	F-0
GFRA4	0	0.380442	0.407	0.236	0	F-0
CDC42BPA	0	1.047	0.673	0.503	0	F-0
SGIP1	0	1.13405	0.319	0.15	0	F-0
CHD7	0	1.09443	0.563	0.394	0	F-0
EBF2	0	1.6846	0.257	0.089	0	F-0
PGAP1	0	1.17595	0.41	0.242	0	F-0
SPOCK1	0	1.38698	0.349	0.181	0	F-0
DLG2	0	1.1453	0.861	0.694	0	F-0
CLMN	0	1.24617	0.339	0.172	0	F-0
RAPGEF4	0	1.27635	0.294	0.127	0	F-0
OSBPL10	0	1.08378	0.368	0.201	0	F-0
PLCL2	0	1.09078	0.349	0.183	0	F-0
NECTIN3	0	1.10808	0.423	0.257	0	F-0
FBXW7	0	0.990662	0.647	0.482	0	F-0
LINC02389	0	2.12223	0.257	0.092	0	F-0
PIK3R3	0	1.30108	0.355	0.191	0	F-0
SRGAP3	0	1.22383	0.419	0.255	0	F-0
MCCC1	0	1.36739	0.437	0.273	0	F-0
CPE	0	0.388824	0.663	0.5	0	F-0
WASF1	0	1.73311	0.275	0.112	0	F-0
REV3L	0	1.01352	0.646	0.483	0	F-0
CNTN1	0	1.40448	0.294	0.131	0	F-0
ADGRL3	0	0.816631	0.834	0.671	0	F-0
MEIS1	0	1.00188	0.516	0.354	0	F-0
CUL4B	0	1.1721	0.42	0.259	0	F-0
MRAP2	0	1.89808	0.25	0.09	0	F-0
FAM20A	0	1.3578	0.305	0.145	0	F-0
RAB11FIP3	0	1.33797	0.42	0.261	0	F-0
PELI2	0	0.950446	0.359	0.201	0	F-0
PHACTR3	0	1.10258	0.288	0.13	0	F-0
COG5	0	1.04339	0.692	0.534	0	F-0
AC078881.1	0	1.41494	0.361	0.205	0	F-0
ZMYND8	0	1.0281	0.624	0.468	0	F-0
CPEB3	0	1.03463	0.516	0.361	0	F-0
MTUS1	0	1.08971	0.583	0.428	0	F-0
MAGI1	0	0.847506	0.834	0.679	0	F-0
DNM3	0	1.36877	0.328	0.174	0	F-0
CERS6	0	1.0483	0.544	0.39	0	F-0
ARL15	0	0.756898	0.638	0.484	0	F-0
EPB41L3	0	1.33663	0.308	0.156	0	F-0
ICA1	0	1.14121	0.519	0.368	0	F-0
RORA	0	1.33937	0.927	0.776	0	F-0
ADAM12	0	1.79475	0.25	0.099	0	F-0
KSR2	0	1.24853	0.355	0.204	0	F-0
GALNT18	0	0.580016	0.477	0.326	0	F-0
ZNF532	0	1.04909	0.346	0.195	0	F-0
CBFA2T2	0	1.04468	0.598	0.447	0	F-0
KIF5C	0	1.47675	0.27	0.12	0	F-0
RASGRF2	0	1.19671	0.271	0.121	0	F-0
TPK1	0	1.33183	0.337	0.187	0	F-0
PRICKLE2	0	1.00325	0.566	0.416	0	F-0
NCKAP5	0	0.905851	0.528	0.379	0	F-0
GCH1	0	1.30855	0.311	0.163	0	F-0
ZRANB2-AS2	0	1.33453	0.333	0.186	0	F-0
AGPAT4	0	1.3996	0.261	0.114	0	F-0
GLCCI1	0	0.990331	0.644	0.497	0	F-0
CACNA2D2	0	1.21574	0.287	0.14	0	F-0
GMDS-DT	0	0.998836	0.759	0.613	0	F-0
LCLAT1	0	1.10455	0.411	0.265	0	F-0
ADAM22	0	1.41265	0.331	0.186	0	F-0
MCF2L	0	1.0973	0.357	0.213	0	F-0
FGF12	0	1.25991	0.467	0.325	0	F-0
MAP7	0	1.01304	0.613	0.471	0	F-0
HOMER2	0	1.18497	0.339	0.197	0	F-0
HULC	0	1.19608	0.397	0.256	0	F-0
TEAD1	0	0.914699	0.671	0.53	0	F-0
MCTP1	0	1.24994	0.266	0.126	0	F-0
ABAT	0	1.01848	0.328	0.188	0	F-0
ABLIM2	0	1.26669	0.372	0.232	0	F-0
CARMIL1	0	0.865523	0.479	0.339	0	F-0
AC005062.1	0	1.49946	0.323	0.184	0	F-0
RAB40C	0	1.52338	0.31	0.171	0	F-0
CHST9	0	1.16416	0.266	0.128	0	F-0
ZNF518A	0	0.970992	0.575	0.437	0	F-0
AUXG01000058.1	0	1.3476	0.316	0.179	0	F-0
ANK1	0	1.58352	0.301	0.164	0	F-0
DENND5B	0	0.992255	0.427	0.291	0	F-0
PHF14	0	0.925362	0.549	0.414	0	F-0
LRBA	0	1.06843	0.88	0.745	0	F-0
PRKAR2B	0	1.24948	0.275	0.14	0	F-0
RPTOR	0	1.14502	0.434	0.299	0	F-0
SLC36A4	0	1.23721	0.348	0.213	0	F-0
CHD6	0	0.914371	0.582	0.447	0	F-0
PHLDB2	0	1.01236	0.273	0.139	0	F-0
TACC2	0	0.911734	0.526	0.392	0	F-0
TMEM135	0	0.96121	0.508	0.374	0	F-0
PCSK2	0	1.21958	0.253	0.119	0	F-0
MATN2	0	1.2877	0.275	0.142	0	F-0
SLC41A2	0	1.23094	0.382	0.249	0	F-0
HDAC4	0	1.04831	0.47	0.337	0	F-0
TFCP2L1	0	0.991503	0.26	0.128	0	F-0
CDON	0	1.12321	0.254	0.124	0	F-0
RET	0	1.0608	0.282	0.152	0	F-0
CTTNBP2	0	1.13555	0.252	0.123	0	F-0
GNAQ	0	0.852186	0.669	0.54	0	F-0
LINC01091	0	1.32903	0.271	0.143	0	F-0
CLASP1	0	0.836202	0.63	0.502	0	F-0
TTC8	0	1.18152	0.356	0.228	0	F-0
AKT3	0	0.796189	0.729	0.602	0	F-0
CDC25B	0	1.11954	0.3	0.173	0	F-0
AK9	0	1.1419	0.378	0.252	0	F-0
MTMR3	0	1.0131	0.483	0.357	0	F-0
ABCA3	0	1.28457	0.281	0.156	0	F-0
GALNT13	0	1.36283	0.357	0.232	0	F-0
TBC1D30	0	1.45739	0.283	0.158	0	F-0
ACAP2	0	0.881992	0.576	0.451	0	F-0
RALGAPA2	0	0.708136	0.545	0.421	0	F-0
PPP1R9A	0	0.83309	0.718	0.594	0	F-0
GPHN	0	0.819896	0.73	0.606	0	F-0
TTC3	0	0.784221	0.774	0.65	0	F-0
FAM49B	0	0.838357	0.532	0.409	0	F-0
TRMT11	0	0.995752	0.486	0.363	0	F-0
BCAS3	0	0.774912	0.635	0.512	0	F-0
GSK3B	0	0.839212	0.605	0.483	0	F-0
SAMD12	0	0.878779	0.648	0.526	0	F-0
SPATA6	0	0.948186	0.476	0.355	0	F-0
LEPR	0	1.01238	0.459	0.338	0	F-0
JARID2	0	0.846128	0.491	0.371	0	F-0
ARHGAP5	0	0.864065	0.612	0.492	0	F-0
BBS9	0	0.808288	0.643	0.524	0	F-0
XKR6	0	0.836205	0.706	0.587	0	F-0
STAU2	0	0.898846	0.565	0.446	0	F-0
MKLN1	0	0.855584	0.683	0.565	0	F-0
MYO1D	0	0.832282	0.597	0.479	0	F-0
ASAP1	0	0.744828	0.549	0.433	0	F-0
MBD5	0	0.838284	0.793	0.677	0	F-0
LINC00271	0	1.04879	0.426	0.31	0	F-0
CADPS2	0	0.540879	0.696	0.58	0	F-0
TNRC6A	0	0.871768	0.773	0.659	0	F-0
AHI1	0	0.882123	0.761	0.649	0	F-0
ANK2	0	0.725725	0.602	0.493	0	F-0
ADK	0	0.786586	0.726	0.617	0	F-0
ZMYM2	0	0.808032	0.661	0.553	0	F-0
JAK1	0	0.86926	0.663	0.556	0	F-0
SSH2	0	0.631474	0.625	0.518	0	F-0
BTBD9	0	0.722094	0.68	0.574	0	F-0
UBE2E2	0	0.761566	0.651	0.545	0	F-0
VPS13A	0	0.88019	0.57	0.464	0	F-0
TBC1D5	0	0.698752	0.741	0.636	0	F-0
RAPGEF2	0	0.711654	0.612	0.508	0	F-0
STK33	0	0.780396	0.61	0.507	0	F-0
WWOX	0	0.749173	0.817	0.715	0	F-0
TMCC1	0	0.77656	0.6	0.499	0	F-0
PRKCE	0	0.678425	0.724	0.624	0	F-0
BCL2	0	0.739826	0.784	0.685	0	F-0
EIF4G3	0	0.692725	0.734	0.638	0	F-0
SND1	0	0.777743	0.577	0.481	0	F-0
DLEU2	0	0.73753	0.64	0.544	0	F-0
SETD5	0	0.751691	0.57	0.475	0	F-0
FAF1	0	0.670616	0.69	0.596	0	F-0
MBNL2	0	0.751174	0.626	0.532	0	F-0
SCAPER	0	0.693973	0.624	0.531	0	F-0
TSC22D1	0	0.641877	0.733	0.642	0	F-0
ZFAND3	0	0.695073	0.785	0.695	0	F-0
VPS13B	0	0.700582	0.678	0.588	0	F-0
ZCCHC7	0	0.581831	0.672	0.587	0	F-0
DLG1	0	0.681052	0.622	0.537	0	F-0
LPP	0	0.519441	0.676	0.592	0	F-0
FBXL17	0	0.661043	0.75	0.666	0	F-0
NCOA2	0	0.638915	0.624	0.54	0	F-0
TRAPPC9	0	0.552002	0.706	0.622	0	F-0
ZBTB20	0	1.26643	0.974	0.892	0	F-0
RABGAP1L	0	0.500872	0.744	0.669	0	F-0
ERC1	0	0.59295	0.713	0.638	0	F-0
CHD9	0	0.658428	0.671	0.599	0	F-0
SSBP2	0	0.489086	0.755	0.684	0	F-0
EXOC4	0	0.533827	0.713	0.645	0	F-0
BAZ2B	0	0.599514	0.744	0.677	0	F-0
NF1	0	0.59392	0.652	0.586	0	F-0
RERE	0	0.483043	0.752	0.686	0	F-0
FTX	0	0.746768	0.922	0.861	0	F-0
PAM	0	0.436729	0.799	0.739	0	F-0
NFIA	0	0.428668	0.819	0.77	0	F-0
XIST	0	0.356766	0.83	0.812	0	F-0
MT-CO3	0	0.334358	0.998	0.994	0	F-0
MT-ND4	0	0.274545	0.984	0.98	0	F-0
MT-CO2	0	0.4136	0.999	0.996	0	F-0
MT-CO1	0	0.43931	0.999	0.998	0	F-0
DMXL2	5.53922e-308	0.995917	0.406	0.286	2.02741e-303	F-0
SGCE	9.32867e-308	1.05001	0.403	0.286	3.41439e-303	F-0
PBX3	2.07484e-306	0.358675	0.824	0.749	7.59412e-302	F-0
MAP6	1.22955e-305	1.34113	0.29	0.172	4.50029e-301	F-0
TNS1	3.27239e-305	0.825625	0.313	0.181	1.19773e-300	F-0
FAM169A	1.04584e-304	1.30919	0.292	0.175	3.8279e-300	F-0
NSUN6	4.12231e-304	1.04111	0.428	0.305	1.50881e-299	F-0
AL109930.1	5.0597e-304	1.39582	0.268	0.154	1.8519e-299	F-0
RGS12	1.10752e-303	1.04075	0.334	0.208	4.05363e-299	F-0
NCOA1	1.14629e-303	0.611797	0.638	0.567	4.19553e-299	F-0
MED27	1.98894e-299	1.0396	0.418	0.305	7.27973e-295	F-0
SPRY4-AS1	1.78443e-298	1.08803	0.34	0.218	6.53119e-294	F-0
SPTB	6.33737e-298	1.31573	0.284	0.169	2.31954e-293	F-0
PHIP	1.11902e-297	0.658695	0.617	0.541	4.09573e-293	F-0
TASP1	7.00724e-297	0.889296	0.482	0.377	2.56472e-292	F-0
CA3	1.46422e-296	1.12486	0.364	0.246	5.35919e-292	F-0
PRKN	2.65275e-296	0.715002	0.585	0.496	9.70933e-292	F-0
ARMC2	2.22648e-290	1.22906	0.319	0.204	8.14913e-286	F-0
DNAH14	1.08946e-289	0.743731	0.558	0.468	3.98752e-285	F-0
GSE1	1.38871e-289	0.672604	0.618	0.534	5.08282e-285	F-0
MAN1C1	3.27948e-289	1.40125	0.261	0.15	1.20032e-284	F-0
PNPLA7	1.6346e-286	1.17774	0.253	0.14	5.98281e-282	F-0
FANCL	6.18272e-286	0.897488	0.466	0.361	2.26294e-281	F-0
TMEM241	2.73123e-285	1.38456	0.27	0.16	9.99656e-281	F-0
C20orf194	5.81324e-284	0.851533	0.459	0.349	2.12771e-279	F-0
KANSL1	1.05216e-283	0.505217	0.698	0.646	3.85102e-279	F-0
RPS6KC1	7.87831e-282	0.909292	0.464	0.361	2.88354e-277	F-0
ZFHX3	5.31735e-281	0.602107	0.619	0.544	1.9462e-276	F-0
PIAS1	5.43651e-281	0.613222	0.625	0.559	1.98982e-276	F-0
ZFYVE28	6.86319e-281	1.24537	0.3	0.188	2.512e-276	F-0
PDSS2	1.04366e-280	0.858375	0.489	0.39	3.81991e-276	F-0
ZNF19	3.85388e-279	1.33079	0.262	0.153	1.41056e-274	F-0
NEXMIF	1.9285e-278	1.24866	0.309	0.197	7.05852e-274	F-0
ACAP3	2.93086e-277	1.13373	0.255	0.143	1.07272e-272	F-0
SESN3	4.52136e-276	0.616319	0.631	0.554	1.65486e-271	F-0
ZMAT4	1.42829e-275	0.472762	0.266	0.142	5.2277e-271	F-0
LIFR	2.2916e-275	0.781873	0.34	0.217	8.38749e-271	F-0
DDX17	1.10396e-273	0.411164	0.769	0.743	4.04062e-269	F-0
ZNF91	5.81255e-272	0.850287	0.498	0.402	2.12745e-267	F-0
USP20	1.63943e-271	1.23938	0.278	0.167	6.00049e-267	F-0
ATF7	5.6087e-267	0.990555	0.381	0.27	2.05284e-262	F-0
SBF2	1.2796e-265	0.485982	0.693	0.631	4.68347e-261	F-0
UBE3D	1.66908e-265	1.07319	0.349	0.238	6.10899e-261	F-0
PRH1	6.31401e-265	1.04218	0.375	0.266	2.31099e-260	F-0
AP3B1	1.93463e-264	0.753442	0.527	0.44	7.08095e-260	F-0
AKAP13	1.27393e-262	0.384526	0.675	0.585	4.66272e-258	F-0
LINC01278	5.12014e-262	0.73575	0.537	0.45	1.87402e-257	F-0
TNRC6B	9.76646e-262	0.479263	0.685	0.626	3.57462e-257	F-0
AL049828.1	4.60989e-261	0.976706	0.422	0.315	1.68727e-256	F-0
ATP1A1	8.92649e-261	0.599275	0.667	0.601	3.26719e-256	F-0
ABR	3.54948e-260	0.954142	0.413	0.305	1.29914e-255	F-0
SNHG14	3.78891e-260	0.319057	0.857	0.832	1.38678e-255	F-0
PTK2	7.5841e-258	0.457084	0.692	0.636	2.77586e-253	F-0
DYM	8.24866e-257	0.66957	0.556	0.474	3.01909e-252	F-0
GRB10	1.0844e-256	0.272101	0.268	0.149	3.96899e-252	F-0
SIPA1L2	4.3465e-256	0.943234	0.386	0.277	1.59086e-251	F-0
NEURL1	7.50818e-256	1.17095	0.26	0.152	2.74807e-251	F-0
MLXIP	1.53824e-255	0.984517	0.366	0.253	5.63009e-251	F-0
CCDC57	6.51882e-255	0.957207	0.424	0.322	2.38595e-250	F-0
RASSF8	3.15031e-254	1.28651	0.264	0.16	1.15304e-249	F-0
ACVR1	7.71337e-251	1.00742	0.315	0.205	2.82317e-246	F-0
C11orf49	4.94011e-249	0.788217	0.49	0.397	1.80813e-244	F-0
STARD13	5.39843e-243	0.636684	0.505	0.396	1.97588e-238	F-0
CRADD	1.10945e-241	0.790152	0.494	0.403	4.0607e-237	F-0
MIPOL1	1.2814e-241	0.789792	0.494	0.405	4.69005e-237	F-0
GABPB1-AS1	1.11505e-240	0.879432	0.363	0.25	4.0812e-236	F-0
TCF4	1.78786e-240	0.456135	0.65	0.585	6.54373e-236	F-0
PI4KA	3.41201e-239	0.922894	0.417	0.318	1.24883e-234	F-0
FOXP1	1.23565e-233	0.326289	0.744	0.698	4.52259e-229	F-0
TNIK	1.4764e-232	0.757264	0.41	0.303	5.40377e-228	F-0
RNLS	2.21021e-232	1.06874	0.321	0.219	8.08958e-228	F-0
SPTLC2	3.89962e-232	1.01891	0.324	0.218	1.4273e-227	F-0
PUM2	3.90187e-232	0.601451	0.586	0.518	1.42812e-227	F-0
VAV2	5.19713e-232	1.24746	0.263	0.163	1.9022e-227	F-0
BICRAL	1.2819e-231	0.819798	0.437	0.338	4.69187e-227	F-0
PDE7B	1.67233e-231	0.778455	0.384	0.277	6.12091e-227	F-0
DENND4A	5.48459e-229	0.677587	0.519	0.433	2.00742e-224	F-0
CRTC1	1.07844e-228	1.07523	0.338	0.236	3.94721e-224	F-0
FTO	2.75734e-228	0.567855	0.598	0.532	1.00921e-223	F-0
CMIP	2.7825e-226	0.793307	0.424	0.316	1.01842e-221	F-0
NAV1	4.86469e-225	0.896817	0.388	0.286	1.78052e-220	F-0
RBM26	2.16034e-224	0.629065	0.564	0.497	7.90706e-220	F-0
PTK2B	2.78047e-224	1.0035	0.26	0.159	1.01768e-219	F-0
TTC17	1.02385e-222	0.594096	0.593	0.535	3.74741e-218	F-0
KIFC2	1.15975e-222	0.9778	0.26	0.157	4.2448e-218	F-0
RBPJ	2.00891e-222	0.766441	0.467	0.379	7.3528e-218	F-0
NBAS	2.02382e-222	0.694057	0.526	0.452	7.4074e-218	F-0
SRGAP1	5.25262e-221	0.703414	0.456	0.356	1.92251e-216	F-0
RNGTT	1.11894e-216	0.77515	0.46	0.372	4.09543e-212	F-0
PCBP1-AS1	3.07046e-216	1.00019	0.324	0.224	1.12382e-211	F-0
MON2	9.4971e-216	0.566141	0.592	0.53	3.47603e-211	F-0
GNA12	1.0019e-215	1.07287	0.295	0.196	3.66704e-211	F-0
IQSEC1	1.5523e-214	1.07524	0.33	0.235	5.68158e-210	F-0
GALNT2	2.48313e-214	0.862636	0.376	0.277	9.08849e-210	F-0
TMEM181	4.83541e-214	0.645557	0.432	0.323	1.76981e-209	F-0
MSI2	3.43241e-213	0.367044	0.768	0.733	1.2563e-208	F-0
PDK4	7.76202e-213	0.948315	0.28	0.173	2.84098e-208	F-0
SHTN1	1.46426e-212	0.617073	0.568	0.503	5.35934e-208	F-0
LCOR	7.34793e-211	0.672813	0.517	0.437	2.68942e-206	F-0
ARHGAP32	1.08217e-210	0.495279	0.625	0.553	3.96086e-206	F-0
SMYD3	2.51416e-210	0.461577	0.642	0.577	9.20207e-206	F-0
CEP112	5.86693e-209	0.80035	0.433	0.341	2.14736e-204	F-0
FAM172A	2.02974e-206	0.544406	0.597	0.537	7.42906e-202	F-0
ROCK1	1.57574e-205	0.638619	0.54	0.469	5.76737e-201	F-0
BAIAP3	3.12151e-204	0.991493	0.281	0.182	1.1425e-199	F-0
RAP1GAP2	4.93794e-203	0.954484	0.367	0.273	1.80734e-198	F-0
ASB3	5.82641e-203	0.823247	0.428	0.342	2.13253e-198	F-0
MTA3	6.86327e-203	0.919303	0.38	0.288	2.51203e-198	F-0
ACVR2A	8.59329e-203	0.937448	0.365	0.272	3.14523e-198	F-0
SUPT3H	4.65001e-202	0.670499	0.499	0.417	1.70195e-197	F-0
KHDRBS3	2.87582e-201	1.14335	0.268	0.175	1.05258e-196	F-0
MYO9A	4.70877e-197	0.561066	0.585	0.526	1.72346e-192	F-0
MAPRE2	2.72728e-196	0.75122	0.294	0.194	9.98212e-192	F-0
PKD1	3.84045e-196	1.04284	0.262	0.168	1.40564e-191	F-0
MYCBP2	2.64273e-194	0.546809	0.572	0.507	9.67265e-190	F-0
MED13L	5.14692e-194	0.353561	0.73	0.693	1.88383e-189	F-0
FOXO3	6.54874e-193	0.580917	0.492	0.402	2.3969e-188	F-0
CEP83	1.38534e-192	1.02067	0.313	0.222	5.07047e-188	F-0
CDK5RAP2	4.03206e-192	0.909317	0.358	0.266	1.47577e-187	F-0
PTPN9	2.95464e-191	0.930754	0.323	0.23	1.08143e-186	F-0
SRBD1	1.09847e-190	0.835216	0.415	0.33	4.02049e-186	F-0
ANKRD12	4.57684e-189	0.494291	0.592	0.529	1.67517e-184	F-0
ANKRD44	1.66939e-188	0.296351	0.408	0.299	6.11014e-184	F-0
ANKRD17	8.70015e-188	0.47684	0.634	0.587	3.18434e-183	F-0
TSGA10	1.47885e-186	0.926925	0.342	0.251	5.41274e-182	F-0
RB1CC1	3.62839e-185	0.683442	0.494	0.421	1.32803e-180	F-0
CBLB	2.42134e-183	0.34679	0.516	0.422	8.86236e-179	F-0
EPC2	5.16265e-183	0.707016	0.456	0.375	1.88958e-178	F-0
TCF20	5.42361e-183	0.930346	0.323	0.232	1.9851e-178	F-0
NSMCE2	1.06404e-181	0.592322	0.536	0.468	3.89451e-177	F-0
CGNL1	5.3044e-181	0.695438	0.489	0.414	1.94146e-176	F-0
AC118549.1	1.304e-180	0.681309	0.479	0.404	4.77277e-176	F-0
SNX25	3.67047e-180	0.824402	0.383	0.296	1.34343e-175	F-0
STK24	1.79546e-179	0.865803	0.373	0.286	6.57156e-175	F-0
ZNF148	8.0458e-179	0.514642	0.578	0.521	2.94484e-174	F-0
WDR7	2.85079e-178	0.696392	0.464	0.388	1.04342e-173	F-0
DPH6	1.50929e-176	0.647818	0.504	0.435	5.52414e-172	F-0
TVP23C	8.58274e-175	0.812245	0.412	0.335	3.14137e-170	F-0
CCDC30	1.94458e-174	0.859663	0.378	0.294	7.11737e-170	F-0
INPP4A	1.94906e-174	0.890403	0.349	0.263	7.13376e-170	F-0
GGT7	1.3564e-172	1.10313	0.272	0.187	4.96458e-168	F-0
EXT1	5.46947e-169	0.416374	0.504	0.415	2.00188e-164	F-0
FIG4	2.23935e-168	1.03928	0.262	0.178	8.19626e-164	F-0
MAPK8	6.50866e-167	0.567996	0.54	0.477	2.38223e-162	F-0
CCDC6	2.0707e-166	0.809311	0.402	0.326	7.57897e-162	F-0
REV1	1.02518e-165	0.822818	0.397	0.318	3.75226e-161	F-0
GADD45G	6.49446e-164	0.894859	0.268	0.178	2.37704e-159	F-0
MAP3K5	2.22701e-163	0.37586	0.278	0.176	8.1511e-159	F-0
CCDC91	6.58525e-163	0.49844	0.592	0.541	2.41027e-158	F-0
EFHC1	2.3851e-161	1.0061	0.263	0.18	8.72971e-157	F-0
ZMYM4	3.88003e-161	0.61961	0.499	0.435	1.42013e-156	F-0
PTPN13	1.46879e-160	0.661311	0.481	0.417	5.37593e-156	F-0
GOLM1	2.25735e-159	0.665321	0.345	0.249	8.26214e-155	F-0
LINC01376	1.62675e-155	0.891761	0.346	0.267	5.95407e-151	F-0
SP100	1.103e-154	0.450202	0.364	0.262	4.03709e-150	F-0
ATXN2	9.83139e-154	0.627871	0.5	0.44	3.59839e-149	F-0
MLLT10	1.98657e-152	0.528823	0.561	0.511	7.27106e-148	F-0
N4BP2	1.57257e-151	0.814675	0.359	0.278	5.75577e-147	F-0
TNKS	7.73414e-151	0.551322	0.537	0.483	2.83077e-146	F-0
FBXW8	3.28175e-150	0.86716	0.359	0.285	1.20115e-145	F-0
ATE1	5.88809e-150	0.719129	0.421	0.352	2.1551e-145	F-0
SESN1	3.37813e-149	0.752941	0.413	0.343	1.23643e-144	F-0
STIM2	5.66131e-149	0.752758	0.362	0.282	2.07209e-144	F-0
CBFB	4.1968e-148	0.80102	0.379	0.305	1.53607e-143	F-0
TP53BP1	1.549e-147	0.768743	0.41	0.338	5.66951e-143	F-0
SLX4IP	5.65734e-147	0.79015	0.381	0.307	2.07064e-142	F-0
KDM4C	2.42095e-146	0.555517	0.52	0.462	8.86091e-142	F-0
MAN1A1	1.6428e-145	0.850831	0.328	0.25	6.01281e-141	F-0
PIK3C3	2.53897e-145	0.781616	0.392	0.322	9.29287e-141	F-0
RREB1	1.06037e-143	0.692042	0.445	0.38	3.88106e-139	F-0
SFMBT1	4.33636e-143	0.866798	0.304	0.227	1.58715e-138	F-0
RAP1GDS1	6.5443e-142	0.673585	0.368	0.288	2.39528e-137	F-0
ABHD18	2.1779e-140	0.867753	0.355	0.282	7.97132e-136	F-0
GBF1	5.08607e-140	0.667793	0.466	0.406	1.86155e-135	F-0
CAMKMT	1.86277e-139	0.548168	0.525	0.468	6.81791e-135	F-0
WDR70	2.1924e-139	0.568719	0.488	0.427	8.02441e-135	F-0
DZIP3	3.34465e-139	0.823777	0.309	0.231	1.22418e-134	F-0
FARP1	1.25651e-138	0.460811	0.573	0.523	4.59896e-134	F-0
KMT2C	2.30444e-138	0.38883	0.646	0.62	8.43448e-134	F-0
SCFD2	2.43514e-138	0.691946	0.388	0.314	8.91286e-134	F-0
SCFD1	5.1198e-138	0.584832	0.5	0.447	1.8739e-133	F-0
RSPRY1	9.27458e-138	0.948591	0.292	0.217	3.39459e-133	F-0
MACO1	2.58647e-137	0.916508	0.302	0.227	9.46674e-133	F-0
PCM1	3.53149e-137	0.441562	0.62	0.594	1.29256e-132	F-0
SENP7	6.30805e-137	0.662066	0.433	0.367	2.30881e-132	F-0
CMTM8	3.18925e-136	0.824796	0.344	0.272	1.1673e-131	F-0
KDM2A	2.09971e-134	0.602841	0.491	0.433	7.68515e-130	F-0
ARHGAP29	4.50608e-134	0.639569	0.345	0.265	1.64927e-129	F-0
SUCLG2-AS1	5.48051e-134	0.861916	0.306	0.231	2.00592e-129	F-0
MIR4435-2HG	1.92619e-133	0.427789	0.28	0.196	7.05004e-129	F-0
BCKDHB	6.82498e-133	0.786836	0.355	0.285	2.49801e-128	F-0
HECTD4	3.1779e-132	0.583343	0.493	0.441	1.16314e-127	F-0
LCORL	5.5345e-132	0.727035	0.412	0.349	2.02568e-127	F-0
ZNF10	6.38461e-132	0.832622	0.378	0.313	2.33683e-127	F-0
RELCH	1.08479e-131	0.728191	0.394	0.328	3.97045e-127	F-0
EPB41L5	2.19529e-131	0.701508	0.403	0.336	8.03498e-127	F-0
TPST1	8.98675e-130	0.743478	0.307	0.231	3.28924e-125	F-0
SEC24D	4.80296e-129	0.805264	0.36	0.292	1.75793e-124	F-0
ZNF638	6.25533e-129	0.374412	0.648	0.625	2.28951e-124	F-0
NCOR2	1.34995e-127	0.752259	0.353	0.279	4.94094e-123	F-0
KIAA0556	2.30822e-127	0.985995	0.253	0.182	8.4483e-123	F-0
ABI2	3.24792e-127	0.632943	0.451	0.394	1.18877e-122	F-0
VWA8	3.88871e-126	0.512012	0.538	0.494	1.42331e-121	F-0
LARP1B	4.12016e-126	0.720576	0.424	0.363	1.50802e-121	F-0
PCAT1	6.4735e-126	0.777734	0.31	0.236	2.36936e-121	F-0
AIG1	6.84594e-126	0.765095	0.366	0.299	2.50568e-121	F-0
LINC00894	1.73293e-125	0.736078	0.366	0.296	6.34268e-121	F-0
HACD2	1.15999e-124	0.994086	0.264	0.196	4.24569e-120	F-0
RALGPS1	1.24783e-124	0.827001	0.351	0.284	4.56717e-120	F-0
ASPH	8.08295e-124	0.638461	0.43	0.369	2.95844e-119	F-0
ZNF280D	2.74815e-123	0.620594	0.469	0.418	1.00585e-118	F-0
CDRT4	3.30268e-123	0.827425	0.329	0.26	1.20881e-118	F-0
PHF21A	4.16088e-123	0.442433	0.577	0.536	1.52293e-118	F-0
STPG2	1.26803e-122	0.947547	0.281	0.212	4.64113e-118	F-0
MCF2L2	2.23692e-121	0.721271	0.389	0.323	8.18734e-117	F-0
RFFL	2.32988e-121	0.560868	0.3	0.224	8.52761e-117	F-0
AEBP2	2.65824e-121	0.728675	0.397	0.335	9.72941e-117	F-0
CEP170	1.04968e-119	0.685337	0.29	0.214	3.84192e-115	F-0
BICD1	1.12316e-119	0.602383	0.399	0.332	4.11089e-115	F-0
VPS13C	1.39393e-119	0.457957	0.57	0.535	5.10194e-115	F-0
DPP6	1.90981e-119	0.443148	0.625	0.569	6.99008e-115	F-0
MTOR	2.27687e-119	0.989494	0.257	0.189	8.33356e-115	F-0
TUSC3	1.1808e-118	0.573387	0.507	0.46	4.32186e-114	F-0
KANTR	1.81667e-118	0.820441	0.3	0.231	6.64921e-114	F-0
GALK2	1.83916e-118	0.765561	0.365	0.3	6.73151e-114	F-0
PPM1L	3.24796e-118	0.686475	0.379	0.314	1.18879e-113	F-0
RNF13	3.94271e-118	0.651542	0.42	0.361	1.44307e-113	F-0
RPRD2	6.2475e-118	0.639798	0.434	0.374	2.28665e-113	F-0
LMCD1-AS1	7.81615e-118	0.714661	0.382	0.317	2.86079e-113	F-0
RPRD1A	2.17525e-117	0.717918	0.398	0.338	7.96163e-113	F-0
D2HGDH	2.68763e-117	0.757453	0.333	0.261	9.837e-113	F-0
CCDC18-AS1	2.56519e-116	0.63338	0.449	0.395	9.38884e-112	F-0
CCDC7	3.26088e-116	0.719563	0.402	0.342	1.19352e-111	F-0
CA13	3.33101e-115	0.994023	0.272	0.206	1.21918e-110	F-0
VEZT	4.37542e-115	0.626063	0.432	0.376	1.60145e-110	F-0
TTBK2	5.08035e-115	0.79234	0.331	0.265	1.85946e-110	F-0
KLF12	5.61622e-115	0.415394	0.514	0.462	2.05559e-110	F-0
AC016831.7	2.58631e-114	0.85409	0.256	0.188	9.46615e-110	F-0
YAF2	7.24641e-114	0.715186	0.376	0.314	2.65226e-109	F-0
POU2F1	9.31886e-114	0.633813	0.423	0.364	3.41079e-109	F-0
RALGAPA1	1.26846e-113	0.416282	0.604	0.578	4.64269e-109	F-0
PAN3	1.96166e-113	0.412732	0.572	0.528	7.17987e-109	F-0
CDYL	4.23354e-113	0.679411	0.388	0.326	1.54952e-108	F-0
SPRED1	4.39408e-113	0.490356	0.373	0.302	1.60828e-108	F-0
ASH1L	1.1465e-112	0.383927	0.619	0.596	4.1963e-108	F-0
PPP6R3	2.254e-112	0.426704	0.587	0.554	8.24986e-108	F-0
FAM174B	7.01214e-111	0.864611	0.251	0.183	2.56651e-106	F-0
MSH3	1.72515e-110	0.650413	0.408	0.351	6.31423e-106	F-0
ELL2	3.99895e-110	0.608992	0.44	0.386	1.46365e-105	F-0
TULP4	4.74811e-110	0.681492	0.42	0.366	1.73786e-105	F-0
ADCY9	7.79796e-110	0.707022	0.295	0.226	2.85413e-105	F-0
ABLIM1	4.15214e-109	0.471404	0.48	0.422	1.51972e-104	F-0
TMEM65	6.35106e-109	0.758194	0.304	0.237	2.32455e-104	F-0
ANKRD36	6.42754e-108	0.62538	0.39	0.323	2.35254e-103	F-0
TRAF3IP2-AS1	9.04978e-108	0.783393	0.272	0.205	3.31231e-103	F-0
HMBOX1	4.52684e-106	0.615991	0.393	0.334	1.65687e-101	F-0
FOXJ3	5.52046e-106	0.559082	0.471	0.424	2.02054e-101	F-0
ZNF827	1.14488e-105	0.730457	0.349	0.287	4.19039e-101	F-0
PER3	1.25667e-105	0.779003	0.332	0.272	4.59954e-101	F-0
SMAP1	2.03617e-105	0.639124	0.436	0.388	7.45259e-101	F-0
C2CD5	5.46081e-105	0.662128	0.376	0.317	1.99871e-100	F-0
ANKS1A	6.0222e-105	0.614825	0.415	0.361	2.20418e-100	F-0
FGFR1OP	8.6303e-105	0.8149	0.287	0.223	3.15877e-100	F-0
KLHL2	9.70607e-105	0.83377	0.267	0.202	3.55252e-100	F-0
KIZ	4.45928e-104	0.862027	0.274	0.212	1.63214e-99	F-0
ZNF721	6.61434e-104	0.632241	0.425	0.372	2.42091e-99	F-0
SIK3	9.90054e-104	0.342968	0.62	0.587	3.6237e-99	F-0
MACF1	2.96781e-103	0.30252	0.651	0.627	1.08625e-98	F-0
ATRN	4.72608e-103	0.721992	0.383	0.328	1.72979e-98	F-0
PON2	1.92218e-102	0.819874	0.28	0.216	7.03538e-98	F-0
ZNF292	1.93605e-102	0.482956	0.533	0.499	7.08614e-98	F-0
BACH2	2.30657e-102	0.385543	0.52	0.475	8.44229e-98	F-0
GTF3C1	4.50632e-102	0.829545	0.288	0.224	1.64936e-97	F-0
TSTD3	1.1114e-101	0.849996	0.309	0.25	4.06783e-97	F-0
GATAD2B	1.4344e-101	0.61692	0.412	0.355	5.25006e-97	F-0
WDPCP	1.55805e-101	0.540832	0.468	0.42	5.70262e-97	F-0
ZNF483	9.80533e-101	0.729343	0.336	0.273	3.58885e-96	F-0
ITSN2	7.58251e-98	0.475021	0.486	0.438	2.77527e-93	F-0
RYBP	1.71475e-97	0.816047	0.314	0.256	6.27617e-93	F-0
EFCAB6	2.96311e-97	0.857299	0.257	0.196	1.08453e-92	F-0
GARS-DT	9.82354e-96	0.647353	0.383	0.327	3.59551e-91	F-0
USP12	4.19954e-95	0.716596	0.305	0.244	1.53707e-90	F-0
ZNRF1	9.64473e-95	0.781903	0.298	0.239	3.53007e-90	F-0
DPYD	1.29791e-94	0.411848	0.541	0.503	4.75048e-90	F-0
ABCD3	1.59259e-94	0.70933	0.372	0.322	5.82905e-90	F-0
DAPK1	4.61226e-94	0.700578	0.333	0.274	1.68813e-89	F-0
NME7	8.91392e-94	0.626725	0.41	0.361	3.26258e-89	F-0
EFCAB2	3.37795e-93	0.739192	0.323	0.266	1.23636e-88	F-0
FARP2	4.74028e-93	0.818614	0.306	0.248	1.73499e-88	F-0
KDM6A	5.02851e-93	0.420145	0.541	0.507	1.84049e-88	F-0
SUSD6	1.95496e-92	0.712983	0.333	0.275	7.15536e-88	F-0
RCOR3	4.88363e-92	0.585715	0.43	0.386	1.78746e-87	F-0
SLC25A13	1.4429e-91	0.676403	0.346	0.29	5.28115e-87	F-0
KIAA2026	2.61456e-91	0.545176	0.463	0.42	9.56955e-87	F-0
ZNF248	3.6547e-91	0.699168	0.36	0.307	1.33766e-86	F-0
FAAH2	4.81986e-90	0.570434	0.411	0.36	1.76412e-85	F-0
DANT2	1.09407e-89	0.408803	0.536	0.491	4.0044e-85	F-0
AC021231.1	1.58574e-89	0.917924	0.255	0.198	5.80397e-85	F-0
SORL1	2.54935e-89	0.640258	0.269	0.205	9.33087e-85	F-0
HS2ST1	3.42612e-89	0.654227	0.387	0.337	1.254e-84	F-0
WWP1	5.0997e-89	0.654737	0.406	0.36	1.86654e-84	F-0
STAT5B	6.72952e-88	0.743333	0.281	0.222	2.46307e-83	F-0
KIDINS220	1.20068e-87	0.612609	0.416	0.372	4.3946e-83	F-0
MED23	1.57053e-87	0.814187	0.271	0.215	5.74829e-83	F-0
WSB1	1.64488e-87	0.527691	0.494	0.461	6.02041e-83	F-0
MAP2K4	1.24829e-86	0.576297	0.433	0.39	4.56885e-82	F-0
BIRC6	2.44899e-86	0.332912	0.628	0.614	8.96356e-82	F-0
VTI1A	2.64604e-85	0.436908	0.504	0.467	9.68478e-81	F-0
MIER1	2.84281e-85	0.6497	0.358	0.306	1.0405e-80	F-0
HERC4	2.91344e-85	0.420755	0.551	0.524	1.06635e-80	F-0
DYRK1A	1.02698e-84	0.378266	0.569	0.54	3.75886e-80	F-0
RBM6	1.10678e-84	0.360011	0.597	0.576	4.05093e-80	F-0
TFCP2	4.54522e-84	0.637674	0.387	0.338	1.66359e-79	F-0
N4BP2L2	9.64494e-84	0.291924	0.691	0.694	3.53014e-79	F-0
LINC01473	2.77576e-82	0.385815	0.549	0.514	1.01596e-77	F-0
ICA1L	7.06314e-82	0.742681	0.341	0.291	2.58518e-77	F-0
UBN2	1.74579e-81	0.630874	0.382	0.333	6.38976e-77	F-0
CHIC1	2.30576e-81	0.774018	0.295	0.243	8.43933e-77	F-0
TOGARAM1	1.45914e-80	0.715322	0.31	0.256	5.34061e-76	F-0
PTPN12	1.89705e-80	0.601905	0.32	0.264	6.94339e-76	F-0
TRIM44	2.97004e-80	0.582005	0.426	0.385	1.08707e-75	F-0
PIGN	1.52784e-79	0.625082	0.358	0.308	5.59203e-75	F-0
LUC7L3	1.65768e-79	0.398175	0.584	0.559	6.06727e-75	F-0
ACACA	1.96192e-79	0.607358	0.409	0.367	7.18084e-75	F-0
CTNND1	2.23279e-79	0.322993	0.615	0.593	8.17225e-75	F-0
SRPK2	2.44501e-79	0.424773	0.524	0.493	8.949e-75	F-0
WRN	4.47723e-79	0.717652	0.326	0.276	1.63871e-74	F-0
ELF2	1.37725e-78	0.542388	0.459	0.425	5.04089e-74	F-0
R3HDM2	1.38253e-78	0.447397	0.523	0.49	5.0602e-74	F-0
ADAM10	1.84205e-78	0.495361	0.424	0.378	6.74208e-74	F-0
MICU1	2.7483e-78	0.621345	0.401	0.359	1.0059e-73	F-0
NCKAP1	3.91227e-78	0.485568	0.469	0.436	1.43193e-73	F-0
SLC25A12	1.08739e-77	0.693835	0.324	0.273	3.97996e-73	F-0
METTL15	2.05012e-77	0.501771	0.458	0.421	7.50364e-73	F-0
ANKRD28	5.36694e-77	0.496926	0.451	0.412	1.96435e-72	F-0
KMT2E	6.1228e-77	0.406083	0.511	0.478	2.24101e-72	F-0
MTMR7	8.89174e-77	0.800153	0.295	0.243	3.25447e-72	F-0
KIAA1211L	1.10901e-76	0.75857	0.324	0.277	4.05907e-72	F-0
RAB28	1.40395e-76	0.611217	0.372	0.326	5.13861e-72	F-0
SMG6	1.84772e-76	0.57919	0.382	0.334	6.76286e-72	F-0
ARID1A	2.98289e-76	0.619689	0.367	0.319	1.09177e-71	F-0
MIR29B2CHG	1.02299e-75	0.506943	0.458	0.418	3.74423e-71	F-0
ATAD2B	1.71528e-75	0.521592	0.431	0.391	6.27808e-71	F-0
CNOT2	4.02559e-75	0.506992	0.443	0.407	1.47341e-70	F-0
AC010210.1	4.50147e-75	0.84391	0.264	0.213	1.64758e-70	F-0
MICU2	5.12209e-75	0.568354	0.394	0.35	1.87473e-70	F-0
AMBRA1	1.34946e-74	0.587577	0.388	0.342	4.93916e-70	F-0
AC139887.2	7.79103e-74	0.737213	0.287	0.235	2.85159e-69	F-0
ITPR2	1.68343e-73	0.253253	0.631	0.615	6.16151e-69	F-0
EHBP1	6.64691e-73	0.397368	0.469	0.428	2.43284e-68	F-0
PSPC1	2.00774e-72	0.52048	0.434	0.397	7.34853e-68	F-0
C11orf80	2.94371e-72	0.679833	0.33	0.282	1.07743e-67	F-0
ETNK1	1.36778e-71	0.541672	0.424	0.388	5.00621e-67	F-0
CHKA	1.5876e-71	0.530426	0.277	0.221	5.81078e-67	F-0
NSF	8.31606e-71	0.762	0.25	0.199	3.04376e-66	F-0
SMG7	9.26041e-71	0.590223	0.337	0.288	3.3894e-66	F-0
NIPBL	9.73506e-71	0.319626	0.609	0.602	3.56313e-66	F-0
PCGF5	8.41453e-70	0.553968	0.42	0.384	3.0798e-65	F-0
ZDHHC2	9.79296e-70	0.718599	0.309	0.262	3.58432e-65	F-0
USO1	2.32246e-69	0.574341	0.408	0.372	8.50043e-65	F-0
USP32	3.38356e-69	0.633223	0.335	0.288	1.23842e-64	F-0
ANKIB1	3.89805e-69	0.50694	0.453	0.423	1.42673e-64	F-0
STRN3	4.7805e-69	0.44021	0.479	0.447	1.74971e-64	F-0
PPP3R1	1.717e-68	0.625274	0.331	0.284	6.28439e-64	F-0
INTS6	5.57393e-68	0.577576	0.447	0.415	2.04011e-63	F-0
INTS10	7.27951e-68	0.713392	0.277	0.228	2.66437e-63	F-0
ATP2B4	8.00841e-68	0.602113	0.256	0.203	2.93116e-63	F-0
SNX19	1.12334e-67	0.702219	0.311	0.265	4.11155e-63	F-0
COPG2	2.19492e-67	0.837548	0.25	0.202	8.03362e-63	F-0
CPSF6	7.79616e-67	0.535422	0.395	0.355	2.85347e-62	F-0
ZNF407	2.20059e-66	0.418165	0.478	0.445	8.05438e-62	F-0
RICTOR	9.46118e-66	0.510692	0.405	0.366	3.46288e-61	F-0
APBA1	1.58944e-65	0.771386	0.29	0.244	5.81751e-61	F-0
RBM33	2.92841e-65	0.505895	0.422	0.385	1.07183e-60	F-0
ACBD6	4.31402e-65	0.563377	0.416	0.383	1.57897e-60	F-0
ARID4B	3.28316e-64	0.368882	0.544	0.523	1.20167e-59	F-0
CSTF3	8.20094e-64	0.68459	0.317	0.275	3.00162e-59	F-0
UMAD1	1.16875e-63	0.372577	0.527	0.5	4.27773e-59	F-0
MACROD2	1.5213e-63	0.455622	0.421	0.378	5.5681e-59	F-0
ARHGAP21	2.02123e-63	0.579795	0.365	0.325	7.39789e-59	F-0
ARFIP1	2.51731e-63	0.591989	0.353	0.313	9.21362e-59	F-0
BMERB1	2.85749e-63	0.745401	0.293	0.249	1.04587e-58	F-0
COP1	3.09861e-63	0.392079	0.484	0.454	1.13412e-58	F-0
DOCK5	3.49605e-62	0.362267	0.318	0.267	1.27959e-57	F-0
MAP4K3	3.86429e-62	0.425408	0.463	0.434	1.41437e-57	F-0
ATRX	5.08869e-62	0.28674	0.636	0.636	1.86251e-57	F-0
DMTF1	5.39511e-62	0.481032	0.409	0.371	1.97467e-57	F-0
SCAF8	1.15656e-61	0.434502	0.462	0.432	4.23312e-57	F-0
LENG8	2.41432e-61	0.653422	0.305	0.259	8.83665e-57	F-0
ZNF462	1.07155e-60	0.487221	0.423	0.388	3.92199e-56	F-0
CSNK1G1	1.17563e-60	0.600348	0.329	0.286	4.30291e-56	F-0
POGZ	1.49622e-60	0.4241	0.505	0.482	5.47631e-56	F-0
NFAT5	3.001e-60	0.294111	0.603	0.591	1.0984e-55	F-0
ACYP2	8.66966e-60	0.384499	0.523	0.501	3.17318e-55	F-0
CHN1	1.06163e-59	0.589601	0.32	0.276	3.88566e-55	F-0
FAM222B	1.33363e-59	0.663209	0.313	0.27	4.8812e-55	F-0
FOCAD	1.99587e-59	0.483919	0.441	0.411	7.30508e-55	F-0
CERT1	3.87695e-59	0.535058	0.377	0.34	1.419e-54	F-0
DOP1A	5.39755e-59	0.554689	0.372	0.334	1.97556e-54	F-0
KCNQ1OT1	6.40366e-59	0.484223	0.353	0.307	2.3438e-54	F-0
KIAA0586	6.86528e-59	0.686492	0.296	0.253	2.51276e-54	F-0
TRIO	1.90463e-58	0.334816	0.539	0.514	6.97113e-54	F-0
THADA	1.79161e-57	0.383507	0.444	0.412	6.55748e-53	F-0
UBE3A	2.90335e-57	0.496048	0.442	0.416	1.06265e-52	F-0
R3HDM1	6.93395e-57	0.465695	0.446	0.418	2.5379e-52	F-0
SH3BGRL2	1.35087e-56	0.732189	0.281	0.241	4.94431e-52	F-0
ANKRD10	1.98915e-56	0.467879	0.415	0.384	7.2805e-52	F-0
TCAIM	2.36053e-56	0.726129	0.286	0.245	8.63978e-52	F-0
DNMT3A	2.98046e-56	0.730971	0.282	0.24	1.09088e-51	F-0
KIF26B	3.28019e-56	0.567944	0.38	0.342	1.20058e-51	F-0
NSD2	6.32757e-56	0.714044	0.277	0.234	2.31595e-51	F-0
BMPR2	7.78272e-56	0.403391	0.472	0.444	2.84855e-51	F-0
EPC1	8.5503e-56	0.395362	0.49	0.47	3.1295e-51	F-0
RFX7	2.90622e-55	0.489668	0.397	0.362	1.0637e-50	F-0
SCAMP1	4.51247e-55	0.564855	0.369	0.335	1.65161e-50	F-0
PTEN	2.16319e-54	0.334853	0.499	0.477	7.91748e-50	F-0
NSD3	2.41603e-54	0.481647	0.44	0.417	8.8429e-50	F-0
MTF2	6.54828e-54	0.613335	0.281	0.238	2.39673e-49	F-0
TMEM232	2.40602e-53	0.619811	0.316	0.276	8.80626e-49	F-0
BBX	1.29332e-52	0.330978	0.571	0.568	4.73369e-48	F-0
SEPTIN11	2.299e-52	0.666517	0.268	0.227	8.41458e-48	F-0
AGO3	2.44938e-52	0.437747	0.442	0.417	8.96498e-48	F-0
TRIP12	2.96476e-52	0.446497	0.477	0.459	1.08513e-47	F-0
AC046134.2	9.92493e-52	0.538471	0.388	0.357	3.63262e-47	F-0
USP34	9.96153e-52	0.268777	0.635	0.636	3.64602e-47	F-0
[truncated: 21,185 more rows]
