# Supplementary material for: Comparative evaluation of ACetic - MEthanol high salt dissociation approach for single-cell transcriptomics of frozen human tissues
Source: Front Cell Dev Biol. 2025 Jan 7;12:1469955. doi: 10.3389/fcell.2024.1469955 (PMC11748064; doi:10.3389/fcell.2024.1469955)
Supplement: Supplementary file 3 [file Table4.xlsx]

## Sheet: Adrenocortical tumors
Supplementary Table 4
Cell type	S_phase_chi	S_phase_p.val	G2M_phase_chi	G2M_phase_p.val	G1_phase_chi	G1_phase_p.val
A-0	9.33143	0.00225256	52.942	3.43542e-13	81.9619	1.38732e-19
A-1	12.1851	0.000481739	25.5097	4.40162e-07	57.0233	4.30681e-14
A-10	51.1003	8.77629e-13	231.039	3.5374e-52	384.885	1.07487e-85
A-12	796.061	3.87687e-175	5961.81	0	1603.83	0
A-16	13.9535	0.000187387	78.9822	6.26732e-19	122.749	1.58249e-28
A-17	6.14115	0.0132071	44.9977	1.97262e-11	64.9887	7.53275e-16
A-18	13.3346	0.000260552	15.0964	0.000102157	45.2732	1.71378e-11
A-19	3.13774	0.0764998	20.4048	6.2672e-06	30.6641	3.06795e-08
A-2	0.0696397	0.791862	70.5133	4.57178e-17	48.0872	4.07682e-12
A-21	1.07426	0.299984	2.82639	0.0927267	6.12522	0.0133266
A-3	14.0684	0.000176278	136.972	1.22277e-31	42.8828	5.81189e-11
A-4	0.267485	0.605024	514.749	5.87414e-114	396.287	3.54164e-88
A-5	45.8004	1.30937e-11	230.923	3.75098e-52	370.952	1.1614e-82
A-7	566.889	2.66721e-125	993.342	5.02853e-218	2395.92	0
A-8	1093.54	8.37817e-240	902.529	2.76772e-198	3161.22	0
A-9	31.1737	2.35944e-08	178.773	8.98263e-41	275.867	5.97341e-62
B cells	2.61011e-24	1	0.266194	0.605896	0.308453	0.578631
Chromaffin cells	7.28347	0.0069592	18.3209	1.86647e-05	38.2203	6.31925e-10
Endothelium	4.269	0.0388138	178.365	1.10283e-40	178.352	1.10982e-40
Macrophages	70.1853	5.39881e-17	292.205	1.64473e-65	500.353	7.96394e-111
minor adrenocortical cells	11.6533	0.000640886	57.3783	3.59561e-14	10.4161	0.00124922
Neutraphils	0.616291	0.432429	0.0127593	0.910065	1.0516	0.305139
Pericytes	4.40095e-05	0.994707	18.7548	1.48649e-05	14.048	0.000178201
T/NK cells	3.69879	0.0544518	5.0159	0.0251156	13.8119	0.000202058
VSMCs	8.26381	0.00404432	16.9574	3.82271e-05	38.5621	5.30392e-10
Supplementary Table 4. Cell cycle phases enrichment per cell type in the adrenocortical tumor and adrenal medullary tumor samples

## Sheet: Adrenal medullary tumors
Supplementary Table 4
Cell type	S_phase_chi	S_phase_p.val	G2M_phase_chi	G2M_phase_p.val	G1_phase_chi	G1_phase_p.val
Adrenocortical cells	38.0667	6.83685e-10	20.8849	4.87713e-06	105.884	7.81915e-25
B cells	0.442378	0.505977	8.05037	0.00454942	3.43245	0.0639274
C-0	8.86211	0.00291151	35.3652	2.73326e-09	71.2006	3.22686e-17
C-1	14.1508	0.000168726	14.7661	0.000121705	52.5102	4.28029e-13
C-11	10.7319	0.00105302	21.2358	4.06103e-06	1.09247	0.295925
C-12	5.97675	0.0144957	0.403726	0.525171	8.99547	0.0027065
C-14	1.64579	0.199533	14.3213	0.000154113	23.0158	1.60676e-06
C-15	5.68475	0.017113	2.05733	0.151475	0.845382	0.357862
C-16	0.432051	0.510984	515.675	3.69338e-114	417.627	8.01656e-93
C-18	4.44036e-29	1	0.439082	0.507566	0.370829	0.542553
C-19	115.306	6.74566e-27	21.4475	3.63654e-06	219.443	1.19625e-49
C-2	13.306	0.000264559	7.44614	0.00635726	1.00975	0.314964
C-20	0.303496	0.581699	27.9585	1.23947e-07	18.6642	1.55882e-05
C-22	2.67063	0.102215	7.3028	0.00688471	0.724952	0.394524
C-23	19.5139	9.98717e-06	37.964	7.20612e-10	102.217	4.97706e-24
C-24	4.87134	0.0273063	3.72683	0.0535451	0.0728948	0.787168
C-25	9.64696	0.00189665	4.26285	0.0389545	1.03647	0.308645
C-3	1.6084	0.204717	61.5454	4.32651e-15	72.9677	1.31786e-17
C-4	7.12754	0.00759087	12.4699	0.00041356	34.7707	3.70915e-09
C-5	0.0952371	0.757622	0.341064	0.559216	0.0527603	0.818328
C-6	4.0204	0.0449532	16.0812	6.06832e-05	32.4539	1.22054e-08
C-8	10.2496	0.00136718	14.7323	0.000123904	0.187815	0.664742
C-9	1.74811	0.186114	0.0558733	0.813141	2.32977	0.126921
Endothelium	4.2252	0.039828	4.8156	0.0282033	16.6	4.615e-05
Macrophages	50.9435	9.50617e-13	20.0314	7.61803e-06	7.70672	0.00550155
minor chromaffin cells	0.196287	0.657735	0.0982967	0.753883	0.643531	0.422435
Neutraphils	32.2814	1.33382e-08	24.9947	5.7488e-07	0.670821	0.412766
Pericytes	0.183423	0.668448	1.39289	0.237918	2.43988	0.118285
SCPs	0.495014	0.481699	0.0158353	0.89986	0.712794	0.398518
T/NK cells	1.11164	0.291727	109.796	1.08606e-25	75.4345	3.77739e-18
VSMCs	4.28725	0.0383993	0.136816	0.711467	2.62815	0.104984
Supplementary Table 4. Cell cycle phases enrichment per cell type in the adrenocortical tumor and adrenal medullary tumor samples
