# Supplementary material for: Comparative evaluation of ACetic - MEthanol high salt dissociation approach for single-cell transcriptomics of frozen human tissues
Source: Front Cell Dev Biol. 2025 Jan 7;12:1469955. doi: 10.3389/fcell.2024.1469955 (PMC11748064; doi:10.3389/fcell.2024.1469955)
Supplement: Supplementary file 4 [file Table1.xlsx]

## Sheet: Лист2
Supplementary Table 1
sample number	method	type of tissue	enzyme	dissociation time (min)	RBCS (+/-)	DRS (+/-)	viability (%)	scRNA-seq (+/-)	RNA extraction (+/-)	flow cytometry (+/-)
1	enzymatic	adrenal medullary tumor	MTDK	20	-	+	71	+	-	-
2	enzymatic	adrenal medullary tumor	MTDK	20	+	+	88	+	-	-
3	enzymatic	adrenal medullary tumor	MTDK	20	+	+	71	+	-	+
4	enzymatic	adrenal medullary tumor	MTDK	20	-	+	89	-	+	-
5	enzymatic	adrenal medullary tumor	MTDK	25	+	+	69	+	-	-
6	enzymatic	adrenal medullary tumor	MTDK	25	+	-	78	+	-	-
7	ACME HS	adrenal medullary tumor	-	60	-	-	-	+	-	-
8	ACME HS	adrenal medullary tumor	-	60	-	-	-	+	-	-
9	ACME HS	adrenal medullary tumor	-	60	-	-	-	+	+	+
10	ACME HS	adrenal medullary tumor	-	60	-	-	-	+	-	+
11	ACME HS	adrenal medullary tumor	-	60	-	-	-	+	-	+
12	nuclei	adrenal medullary tumor	-	-	-	-	-	+	-	-
13	nuclei	adrenal medullary tumor	-	-	-	-	-	+	-	-
14	nuclei	adrenal medullary tumor	-	-	-	-	-	+	-	-
15	nuclei	adrenal medullary tumor	-	-	-	-	-	+	-	-
16	nuclei	adrenal medullary tumor	-	-	-	-	-	+	-	-
17	enzymatic	adrenocortical neoplasm	MTDK	25	-	-	77	+	-	-
18	enzymatic	adrenocortical neoplasm	MTDK	25	+	-	77	+	-	+
19	enzymatic	adrenocortical neoplasm	MTDK	25	+	+	76	+	-	-
20	enzymatic	adrenocortical neoplasm	Coll I	25	-	+	88	+	-	-
21	enzymatic	adrenocortical neoplasm	Coll I	25	-	+	87	+	+	-
22	ACME HS	adrenocortical neoplasm	-	60	-	-	-	+	-	-
23	ACME HS	adrenocortical neoplasm	-	60	-	-	-	+	+	+
24	ACME HS	adrenocortical neoplasm	-	60	-	-	-	+	-	-
25	ACME HS	adrenocortical neoplasm	-	60	-	-	-	+	-	+
26	ACME HS	adrenocortical neoplasm	-	60	-	-	-	+	-	+
27	nuclei	adrenocortical neoplasm	-	60	-	-	-	+	-	-
28	nuclei	adrenocortical neoplasm	-	60	-	-	-	+	-	-
29	enzymatic	thyroid carcinoma	MTDK	20	+	-	56	+	-	-
30	enzymatic	thyroid carcinoma	MTDK	20	-	-	87	+	-	-
31	enzymatic	thyroid carcinoma	MTDK	20	-	-	71	-	-	+
32	enzymatic	thyroid carcinoma	MTDK	25	-	-	64	-	+	-
33	enzymatic	thyroid carcinoma	MTDK	25	+	-	42	+	-	-
34	enzymatic	thyroid carcinoma	MTDK	30	+	-	69	+	-	-
35	ACME HS	thyroid carcinoma	-	60	-	-	-	-	-	+
36	ACME HS	thyroid carcinoma	-	60	-	-	-	-	-	+
37	ACME HS	thyroid carcinoma	-	60	-	-	-	+	+	+
38	enzymatic	PitNETs	MTDK	7	+	-	91	+	-	-
39	enzymatic	PitNETs	MTDK	7	-	-	81	-	-	+
40	enzymatic	PitNETs	MTDK	7	-	-	39	-	+	-
41	enzymatic	PitNETs	Coll IV	7	-	-	50	+	-	-
42	enzymatic	PitNETs	Coll IV	10	+	-	84	+	-	-
43	enzymatic	PitNETs	MTDK	10	-	-	58	+	-	-
44	enzymatic	PitNETs	Coll IV	10	+	+	65	+	-	-
45	ACME HS	PitNETs	-	60	-	-	-	-	-	+
46	ACME HS	PitNETs	-	60	-	-	-	+	+	+
47	ACME HS	PitNETs	-	60	-	-	-	+	-	+
48	nuclei	PitNETs	-	-	-	-	-	+	-	-
49	nuclei	PitNETs	-	-	-	-	-	+	-	-
Supplementary Table 1. List of tissue samples (n=49) used in the study. Dissociation time, type of enzyme, cell viability and other dissociation parameters (RBCS, DRS) are indicated. Samples for which flow cytometry, RIN quantification and scRNA-seq was performed are marked.
